# Supplementary material for: Immediate and durable effects of maternal tobacco consumption alter placental DNA methylation in enhancer and imprinted gene-containing regions
Source: BMC Med. 2020 Oct 7;18:306. doi: 10.1186/s12916-020-01736-1 (PMC7542140; doi:10.1186/s12916-020-01736-1)
Supplement: Supplementary file 1 — Additional file 1: Table S1. Metadata of analysed ENCODE files. Table S2. Results from the Epigenome Wide Association Study (EWAS): 1,800 CpGs differentially methylated between the three groups of women (non-smokers, current smokers or former smokers) (p-value corrected for False Discovery Rate (FDR) <0.05). Table S3. Results from the regional analysis using comb-p : 203 Differentially Methylated Regions including 1023 CpGs. Table S4. Comparison of the number of CpGs found significantly associated with smoking between the present EDEN study and previous studies conducted on placenta and cord blood. [file 12916_2020_1736_MOESM1_ESM.xlsx]

## Sheet: table S1
Table S1: Metadata of analysed ENCODE files.
	Assay	Assembly	File.format	Output.type	Experiment.target	Biosample.term.name	File.accession
60952	ChIP-seq	hg19	bigWig	fold change over control	H3K27ac-human	liver	ENCFF297HPK
162907	ChIP-seq	hg19	bigWig	fold change over control	H3K27ac-human	H1-hESC	ENCFF148HHO
162911	ChIP-seq	hg19	bigWig	fold change over control	H3K27ac-human	H1-hESC	ENCFF371TQF
162913	ChIP-seq	hg19	bigWig	fold change over control	H3K27ac-human	H1-hESC	ENCFF809EWV
186823	ChIP-seq	hg19	bigWig	fold change over control	H3K27ac-human	placenta	ENCFF216QAB
201327	ChIP-seq	hg19	bigWig	fold change over control	H3K27ac-human	liver	ENCFF333JSQ
226337	ChIP-seq	hg19	bigWig	fold change over control	H3K27ac-human	kidney	ENCFF930JRF
280154	ChIP-seq	hg19	bigWig	fold change over control	H3K27ac-human	kidney	ENCFF298DOC
284904	ChIP-seq	hg19	bigWig	fold change over control	H3K27ac-human	placenta	ENCFF633DAG
336165	ChIP-seq	hg19	bigWig	fold change over control	H3K27ac-human	H1-hESC	ENCFF699QPM
336174	ChIP-seq	hg19	bigWig	fold change over control	H3K27ac-human	H1-hESC	ENCFF601GKU
336175	ChIP-seq	hg19	bigWig	fold change over control	H3K27ac-human	H1-hESC	ENCFF370WYV
337477	ChIP-seq	hg19	bigWig	fold change over control	H3K27ac-human	placenta	ENCFF591EVP
337486	ChIP-seq	hg19	bigWig	fold change over control	H3K27ac-human	placenta	ENCFF633NNG
57259	ChIP-seq	hg19	bigWig	fold change over control	H3K4me1-human	placenta	ENCFF670VFT
58617	ChIP-seq	hg19	bigWig	fold change over control	H3K4me1-human	liver	ENCFF873PZO
85199	ChIP-seq	hg19	bigWig	fold change over control	H3K4me1-human	kidney	ENCFF258BAB
90161	ChIP-seq	hg19	bigWig	fold change over control	H3K4me1-human	liver	ENCFF582PWO
155789	ChIP-seq	hg19	bigWig	fold change over control	H3K4me1-human	kidney	ENCFF369FKD
168382	ChIP-seq	hg19	bigWig	fold change over control	H3K4me1-human	H1-hESC	ENCFF145AVU
172746	ChIP-seq	hg19	bigWig	fold change over control	H3K4me1-human	liver	ENCFF762TDA
175412	ChIP-seq	hg19	bigWig	fold change over control	H3K4me1-human	liver	ENCFF669DIG
181920	ChIP-seq	hg19	bigWig	fold change over control	H3K4me1-human	placenta	ENCFF626RVT
299876	ChIP-seq	hg19	bigWig	fold change over control	H3K4me1-human	H1-hESC	ENCFF580MLP
302774	ChIP-seq	hg19	bigWig	fold change over control	H3K4me1-human	H1-hESC	ENCFF035EER
302777	ChIP-seq	hg19	bigWig	fold change over control	H3K4me1-human	H1-hESC	ENCFF955BBC
302778	ChIP-seq	hg19	bigWig	fold change over control	H3K4me1-human	H1-hESC	ENCFF012KFS
335933	ChIP-seq	hg19	bigWig	fold change over control	H3K4me1-human	placenta	ENCFF754EME
335943	ChIP-seq	hg19	bigWig	fold change over control	H3K4me1-human	placenta	ENCFF455MAK
358982	ChIP-seq	hg19	bigWig	fold change over control	H3K4me1-human	kidney	ENCFF891QBX
358989	ChIP-seq	hg19	bigWig	fold change over control	H3K4me1-human	kidney	ENCFF935ATZ
365200	ChIP-seq	hg19	bigWig	fold change over control	H3K4me1-human	H1-hESC	ENCFF610BGQ
365210	ChIP-seq	hg19	bigWig	fold change over control	H3K4me1-human	H1-hESC	ENCFF051TDA
365218	ChIP-seq	hg19	bigWig	fold change over control	H3K4me1-human	H1-hESC	ENCFF675MXR
18489	ChIP-seq	hg19	bigWig	fold change over control	H3K4me3-human	liver	ENCFF278XAT
26063	ChIP-seq	hg19	bigWig	fold change over control	H3K4me3-human	placenta	ENCFF348ITM
26627	ChIP-seq	hg19	bigWig	fold change over control	H3K4me3-human	H1-hESC	ENCFF025DST
26635	ChIP-seq	hg19	bigWig	fold change over control	H3K4me3-human	H1-hESC	ENCFF932NZZ
26636	ChIP-seq	hg19	bigWig	fold change over control	H3K4me3-human	H1-hESC	ENCFF347APS
47216	ChIP-seq	hg19	bigWig	fold change over control	H3K4me3-human	kidney	ENCFF173NZO
91468	ChIP-seq	hg19	bigWig	fold change over control	H3K4me3-human	liver	ENCFF817YAO
99595	ChIP-seq	hg19	bigWig	fold change over control	H3K4me3-human	liver	ENCFF033IUP
131030	ChIP-seq	hg19	bigWig	fold change over control	H3K4me3-human	liver	ENCFF601KYL
131616	ChIP-seq	hg19	bigWig	fold change over control	H3K4me3-human	kidney	ENCFF299HKJ
154153	ChIP-seq	hg19	bigWig	fold change over control	H3K4me3-human	kidney	ENCFF956BEP
154161	ChIP-seq	hg19	bigWig	fold change over control	H3K4me3-human	kidney	ENCFF692GAB
166804	ChIP-seq	hg19	bigWig	fold change over control	H3K4me3-human	H1-hESC	ENCFF741FFI
166805	ChIP-seq	hg19	bigWig	fold change over control	H3K4me3-human	H1-hESC	ENCFF011CVK
166818	ChIP-seq	hg19	bigWig	fold change over control	H3K4me3-human	H1-hESC	ENCFF742QHK
167083	ChIP-seq	hg19	bigWig	fold change over control	H3K4me3-human	H1-hESC	ENCFF938JRC
167101	ChIP-seq	hg19	bigWig	fold change over control	H3K4me3-human	H1-hESC	ENCFF943MZA
167102	ChIP-seq	hg19	bigWig	fold change over control	H3K4me3-human	H1-hESC	ENCFF168UGH
199307	ChIP-seq	hg19	bigWig	fold change over control	H3K4me3-human	placenta	ENCFF815XDS
289246	ChIP-seq	hg19	bigWig	fold change over control	H3K4me3-human	placenta	ENCFF741KYY
289256	ChIP-seq	hg19	bigWig	fold change over control	H3K4me3-human	placenta	ENCFF926EKU
299661	ChIP-seq	hg19	bigWig	fold change over control	H3K4me3-human	H1-hESC	ENCFF350JPW
299663	ChIP-seq	hg19	bigWig	fold change over control	H3K4me3-human	H1-hESC	ENCFF065VIF
299674	ChIP-seq	hg19	bigWig	fold change over control	H3K4me3-human	H1-hESC	ENCFF132MXK

## Sheet: table S2
Table S2: Results from the Epigenome Wide Association Study (EWAS): 1,800 CpGs differentially methylated between the three groups of women (non-smokers, current smokers or former smokers) (p-value corrected for False Discovery Rate (FDR) <0.05)
	Current smokers versus non smokers		Former smokers versus non smokers		Current smokers versus former smokers		Wald test for smoking covariate		Mean methylation level				Results of other studies (NS: not significant, C: consistent, I: inconsistent)				450K annotation information
cpg name	β	p-value	β	p-value	β	p-value	p-value	FDR corrected p-value	all	current smokers	former smokers	non-smokers	Morales 2016	Joubert 2016	Joubert 2012	Kupers 2015	chr	pos	strand	Probe_rs	Probe_maf	CpG_rs	CpG_maf	SBE_rs	SBE_maf	Islands_Name	Relation_to_Island	UCSC_RefGene_Name	UCSC_RefGene_Accession	UCSC_RefGene_Group	Phantom	DMR	Enhancer	HMM_Island	Regulatory_Feature_Name	Regulatory_Feature_Group	DHS
cg00007221	0.0217	1.02e-06	0.0044	4.50e-01	0.0173	6.93e-03	3.04e-05	1.54e-02	0.448	0.466	0.439	0.441	NS	NS	NS	NS	chr1	43999020	+	NA	NA	NA	NA	NA	NA	chr1:43996724-43997592	S_Shore	PTPRF;PTPRF	NM_002840;NM_130440	5'UTR;5'UTR			NA		1:43998914-43999123	Unclassified_Cell_type_specific	NA
cg00024516	0.0227	1.30e-04	0.0055	3.00e-01	0.0172	1.59e-02	7.54e-05	2.71e-02	0.606	0.622	0.602	0.601	NS	NS	NS	NS	chr4	123506194	+	NA	NA	NA	NA	NA	NA		OpenSea						TRUE				NA
cg00037952	-0.0204	1.08e-05	0.0032	5.15e-01	-0.0236	1.31e-04	1.11e-05	7.67e-03	0.482	0.464	0.487	0.487	NS	NS	NS	NS	chr10	104535276	+	NA	NA	NA	NA	NA	NA		OpenSea	C10orf26;C10orf26	NM_017787;NM_001083913	TSS1500;Body			NA				NA
cg00045753	0.037	1.26e-08	-0.0036	6.09e-01	0.0406	3.44e-08	2.40e-08	5.76e-05	0.756	0.785	0.741	0.746	C	NS	NS	NS	chr9	123630545	+	NA	NA	NA	NA	NA	NA	chr9:123631106-123631672	N_Shore	PHF19	NM_015651	Body			NA				NA
cg00049330	0.0043	3.24e-04	-0.0016	2.56e-01	0.0058	1.91e-04	1.05e-04	3.32e-02	0.051	0.054	0.049	0.05	NS	NS	NS	NS	chr18	59854195	-	NA	NA	NA	NA	NA	NA	chr18:59853977-59855252	Island	PIGN;PIGN;PIGN;PIGN;KIAA1468	NM_176787;NM_012327;NM_176787;NM_012327;NM_020854	5'UTR;5'UTR;1stExon;1stExon;TSS1500	high-CpG:58005175-58005295		NA	18:58004752-58006272	18:59853696-59855671	Promoter_Associated	NA
cg00059309	-0.0186	8.56e-05	-0.0145	8.76e-03	-0.0041	5.02e-01	2.08e-04	4.95e-02	0.505	0.494	0.497	0.512	NS	NS	NS	NS	chr17	78293397	+	NA	NA	NA	NA	NA	NA		OpenSea	RNF213;RNF213	NM_020954;NM_020914	3'UTR;Body			NA				NA
cg00108569	0.001	3.91e-01	-0.0048	1.42e-04	0.0058	1.48e-04	1.18e-04	3.56e-02	0.075	0.077	0.071	0.076	NS	NS	NS	NS	chr22	24819864	-	NA	NA	NA	NA	NA	NA	chr22:24819537-24820810	Island				high-CpG:23149855-23149906	DMR	NA	22:23149607-23150989	22:24819695-24820027	Unclassified	NA
cg00112238	-0.0293	3.49e-07	-0.0067	3.07e-01	-0.0226	1.78e-03	6.52e-06	5.31e-03	0.529	0.512	0.527	0.536	NS	NS	NS	NS	chr1	54719938	-	NA	NA	NA	NA	NA	NA	chr1:54723696-54724019	N_Shelf	SSBP3;SSBP3;SSBP3	NM_001009955;NM_018070;NM_145716	Body;Body;Body			TRUE		1:54719930-54720210	Unclassified_Cell_type_specific	TRUE
cg00123090	0.0244	2.95e-05	0.0008	9.09e-01	0.0236	3.03e-03	2.88e-05	1.49e-02	0.546	0.561	0.533	0.542	NS	NS	NS	NS	chr1	234667087	+	rs172035	0.37222	NA	NA	NA	NA		OpenSea						NA	1:232733601-232734001			NA
cg00129811	0.0251	1.74e-06	-0.0003	9.62e-01	0.0254	2.47e-04	9.28e-06	6.82e-03	0.784	0.796	0.777	0.782	NS	NS	NS	NS	chr6	116726398	-	NA	NA	NA	NA	NA	NA		OpenSea	DSE;DSE	NM_013352;NM_001080976	Body;Body			TRUE		6:116726329-116726522	Unclassified_Cell_type_specific	NA
cg00131423	0.0125	3.18e-05	0.0069	5.09e-02	0.0056	1.57e-01	9.79e-05	3.18e-02	0.911	0.919	0.914	0.907	NS	NS	NS	NS	chr16	85498042	-	NA	NA	NA	NA	NA	NA		OpenSea						NA	16:84055343-84055584			NA
cg00156230	-0.0294	4.45e-06	-0.0069	2.84e-01	-0.0224	3.40e-03	1.16e-05	7.86e-03	0.572	0.555	0.566	0.578	NS	NS	NS	NS	chr7	45073692	+	rs116287020	0.012163	NA	NA	NA	NA		OpenSea	CCM2;CCM2;CCM2;CCM2;CCM2	NM_031443;NM_001029835;NM_001167935;NM_001167934;NR_030770	Body;Body;Body;Body;Body			TRUE				NA
cg00158934	-0.0148	2.28e-04	0.0089	6.18e-02	-0.0236	7.29e-06	5.68e-05	2.30e-02	0.665	0.659	0.675	0.666	NS	NS	NS	NS	chr20	62165160	-	rs6011882	0.119069	NA	NA	NA	NA	chr20:62165474-62165722	N_Shore	PTK6	NM_005975	Body			NA		20:62164831-62165325	Unclassified_Cell_type_specific	NA
cg00168967	0.028	6.58e-05	-0.0051	5.59e-01	0.0331	7.37e-04	8.90e-05	3.01e-02	0.629	0.652	0.622	0.624	NS	NS	NS	NS	chr8	62505560	-	NA	NA	NA	NA	NA	NA		OpenSea	ASPH;ASPH	NM_001164750;NM_004318	Body;Body			TRUE				NA
cg00184203	0.0287	1.38e-05	0.0063	3.89e-01	0.0225	7.71e-03	2.26e-05	1.28e-02	0.396	0.414	0.393	0.391	NS	NS	NS	NS	chr2	187558402	-	NA	NA	NA	NA	NA	NA	chr2:187558794-187559012	N_Shore	FAM171B	NM_177454	TSS1500			NA				NA
cg00202829	0.0291	9.72e-08	0.0077	2.18e-01	0.0214	2.54e-03	9.10e-07	1.17e-03	0.344	0.365	0.341	0.337	NS	NS	NS	NS	chr15	74609868	+	NA	NA	NA	NA	NA	NA		OpenSea	CCDC33;CCDC33	NM_025055;NM_182791	Body;TSS1500			NA				NA
cg00203463	0.0039	1.69e-04	0.0034	8.78e-04	0.0005	6.66e-01	1.12e-04	3.46e-02	0.056	0.058	0.058	0.055	NS	NS	NS	NS	chr9	140150331	+	NA	NA	NA	NA	NA	NA	chr9:140149205-140150502	Island	COBRA1	NM_015456	Body			NA	9:139268921-139270403	9:140149042-140150654	Promoter_Associated	NA
cg00213123	0.023	7.46e-06	-0.0011	8.55e-01	0.024	2.94e-04	1.88e-05	1.13e-02	0.316	0.332	0.311	0.31	NS	C	NS	NS	chr15	75019070	+	NA	NA	NA	NA	NA	NA	chr15:75018186-75019336	Island	CYP1A1	NM_000499	TSS1500			TRUE	15:72805240-72806509	15:75017651-75019215	Unclassified_Cell_type_specific	TRUE
cg00239660	0.019	3.81e-06	0.0047	3.76e-01	0.0144	1.12e-02	7.85e-05	2.79e-02	0.874	0.887	0.873	0.868	NS	NS	NS	NS	chr6	130182620	+	NA	NA	NA	NA	NA	NA		OpenSea	C6orf191	NM_001010876	TSS1500			NA				NA
cg00253204	-0.0005	3.58e-01	0.0024	2.50e-04	-0.003	1.51e-04	1.40e-04	3.96e-02	0.029	0.029	0.031	0.029	NS	NS	NS	NS	chr17	16118700	-	rs76607790	0.068202	NA	NA	NA	NA	chr17:16118275-16119510	Island	NCOR1;NCOR1	NM_006311;NM_006311	1stExon;5'UTR			NA	17:16058897-16060235	17:16117919-16119518	Promoter_Associated	NA
cg00255142	-0.0031	2.72e-04	-0.0029	3.20e-03	-0.0002	8.25e-01	2.10e-04	4.97e-02	0.039	0.037	0.037	0.039	NS	NS	NS	NS	chr6	31830812	+	NA	NA	NA	NA	NA	NA	chr6:31830299-31830948	Island	NEU1	NM_000434	TSS200			NA	6:31937833-31938927	6:31829892-31831092	Promoter_Associated	NA
cg00257455	0.0271	2.67e-07	0.012	4.64e-02	0.0152	2.92e-02	5.73e-06	4.82e-03	0.439	0.457	0.438	0.434	NS	NS	NS	NS	chr1	65530538	-	NA	NA	NA	NA	NA	NA	chr1:65532161-65533212	N_Shore						NA				NA
cg00270789	0.0148	6.80e-06	-0.0006	8.86e-01	0.0154	2.20e-03	3.95e-05	1.80e-02	0.447	0.46	0.437	0.444	NS	NS	NS	NS	chr16	46919075	+	NA	NA	NA	NA	NA	NA	chr16:46917849-46918957	S_Shore	GPT2;GPT2	NM_133443;NM_001142466	Body;TSS200			NA	16:45475182-45476660			NA
cg00303111	0.0079	2.96e-02	-0.0118	2.02e-02	0.0197	5.23e-04	1.47e-04	4.07e-02	0.899	0.908	0.884	0.898	NS	NS	NS	NS	chr10	75672723	+	NA	NA	NA	NA	NA	NA	chr10:75670696-75671379	S_Shore	C10orf55;PLAU;PLAU	NM_001001791;NM_001145031;NM_002658	5'UTR;Body;Body			TRUE				NA
cg00339319	0.0179	9.34e-06	0.004	3.72e-01	0.0139	8.94e-03	7.00e-05	2.61e-02	0.313	0.325	0.304	0.308	NS	NS	NS	NS	chr1	223899845	+	NA	NA	NA	NA	NA	NA	chr1:223899990-223900823	N_Shore	CAPN2;CAPN2	NM_001748;NM_001146068	TSS1500;Body			NA	1:221966417-221967441	1:223899584-223901223	Promoter_Associated	NA
cg00347863	-0.0179	5.37e-06	-0.0094	6.82e-02	-0.0085	1.30e-01	2.10e-04	4.98e-02	0.418	0.408	0.417	0.423	NS	NS	NS	NS	chr7	94220697	-	NA	NA	NA	NA	NA	NA		OpenSea	SGCE;SGCE;SGCE	NM_001099400;NM_001099401;NM_003919	Body;Body;Body			TRUE				NA
cg00382999	0.033	8.42e-06	0.0015	8.60e-01	0.0314	2.17e-03	5.40e-05	2.22e-02	0.332	0.358	0.316	0.324	NS	NS	NS	NS	chr3	136649333	+	NA	NA	NA	NA	NA	NA		OpenSea	NCK1	NM_006153	Body	low-CpG:138132012-138132038		NA				NA
cg00388195	0.0184	1.95e-04	-0.0038	4.98e-01	0.0223	1.34e-03	9.03e-05	3.02e-02	0.699	0.708	0.682	0.697	NS	NS	NS	NS	chr7	96647323	-	NA	NA	NA	NA	NA	NA	chr7:96645786-96646599	S_Shore					CDMR	NA	7:96485167-96485525			NA
cg00390484	0.0234	5.17e-07	-0.0001	9.86e-01	0.0236	8.73e-04	9.47e-06	6.93e-03	0.803	0.821	0.795	0.799	NS	NS	NS	NS	chr22	20019695	-	NA	NA	NA	NA	NA	NA		OpenSea	C22orf25;MIR185	NM_152906;NR_029706	5'UTR;TSS1500			NA		22:20019524-20019945	Unclassified_Cell_type_specific	NA
cg00407245	0.0166	2.87e-03	-0.0123	2.48e-02	0.0289	7.04e-06	1.58e-04	4.25e-02	0.524	0.531	0.504	0.526	NS	NS	NS	NS	chr19	55598874	+	NA	NA	NA	NA	NA	NA	chr19:55597977-55598887	Island	EPS8L1;EPS8L1	NM_017729;NM_133180	Body;Body			TRUE	19:60289713-60290998			NA
cg00411097	0.0341	8.35e-06	0.0134	9.52e-02	0.0207	3.58e-02	1.44e-05	9.08e-03	0.399	0.416	0.402	0.395	NS	NS	NS	NS	chr7	1596050	-	NA	NA	NA	NA	NA	NA		OpenSea	TMEM184A;TMEM184A	NM_001097620;NM_001097620	1stExon;5'UTR			TRUE		7:1594906-1596387	Unclassified_Cell_type_specific	NA
cg00432262	-0.0303	1.28e-05	0.0076	3.87e-01	-0.0379	7.20e-05	8.50e-05	2.92e-02	0.546	0.524	0.561	0.553	NS	NS	NS	NS	chr7	46400029	+	NA	NA	NA	NA	NA	NA		OpenSea						TRUE				NA
cg00448868	0.023	3.70e-07	0.006	2.95e-01	0.017	6.72e-03	4.91e-06	4.25e-03	0.769	0.782	0.762	0.762	NS	NS	NS	NS	chr16	66775493	+	NA	NA	NA	NA	NA	NA		OpenSea	DYNC1LI2	NM_006141	Body			TRUE				TRUE
cg00464210	0.018	1.57e-07	0.0004	9.18e-01	0.0176	1.90e-05	1.31e-06	1.60e-03	0.888	0.898	0.884	0.884	NS	NS	NS	NS	chr3	136194317	-	NA	NA	NA	NA	NA	NA		OpenSea	STAG1	NM_005862	Body			TRUE				NA
cg00468395	0.0323	2.18e-10	0.0026	6.86e-01	0.0297	3.80e-05	3.82e-11	2.09e-07	0.206	0.23	0.203	0.199	NS	I	NS	NS	chr16	28193063	+	NA	NA	NA	NA	NA	NA		OpenSea	XPO6	NM_015171	Body			TRUE				TRUE
cg00472687	-0.0196	2.25e-05	0.0007	8.91e-01	-0.0203	3.29e-04	3.54e-05	1.68e-02	0.73	0.718	0.733	0.734	NS	NS	NS	NS	chr19	42585457	-	NA	NA	NA	NA	NA	NA	chr19:42584516-42584755	S_Shore	ZNF574	NM_022752	3'UTR			NA		19:42585395-42586169	Gene_Associated	NA
cg00476771	0.0132	4.38e-03	-0.0104	5.98e-02	0.0235	2.52e-04	1.39e-04	3.93e-02	0.793	0.804	0.784	0.79	NS	NS	NS	NS	chr5	64398066	-	NA	NA	NA	NA	NA	NA	chr5:64398699-64399216	N_Shore						TRUE		5:64398027-64399939	Promoter_Associated	NA
cg00489066	0.0027	1.04e-02	-0.0034	1.52e-02	0.006	6.76e-05	8.62e-05	2.95e-02	0.961	0.962	0.958	0.96	NS	NS	NS	NS	chr11	94525186	-	NA	NA	NA	NA	NA	NA		OpenSea	AMOTL1	NM_130847	Body			TRUE				NA
cg00495311	0.0082	8.31e-06	0.0055	1.19e-02	0.0027	2.82e-01	1.07e-05	7.51e-03	0.087	0.09	0.088	0.085	NS	NS	NS	NS	chr3	120068861	+	NA	NA	NA	NA	NA	NA	chr3:120067499-120068531	S_Shore	LRRC58	NM_001099678	TSS1500			NA		3:120067126-120068951	Promoter_Associated	NA
cg00503866	0.0248	1.01e-06	-0.0022	7.55e-01	0.0271	4.85e-04	3.04e-06	2.97e-03	0.478	0.492	0.466	0.475	NS	NS	NS	NS	chr1	39546656	-	NA	NA	NA	NA	NA	NA	chr1:39547013-39547959	N_Shore	MACF1	NM_012090	TSS1500			NA	1:39319098-39320506			TRUE
cg00518941	-0.0336	5.81e-05	-0.0056	5.30e-01	-0.028	1.08e-02	1.67e-04	4.39e-02	0.299	0.271	0.299	0.307	NS	NS	NS	NS	chr2	46361964	+	rs3768740	0.013441	NA	NA	NA	NA		OpenSea	PRKCE	NM_005400	Body			TRUE				NA
cg00534380	-0.0554	5.49e-24	-0.0026	6.57e-01	-0.0528	1.65e-13	9.66e-27	1.03e-21	0.666	0.628	0.676	0.678	NS	C	NS	NS	chr2	101766586	-	NA	NA	NA	NA	NA	NA	chr2:101767042-101768259	N_Shore	TBC1D8	NM_001102426	Body			NA				NA
cg00535514	0.0466	5.20e-05	0.0284	3.32e-02	0.0182	2.35e-01	1.61e-04	4.31e-02	0.287	0.315	0.291	0.277	NS	NS	NS	NS	chr19	44205563	+	NA	NA	NA	NA	NA	NA	chr19:44203558-44203987	S_Shore						NA		19:44205392-44205878	Promoter_Associated_Cell_type_specific	TRUE
cg00549398	0.0144	3.00e-04	-0.0033	4.44e-01	0.0177	5.47e-04	2.03e-04	4.91e-02	0.816	0.823	0.808	0.813	NS	NS	NS	NS	chr17	78725201	-	NA	NA	NA	NA	NA	NA		OpenSea	RPTOR;RPTOR	NM_001163034;NM_020761	Body;Body			TRUE	17:76339540-76339797	17:78725185-78725834	Unclassified_Cell_type_specific	TRUE
cg00563348	0.0154	1.29e-05	0.0065	1.81e-01	0.0089	1.09e-01	7.09e-05	2.63e-02	0.166	0.177	0.166	0.161	NS	NS	NS	NS	chr15	41184109	-	NA	NA	NA	NA	NA	NA	chr15:41186255-41187169	N_Shelf						NA		15:41184057-41184738	Unclassified	NA
cg00576108	-0.0231	3.70e-07	-0.0043	4.55e-01	-0.0188	3.16e-03	2.39e-06	2.49e-03	0.759	0.754	0.763	0.761	NS	NS	NS	NS	chr11	68201131	-	NA	NA	NA	NA	NA	NA	chr11:68201118-68201321	Island	LRP5	NM_002335	Body			NA	11:67956920-67957872			NA
cg00592411	0.0389	2.20e-06	0.0014	8.72e-01	0.0375	2.98e-04	2.38e-06	2.49e-03	0.718	0.734	0.708	0.718	NS	NS	NS	NS	chr22	19787329	+	NA	NA	NA	NA	NA	NA		OpenSea	GNB1L	NM_053004	Body			TRUE		22:19786886-19788735	Unclassified	TRUE
cg00603274	0.0288	2.71e-06	-0.001	9.07e-01	0.0298	9.82e-04	7.50e-05	2.70e-02	0.29	0.305	0.271	0.288	NS	NS	NS	NS	chr11	61596626	-	NA	NA	NA	NA	NA	NA	chr11:61594996-61596710	Island	FADS2	NM_004265	Body			NA	11:61351345-61353349	11:61595142-61597292	Promoter_Associated	NA
cg00613284	0.0285	7.12e-08	0.0104	7.83e-02	0.0182	9.24e-03	2.32e-06	2.46e-03	0.625	0.643	0.622	0.618	NS	NS	NS	NS	chr8	67419936	-	NA	NA	NA	NA	NA	NA	chr8:67417588-67417876	S_Shelf	C8orf46	NM_152765	Body			NA		8:67419490-67420090	Unclassified	TRUE
cg00622580	0.0038	2.52e-06	0.0015	8.58e-02	0.0023	4.82e-02	1.91e-05	1.14e-02	0.041	0.042	0.041	0.041	NS	NS	NS	NS	chr2	62082097	-	NA	NA	NA	NA	NA	NA	chr2:62080892-62081363	S_Shore	FAM161A	NM_032180	TSS1500			NA	2:61935081-61935727	2:62080760-62082314	Promoter_Associated	NA
cg00625110	0.0201	2.14e-05	-0.0082	1.60e-01	0.0283	2.33e-05	1.50e-06	1.76e-03	0.744	0.762	0.729	0.74	NS	C	NS	NS	chr16	53741731	-	NA	NA	NA	NA	NA	NA	chr16:53737617-53738235	S_Shelf	FTO	NM_001080432	Body			NA				NA
cg00629144	0.0177	1.27e-05	0.0073	1.13e-01	0.0104	3.58e-02	1.12e-04	3.46e-02	0.879	0.895	0.879	0.873	NS	NS	NS	NS	chr3	64009630	-	NA	NA	NA	NA	NA	NA	chr3:64008883-64009293	S_Shore	PSMD6	NM_014814	TSS1500			NA		3:64008685-64009833	Promoter_Associated	NA
cg00661523	0.0294	2.75e-06	0.0102	1.71e-01	0.0192	2.38e-02	2.24e-05	1.28e-02	0.478	0.488	0.471	0.473	NS	NS	NS	NS	chr3	151985426	+	NA	NA	NA	NA	NA	NA	chr3:151986327-151987325	N_Shore	MBNL1;MBNL1;LOC401093;LOC401093	NM_207292;NM_021038;NR_027038;NR_027037	TSS1500;TSS1500;Body;Body		RDMR	NA				NA
cg00666842	0.0533	2.93e-18	0.0086	2.08e-01	0.0447	4.81e-09	3.12e-17	6.64e-13	0.658	0.691	0.647	0.645	C	NS	NS	NS	chr2	88366145	-	NA	NA	NA	NA	NA	NA		OpenSea	SMYD1	NM_198274	TSS1500			TRUE				NA
cg00688539	0.0111	5.10e-05	0.0049	7.39e-02	0.0062	6.57e-02	1.84e-05	1.11e-02	0.111	0.116	0.111	0.108	NS	NS	NS	NS	chr16	4524775	+	NA	NA	NA	NA	NA	NA	chr16:4526295-4526927	N_Shore	NMRAL1;HMOX2;HMOX2;NMRAL1	NM_020677;NM_001127206;NM_001127206;NM_020677	1stExon;1stExon;5'UTR;5'UTR			NA	16:4464140-4464786	16:4524009-4524970	Promoter_Associated	NA
cg00690082	0.0218	6.26e-06	0.0052	3.23e-01	0.0166	7.63e-03	3.68e-05	1.72e-02	0.35	0.361	0.347	0.347	NS	NS	NS	NS	chr17	40438511	-	NA	NA	NA	NA	NA	NA	chr17:40440188-40441014	N_Shore	STAT5A	NM_003152	TSS1500			NA				NA
cg00698688	0.0425	1.54e-08	0.0144	6.21e-02	0.0281	3.05e-03	1.06e-07	1.98e-04	0.653	0.68	0.652	0.646	NS	NS	NS	NS	chr19	49055432	+	NA	NA	NA	NA	NA	NA		OpenSea	SULT2B1;SULT2B1	NM_177973;NM_177973	1stExon;5'UTR			NA				NA
cg00759987	0.0416	3.39e-09	0.0118	4.82e-02	0.0298	2.60e-05	7.44e-13	6.47e-09	0.447	0.472	0.444	0.439	NS	NS	NS	NS	chr1	27109220	-	NA	NA	NA	NA	NA	NA		OpenSea						TRUE				NA
cg00776160	-0.0085	2.53e-06	-0.0052	1.77e-02	-0.0033	1.83e-01	3.18e-05	1.58e-02	0.05	0.045	0.049	0.052	NS	NS	NS	NS	chr1	149815087	+	NA	NA	NA	NA	NA	NA	chr1:149811754-149815044	S_Shore	HIST2H2AA3;HIST2H2AA4	NM_003516;NM_001040874	TSS1500;TSS1500			NA	1:148078067-148081712			NA
cg00779167	-0.0212	5.98e-06	-0.0028	5.76e-01	-0.0183	1.44e-03	1.09e-04	3.42e-02	0.356	0.338	0.361	0.363	NS	NS	NS	NS	chr1	109753001	+	NA	NA	NA	NA	NA	NA	chr1:109756442-109757098	N_Shelf						NA		1:109752869-109753021	Unclassified_Cell_type_specific	NA
cg00788204	-0.0156	2.39e-03	0.0101	6.64e-02	-0.0257	8.50e-05	1.10e-04	3.43e-02	0.896	0.881	0.907	0.901	NS	NS	NS	NS	chr9	136758038	+	NA	NA	NA	NA	NA	NA	chr9:136758461-136758902	N_Shore	VAV2;VAV2	NM_001134398;NM_003371	Body;Body			NA				NA
cg00790741	-0.0238	1.77e-06	-0.0019	7.52e-01	-0.0219	5.92e-04	3.36e-05	1.63e-02	0.663	0.651	0.671	0.666	NS	NS	NS	NS	chr12	53453327	-	NA	NA	NA	NA	NA	NA		OpenSea	TENC1;TENC1;TENC1	NM_198316;NM_170754;NM_015319	Body;Body;Body			NA	12:51739260-51739617			NA
cg00791854	0.0174	3.14e-04	-0.0099	4.95e-02	0.0273	7.81e-06	3.00e-06	2.94e-03	0.801	0.811	0.783	0.796	NS	NS	NS	NS	chr1	154392070	-	NA	NA	NA	NA	NA	NA		OpenSea	IL6R;IL6R	NM_181359;NM_000565	Body;Body			TRUE		1:154391955-154392387	Unclassified_Cell_type_specific	TRUE
cg00834537	0.0631	2.88e-07	0.0013	9.27e-01	0.0617	1.04e-04	1.14e-06	1.42e-03	0.706	0.732	0.696	0.7	NS	NS	NS	NS	chr14	104047751	-	rs8017993	0.238328	NA	NA	NA	NA		OpenSea	C14orf153	NM_032374	Body			NA	14:103117470-103117558			NA
cg00855661	0.0111	1.49e-04	0.0064	6.26e-02	0.0047	2.63e-01	2.02e-04	4.88e-02	0.118	0.124	0.119	0.115	NS	NS	NS	NS	chr4	39183530	-	NA	NA	NA	NA	NA	NA	chr4:39183823-39184225	N_Shore	WDR19	NM_025132	TSS1500			NA		4:39183346-39184767	Promoter_Associated	NA
cg00868131	0.0167	1.71e-03	-0.0111	6.65e-02	0.0278	3.98e-05	1.12e-04	3.46e-02	0.782	0.793	0.766	0.78	NS	NS	NS	NS	chr1	54952901	+	NA	NA	NA	NA	NA	NA	chr1:54953893-54955287	N_Shore						NA				NA
cg00868875	-0.0666	5.21e-06	0.0028	8.76e-01	-0.0694	5.40e-04	8.87e-06	6.65e-03	0.775	0.728	0.785	0.788	NS	NS	NS	NS	chr18	24127237	-	NA	NA	NA	NA	NA	NA	chr18:24126780-24131138	Island	KCTD1;KCTD1;KCTD1	NM_001136205;NM_198991;NM_001142730	5'UTR;5'UTR;1stExon			NA	18:22380779-22384181	18:24127024-24127238	Unclassified_Cell_type_specific	NA
cg00903186	0.0043	2.10e-02	-0.0056	1.36e-02	0.0099	2.23e-04	9.88e-05	3.20e-02	0.948	0.95	0.942	0.948	NS	NS	NS	NS	chr6	29988222	+	NA	NA	NA	NA	NA	NA		OpenSea	NCRNA00171	NR_026751	Body			NA				NA
cg00912772	0.0168	4.91e-05	-0.0014	8.06e-01	0.0182	7.18e-03	8.20e-05	2.86e-02	0.541	0.554	0.531	0.535	NS	NS	NS	NS	chr12	95594566	-	NA	NA	NA	NA	NA	NA		OpenSea	FGD6	NM_018351	Body			TRUE				NA
cg00927226	0.0213	3.61e-06	0.0008	8.85e-01	0.0205	2.48e-03	1.12e-04	3.46e-02	0.78	0.794	0.769	0.775	NS	NS	NS	NS	chr7	115608801	-	NA	NA	NA	NA	NA	NA		OpenSea	TFEC;TFEC	NM_012252;NM_001018058	Body;Body			NA				NA
cg00939727	0.0361	1.36e-11	0.0016	7.90e-01	0.0345	1.29e-06	9.43e-13	8.00e-09	0.41	0.439	0.403	0.403	NS	NS	NS	NS	chr2	134935506	+	rs114017773	0.011295	NA	NA	NA	NA		OpenSea						TRUE				NA
cg00956679	0.0122	1.12e-06	0.0051	8.05e-02	0.0072	1.33e-02	2.94e-05	1.50e-02	0.922	0.93	0.922	0.919	NS	NS	NS	NS	chr14	77462606	-	rs4903527	0.205653	NA	NA	NA	NA		OpenSea						TRUE				NA
cg00958311	-0.0291	1.58e-04	-0.0011	8.96e-01	-0.028	4.58e-03	8.09e-05	2.83e-02	0.768	0.746	0.77	0.775	NS	NS	NS	NS	chr22	32021249	+	NA	NA	NA	NA	NA	NA		OpenSea	PISD	NM_014338	Body			TRUE		22:32021018-32021365	Unclassified_Cell_type_specific	NA
cg00960700	-0.0134	3.17e-02	0.0257	1.42e-02	-0.0392	6.86e-04	7.32e-05	2.68e-02	0.087	0.059	0.112	0.086	NS	NS	NS	NS	chr17	80709150	-	NA	NA	NA	NA	NA	NA	chr17:80709052-80710843	Island	TBCD	NM_005993	TSS1500		DMR	NA	17:78301522-78304167			NA
cg00975624	0.0184	5.36e-05	0.0032	5.03e-01	0.0152	6.76e-03	2.07e-04	4.94e-02	0.373	0.383	0.375	0.37	NS	NS	NS	NS	chr3	159646501	+	NA	NA	NA	NA	NA	NA		OpenSea						TRUE				TRUE
cg00980581	0.0132	3.48e-06	0.0059	4.74e-02	0.0074	3.50e-02	1.14e-05	7.79e-03	0.095	0.101	0.097	0.093	NS	NS	NS	NS	chr6	36238095	-	rs116554614	0.017361	NA	NA	NA	NA		OpenSea	PNPLA1;PNPLA1;PNPLA1	NM_173676;NM_001145716;NM_001145717	5'UTR;5'UTR;TSS200			NA				NA
cg00980904	-0.0311	8.58e-07	0.0036	6.22e-01	-0.0347	7.06e-05	9.84e-07	1.25e-03	0.496	0.474	0.501	0.502	NS	NS	NS	NS	chr3	50373735	-	NA	NA	NA	NA	NA	NA	chr3:50374264-50375629	N_Shore	RASSF1;RASSF1;RASSF1;RASSF1	NM_170713;NM_170714;NM_007182;NM_170712	Body;Body;Body;5'UTR			NA		3:50373706-50373865	Promoter_Associated_Cell_type_specific	NA
cg00981651	-0.0148	4.18e-05	-0.0099	3.81e-02	-0.0049	3.46e-01	9.43e-05	3.11e-02	0.812	0.804	0.81	0.816	NS	NS	NS	NS	chr20	44574847	-	NA	NA	NA	NA	NA	NA	chr20:44574821-44575022	Island	PCIF1	NM_022104	Body			NA	20:44008254-44008336			NA
cg00994583	-0.0253	1.11e-04	-0.0141	3.86e-02	-0.0112	1.43e-01	7.63e-05	2.73e-02	0.807	0.797	0.803	0.813	NS	NS	NS	NS	chr17	36613498	+	NA	NA	NA	NA	NA	NA	chr17:36609705-36610320	S_Shelf	ARHGAP23	NM_020876	TSS200			NA				NA
cg01001472	0.0491	1.37e-13	0.0065	4.34e-01	0.0427	2.29e-06	5.62e-12	4.05e-08	0.687	0.72	0.683	0.676	NS	NS	NS	NS	chr13	97947958	+	NA	NA	NA	NA	NA	NA		OpenSea	MBNL2;MBNL2	NM_144778;NM_207304	Body;Body			TRUE				NA
cg01029247	0.0323	2.86e-04	-0.0054	5.82e-01	0.0377	1.53e-03	1.02e-04	3.28e-02	0.517	0.522	0.493	0.523	NS	NS	NS	NS	chr3	11684498	+	NA	NA	NA	NA	NA	NA	chr3:11684192-11684930	Island	VGLL4;VGLL4	NM_014667;NM_001128219	Body;Body			NA	3:11659193-11659525	3:11683889-11684642	Promoter_Associated	NA
cg01039421	0.0168	8.23e-08	-0.0019	6.80e-01	0.0186	5.80e-05	5.78e-06	4.84e-03	0.878	0.89	0.871	0.876	NS	NS	NS	NS	chr3	138045705	-	NA	NA	NA	NA	NA	NA	chr3:138048193-138048778	N_Shelf	TXNDC6	NM_178130	5'UTR			NA				NA
cg01039876	0.0129	2.94e-05	0.0041	1.97e-01	0.0087	1.71e-02	7.35e-05	2.68e-02	0.157	0.164	0.158	0.155	NS	NS	NS	NS	chr15	43559308	+	NA	NA	NA	NA	NA	NA		OpenSea	TGM5;TGM5	NM_004245;NM_201631	TSS1500;TSS1500			NA				NA
cg01071668	-0.0199	4.92e-04	0.0095	1.15e-01	-0.0293	2.07e-05	1.59e-04	4.28e-02	0.807	0.794	0.816	0.809	NS	NS	NS	NS	chr11	8288089	+	NA	NA	NA	NA	NA	NA	chr11:8289532-8290322	N_Shore					CDMR	NA				NA
cg01072609	0.0182	1.64e-06	0.0031	5.06e-01	0.0151	4.05e-03	1.50e-05	9.45e-03	0.547	0.561	0.544	0.543	NS	NS	NS	NS	chr7	140338624	-	NA	NA	NA	NA	NA	NA	chr7:140339997-140341136	N_Shore						NA				NA
cg01076495	0.0189	9.17e-07	0.0122	1.17e-02	0.0066	2.24e-01	2.90e-06	2.87e-03	0.135	0.147	0.142	0.13	NS	NS	NS	NS	chr1	150480588	+	NA	NA	rs116220997	0.035621	NA	NA		OpenSea	ECM1;ECM1;ECM1;ECM1	NM_004425;NM_022664;NM_004425;NM_022664	1stExon;1stExon;5'UTR;5'UTR			NA				TRUE
cg01181492	0.0065	1.59e-05	0.0011	5.88e-01	0.0054	1.51e-02	1.20e-04	3.59e-02	0.057	0.06	0.056	0.055	NS	NS	NS	NS	chr12	109531414	+	NA	NA	NA	NA	NA	NA	chr12:109531107-109531359	S_Shore	ALKBH2;ALKBH2;ALKBH2;ALKBH2;ALKBH2	NR_026931;NR_026930;NM_001145375;NM_001145374;NM_001001655	TSS200;TSS200;TSS200;TSS200;TSS200			NA	12:108015491-108015948	12:109530836-109531675	Promoter_Associated	NA
cg01201279	-0.0401	5.15e-07	0.0116	2.14e-01	-0.0517	7.83e-07	7.58e-08	1.49e-04	0.581	0.551	0.595	0.587	NS	NS	NS	NS	chr3	156543471	+	rs114535621	0.011295	NA	NA	NA	NA	chr3:156543891-156544405	N_Shore	LEKR1	NM_001004316	TSS1500		CDMR	NA		3:156543091-156545015	Promoter_Associated	NA
cg01211852	-0.0258	9.16e-08	0.0067	3.60e-01	-0.0325	2.21e-05	1.57e-06	1.82e-03	0.626	0.614	0.643	0.628	NS	NS	NS	NS	chr8	144471653	+	NA	NA	NA	NA	NA	NA		OpenSea						NA	8:144542784-144542834			NA
cg01218148	0.0019	6.02e-01	0.0192	8.36e-06	-0.0172	6.80e-04	7.65e-05	2.73e-02	0.478	0.48	0.493	0.475	NS	NS	NS	NS	chr9	34523776	-	NA	NA	NA	NA	NA	NA	chr9:34522724-34523357	S_Shore	ENHO	NM_198573	TSS1500			NA				NA
cg01223086	0.0202	4.31e-07	-0.0019	7.51e-01	0.0221	6.05e-04	9.07e-06	6.75e-03	0.815	0.826	0.803	0.81	NS	NS	NS	NS	chr15	96896680	+	rs148979343	0.0105	NA	NA	NA	NA	chr15:96896928-96897301	N_Shore					RDMR	TRUE				NA
cg01234299	0.0243	2.86e-05	0.0039	5.08e-01	0.0204	4.21e-03	2.47e-05	1.36e-02	0.388	0.403	0.386	0.386	NS	NS	NS	NS	chr21	47560829	+	NA	NA	rs78933105	0.127389	rs78933105	0.127389		OpenSea	FTCD;FTCD	NM_206965;NM_006657	Body;Body		RDMR	NA	21:46384505-46385286			TRUE
cg01242619	-0.008	3.74e-06	-0.003	1.84e-01	-0.005	4.73e-02	8.61e-06	6.53e-03	0.082	0.074	0.083	0.085	NS	NS	NS	NS	chr8	145049472	+	NA	NA	rs200508964	0.0465	rs200508964	0.0465	chr8:145047293-145052305	Island	PLEC1	NM_000445	Body			TRUE				TRUE
cg01246642	-0.0555	1.83e-04	-0.0554	1.40e-03	-0.0001	9.96e-01	3.00e-05	1.52e-02	0.749	0.713	0.723	0.761	NS	NS	NS	NS	chr10	1814066	-	NA	NA	rs76593440	0.012587	rs76593440	0.012587		OpenSea						NA	10:1804066-1804177			NA
cg01295782	0.0654	2.61e-09	0.0181	1.81e-01	0.0472	1.83e-03	4.74e-08	9.94e-05	0.547	0.577	0.542	0.54	NS	NS	NS	NS	chr3	71739283	-	NA	NA	NA	NA	NA	NA		OpenSea	EIF4E3;EIF4E3;EIF4E3;EIF4E3	NM_001134651;NM_001134649;NM_001134650;NM_173359	Body;Body;Body;Body			TRUE				NA
cg01298000	-0.0358	7.35e-05	0.0006	9.55e-01	-0.0364	4.38e-03	2.08e-04	4.95e-02	0.724	0.707	0.733	0.729	NS	NS	NS	NS	chr6	168120635	-	NA	NA	NA	NA	NA	NA	chr6:168120634-168120892	Island						NA	6:167863375-167863778			NA
cg01312837	0.0397	2.55e-11	0.0049	4.34e-01	0.0348	1.72e-06	1.35e-10	6.18e-07	0.597	0.631	0.589	0.584	NS	NS	NS	NS	chr16	3923772	-	NA	NA	NA	NA	NA	NA		OpenSea	CREBBP;CREBBP	NM_001079846;NM_004380	Body;Body			TRUE				NA
cg01316378	0.0183	5.72e-06	0.009	9.56e-02	0.0094	1.23e-01	3.81e-05	1.76e-02	0.821	0.831	0.823	0.819	NS	NS	NS	NS	chr10	63629580	+	NA	NA	NA	NA	NA	NA		OpenSea					RDMR	TRUE				NA
cg01323840	0.0425	7.37e-09	0.0064	4.62e-01	0.0361	5.70e-05	2.51e-07	3.98e-04	0.725	0.761	0.715	0.714	NS	NS	NS	NS	chr16	12901108	+	NA	NA	NA	NA	NA	NA	chr16:12897365-12897889	S_Shelf						NA				NA
cg01330316	0.0166	2.87e-05	0.0038	4.30e-01	0.0128	1.50e-02	1.89e-04	4.75e-02	0.629	0.642	0.627	0.624	NS	NS	NS	NS	chr6	45914282	+	NA	NA	NA	NA	NA	NA		OpenSea	CLIC5;CLIC5	NM_001114086;NM_016929	Body;Body			TRUE		6:45913928-45915077	Unclassified_Cell_type_specific	NA
cg01332683	0.0217	3.61e-06	0.0008	8.74e-01	0.0209	6.71e-04	1.83e-06	2.04e-03	0.675	0.684	0.665	0.67	NS	NS	NS	NS	chr16	16190393	-	NA	NA	NA	NA	NA	NA		OpenSea	ABCC1;ABCC1;ABCC1;ABCC1;ABCC1	NM_019862;NM_019898;NM_019899;NM_004996;NM_019900	Body;Body;Body;Body;Body			TRUE		16:16189687-16190756	Gene_Associated_Cell_type_specific	NA
cg01355757	0.0213	4.63e-06	0.0094	9.07e-02	0.0119	5.61e-02	1.60e-04	4.29e-02	0.555	0.569	0.552	0.549	NS	NS	NS	NS	chr2	74272773	-	NA	NA	NA	NA	NA	NA		OpenSea	TET3	NM_144993	TSS1500			NA				NA
cg01381374	-0.0155	1.39e-01	0.0431	4.19e-04	-0.0586	4.04e-05	3.31e-05	1.62e-02	0.345	0.337	0.395	0.34	NS	NS	NS	NS	chr7	93474158	-	NA	NA	NA	NA	NA	NA		OpenSea						NA	7:93312003-93312095			NA
cg01382938	0.0052	8.00e-04	0.0061	8.18e-04	-0.001	6.38e-01	3.70e-05	1.72e-02	0.08	0.082	0.084	0.079	NS	NS	NS	NS	chr10	7709848	-	rs11817815	0.023309	NA	NA	NA	NA		OpenSea	ITIH5;ITIH5	NM_030569;NM_001001851	TSS1500;TSS1500			NA	10:7749537-7750047	10:7709731-7709924	Unclassified_Cell_type_specific	NA
cg01385708	0.0487	1.50e-08	0.0144	7.56e-02	0.0343	5.72e-04	2.73e-09	8.74e-06	0.433	0.464	0.434	0.422	NS	NS	NS	NS	chr16	4373570	-	NA	NA	NA	NA	NA	NA	chr16:4377508-4378162	N_Shelf						TRUE				NA
cg01400685	0.0234	3.44e-05	0.0021	7.19e-01	0.0214	2.12e-03	5.26e-05	2.18e-02	0.607	0.625	0.596	0.601	NS	NS	NS	NS	chr11	61598025	-	NA	NA	NA	NA	NA	NA	chr11:61594996-61596710	S_Shore	FADS2	NM_004265	Body		RDMR	NA				NA
cg01410415	-0.0158	2.09e-04	-0.0149	2.33e-03	-0.0009	8.77e-01	2.05e-04	4.94e-02	0.561	0.548	0.55	0.568	NS	NS	NS	NS	chr17	79958685	+	NA	NA	NA	NA	NA	NA	chr17:79958088-79958369	S_Shore	ASPSCR1	NM_024083	Body			NA	17:77551852-77552202			TRUE
cg01433468	-0.026	3.49e-06	-0.0075	2.60e-01	-0.0184	1.02e-02	1.79e-04	4.60e-02	0.299	0.278	0.298	0.306	NS	NS	NS	NS	chr1	211779638	-	NA	NA	NA	NA	NA	NA		OpenSea						NA		1:211779575-211779727	Promoter_Associated_Cell_type_specific	NA
cg01435442	0.0223	3.90e-08	0.0063	1.54e-01	0.0161	1.08e-03	2.25e-06	2.39e-03	0.468	0.483	0.463	0.462	NS	NS	NS	NS	chr15	101773125	+	NA	NA	NA	NA	NA	NA		OpenSea	CHSY1	NM_014918	Body			TRUE				NA
cg01436033	-0.03	5.97e-04	-0.0213	9.84e-03	-0.0086	4.17e-01	2.06e-04	4.94e-02	0.815	0.796	0.807	0.822	NS	NS	NS	NS	chr13	113426962	+	rs9604436	0.103653	NA	NA	NA	NA	chr13:113424898-113425105	S_Shore	ATP11A;ATP11A	NM_015205;NM_032189	Body;Body		CDMR	NA				NA
cg01444716	0.0205	2.29e-05	0.0031	5.27e-01	0.0175	2.03e-03	8.34e-05	2.89e-02	0.626	0.638	0.62	0.623	NS	NS	NS	NS	chr20	11898557	+	NA	NA	NA	NA	NA	NA		OpenSea	BTBD3;BTBD3	NM_181443;NM_014962	5'UTR;TSS200			NA				NA
cg01454951	0.0339	4.43e-06	-0.0045	6.15e-01	0.0384	2.42e-04	2.19e-06	2.35e-03	0.417	0.444	0.397	0.409	NS	NS	NS	NS	chr3	71730677	+	NA	NA	NA	NA	NA	NA		OpenSea	EIF4E3;EIF4E3;EIF4E3;EIF4E3	NM_001134651;NM_001134649;NM_173359;NM_001134650	3'UTR;3'UTR;3'UTR;3'UTR		DMR	NA		3:71730226-71731044	Unclassified	TRUE
cg01461514	-0.0225	1.61e-05	-0.0067	1.87e-01	-0.0158	1.14e-02	2.59e-06	2.65e-03	0.497	0.48	0.492	0.502	NS	NS	NS	NS	chr7	55177182	-	NA	NA	NA	NA	NA	NA		OpenSea	EGFR;EGFR;EGFR;EGFR	NM_201283;NM_201284;NM_201282;NM_005228	Body;Body;Body;Body			TRUE				NA
cg01476789	0.0249	9.08e-07	-0.005	5.07e-01	0.0298	1.57e-04	1.29e-05	8.47e-03	0.802	0.815	0.79	0.801	NS	NS	NS	NS	chr11	71146764	+	NA	NA	NA	NA	NA	NA	chr11:71146442-71146862	Island	DHCR7;DHCR7	NM_001163817;NM_001360	Body;Body			NA	11:70823842-70824480			NA
cg01511356	0.0249	1.83e-07	0.0144	3.21e-02	0.0106	1.52e-01	1.31e-05	8.56e-03	0.564	0.577	0.559	0.557	NS	NS	NS	NS	chr6	28715652	+	NA	NA	NA	NA	NA	NA		OpenSea						NA	6:28823488-28823709			NA
cg01518113	-0.0212	1.88e-02	0.0256	5.23e-03	-0.0468	4.02e-05	1.15e-04	3.50e-02	0.749	0.739	0.771	0.745	NS	NS	NS	NS	chr2	237120069	+	NA	NA	NA	NA	NA	NA	chr2:237119978-237120257	Island	ASB18	NM_212556	Body			NA	2:236784769-236784992			NA
cg01524566	-0.0279	6.93e-06	-0.0023	7.26e-01	-0.0255	1.27e-03	5.36e-05	2.21e-02	0.708	0.684	0.715	0.717	NS	NS	NS	NS	chr2	75797267	-	NA	NA	rs56024303	0.031993	NA	NA		OpenSea	FAM176A	NM_032181	TSS1500			NA				NA
cg01556246	0.0183	3.24e-05	-0.004	4.65e-01	0.0223	4.29e-04	4.84e-05	2.08e-02	0.577	0.591	0.561	0.572	NS	NS	NS	NS	chr8	8204802	-	NA	NA	rs114793977	0.011729	NA	NA		OpenSea	PRAGMIN	NM_001080826	Body			TRUE		8:8204782-8204957	Promoter_Associated	NA
cg01604401	-0.0217	3.54e-07	0.0078	1.02e-01	-0.0294	6.13e-08	2.95e-08	6.81e-05	0.54	0.527	0.547	0.543	NS	NS	NS	NS	chr20	36153186	-	NA	NA	NA	NA	NA	NA	chr20:36150920-36151240	S_Shore	BLCAP;BLCAP;BLCAP;BLCAP;BLCAP	NM_001167821;NM_001167823;NM_001167820;NM_001167822;NM_006698	5'UTR;TSS1500;5'UTR;5'UTR;5'UTR			NA		20:36153184-36153483	Unclassified_Cell_type_specific	TRUE
cg01636925	0.0028	1.64e-04	0.0019	2.15e-02	0.001	3.09e-01	1.74e-04	4.50e-02	0.033	0.034	0.034	0.033	NS	NS	NS	NS	chr11	47270344	+	NA	NA	NA	NA	NA	NA	chr11:47270234-47270633	Island	ACP2;ACP2;NR1H3;ACP2;ACP2	NM_001131064;NM_001610;NM_001130102;NM_001610;NM_001131064	1stExon;5'UTR;TSS200;1stExon;5'UTR	high-CpG:47226842-47226968		NA	11:47226811-47227195	11:47270004-47271353	Promoter_Associated	TRUE
cg01668352	0.0315	2.09e-10	0.0137	3.50e-02	0.0177	9.31e-03	2.97e-08	6.81e-05	0.803	0.823	0.803	0.793	NS	NS	NS	NS	chr12	64482597	-	NA	NA	NA	NA	NA	NA		OpenSea	SRGAP1	NM_020762	Body			TRUE				TRUE
cg01686933	-0.0289	1.31e-06	-0.0067	3.03e-01	-0.0222	3.67e-03	3.24e-06	3.11e-03	0.824	0.805	0.823	0.83	NS	NS	NS	NS	chr11	119596104	-	NA	NA	NA	NA	NA	NA	chr11:119598382-119600157	N_Shelf	PVRL1;PVRL1;PVRL1	NM_002855;NM_203285;NM_203286	Body;Body;Body			TRUE				NA
cg01703196	0.0298	2.24e-05	-0.0056	4.71e-01	0.0354	8.39e-05	7.55e-06	5.96e-03	0.512	0.542	0.502	0.504	NS	NS	NS	NS	chr14	65838508	+	NA	NA	NA	NA	NA	NA		OpenSea						TRUE				NA
cg01707820	0.0193	4.75e-08	0.0088	1.62e-02	0.0105	1.31e-02	2.25e-07	3.61e-04	0.623	0.634	0.62	0.619	NS	NS	NS	NS	chr2	23819033	-	NA	NA	NA	NA	NA	NA		OpenSea	KLHL29	NM_052920	Body			TRUE				TRUE
cg01713250	0.0115	1.12e-01	-0.0297	4.91e-04	0.0412	1.76e-05	1.05e-04	3.33e-02	0.467	0.472	0.445	0.471	NS	NS	NS	NS	chr1	3289915	+	NA	NA	NA	NA	NA	NA		OpenSea	PRDM16;PRDM16	NM_022114;NM_199454	Body;Body			NA	1:3279658-3279885			NA
cg01715572	-0.0229	5.57e-05	0.0012	8.54e-01	-0.0241	9.45e-04	1.81e-04	4.63e-02	0.71	0.697	0.717	0.712	NS	NS	NS	NS	chr2	232093057	-	NA	NA	NA	NA	NA	NA		OpenSea	ARMC9	NM_025139	Body			TRUE		2:232092954-232093595	NonGene_Associated_Cell_type_specific	NA
cg01715901	0.015	1.81e-02	-0.0206	1.36e-02	0.0355	1.10e-04	1.80e-04	4.62e-02	0.699	0.708	0.673	0.7	NS	NS	NS	NS	chr2	158297684	+	NA	NA	NA	NA	NA	NA		OpenSea	CYTIP	NM_004288	Body			NA		2:158297478-158298033	Promoter_Associated	NA
cg01722904	0.0012	1.23e-02	-0.0017	1.20e-03	0.003	1.26e-06	3.32e-05	1.62e-02	0.028	0.029	0.026	0.028	NS	NS	NS	NS	chr6	149888045	-	NA	NA	NA	NA	NA	NA	chr6:149887317-149888252	Island	C6orf72	NM_138785	Body			NA	6:149928972-149930046			NA
cg01725586	-0.0023	2.28e-02	0.0035	1.67e-02	-0.0058	3.27e-04	1.75e-04	4.52e-02	0.047	0.044	0.051	0.048	NS	NS	NS	NS	chr2	131513735	+	NA	NA	NA	NA	NA	NA	chr2:131513363-131514183	Island	FAM123C;FAM123C;FAM123C;FAM123C	NM_152698;NM_001105195;NM_001105193;NM_001105194	5'UTR;TSS200;5'UTR;TSS200	high-CpG:131230007-131230263		NA	2:131229834-131230653	2:131513688-131513993	Unclassified_Cell_type_specific	TRUE
cg01727646	0.0274	2.01e-05	0.0057	4.23e-01	0.0217	9.73e-03	8.12e-05	2.83e-02	0.622	0.644	0.625	0.617	NS	NS	NS	NS	chr1	26337472	-	NA	NA	NA	NA	NA	NA		OpenSea						TRUE				NA
cg01731783	0.0244	1.31e-05	0.0047	4.36e-01	0.0197	5.96e-03	5.79e-05	2.32e-02	0.407	0.423	0.402	0.403	NS	I	NS	NS	chr14	74211788	-	NA	NA	NA	NA	NA	NA		OpenSea	C14orf43;C14orf43	NM_001043318;NM_194278	5'UTR;5'UTR			TRUE				NA
cg01761362	0.0658	8.94e-16	-0.0043	6.69e-01	0.07	3.35e-11	7.30e-17	1.48e-12	0.722	0.766	0.71	0.711	NS	NS	NS	NS	chr17	40051528	+	NA	NA	NA	NA	NA	NA		OpenSea	ACLY;ACLY	NM_001096;NM_198830	Body;Body			TRUE				TRUE
cg01778926	0.0174	3.97e-05	0.0044	3.37e-01	0.013	1.81e-02	8.09e-05	2.83e-02	0.207	0.215	0.209	0.204	NS	NS	NS	NS	chr12	49371182	-	NA	NA	NA	NA	NA	NA	chr12:49371690-49375550	N_Shore	WNT1	NM_005430	TSS1500		CDMR	NA		12:49370127-49372095	Unclassified	NA
cg01783960	0.0157	3.97e-05	0.0075	3.66e-02	0.0083	5.86e-02	2.29e-05	1.29e-02	0.534	0.549	0.531	0.53	NS	NS	NS	NS	chr1	17298540	+	rs7545418	0.087659	NA	NA	NA	NA		OpenSea	CROCC	NM_014675	Body			TRUE		1:17298539-17299175	Unclassified_Cell_type_specific	TRUE
cg01792532	0.0165	1.66e-06	0.0066	9.44e-02	0.0099	2.60e-02	4.01e-06	3.66e-03	0.147	0.161	0.145	0.143	NS	NS	NS	NS	chr1	33284208	+	NA	NA	NA	NA	NA	NA	chr1:33282675-33283906	S_Shore	YARS;S100PBP;S100PBP	NM_003680;NM_022753;NM_001017406	TSS1500;5'UTR;5'UTR			NA				NA
cg01804452	-0.0372	2.82e-05	-0.0199	6.37e-02	-0.0172	1.42e-01	1.56e-04	4.21e-02	0.655	0.632	0.649	0.667	NS	NS	NS	NS	chr5	150878482	+	NA	NA	NA	NA	NA	NA		OpenSea						TRUE				NA
cg01806192	0.0352	7.78e-07	0.0105	2.03e-01	0.0247	7.73e-03	4.01e-05	1.83e-02	0.402	0.427	0.4	0.396	NS	NS	NS	NS	chr3	73010941	-	rs1388276	0.386606	NA	NA	NA	NA		OpenSea	GXYLT2	NM_001080393	Body			TRUE				NA
cg01813738	0.0055	2.33e-05	-0.0004	8.11e-01	0.0059	1.35e-03	1.27e-04	3.72e-02	0.951	0.953	0.949	0.951	NS	NS	NS	NS	chr6	1706830	+	NA	NA	NA	NA	NA	NA		OpenSea	GMDS	NM_001500	Body	low-CpG:1651824-1651831		NA				NA
cg01835489	-0.0165	9.17e-06	0.0013	7.53e-01	-0.0178	1.25e-04	2.65e-05	1.42e-02	0.411	0.399	0.413	0.414	NS	NS	NS	NS	chr12	53299310	+	NA	NA	NA	NA	NA	NA	chr12:53297442-53297824	S_Shore	KRT8	NM_002273	TSS1500			NA				TRUE
cg01862311	0.0356	1.68e-05	-0.012	2.03e-01	0.0476	4.82e-06	6.56e-06	5.32e-03	0.483	0.512	0.461	0.474	NS	NS	NS	NS	chr8	26308815	-	NA	NA	NA	NA	NA	NA	chr8:26305853-26306825	S_Shore						NA				TRUE
cg01869896	0.0358	1.47e-10	0.0023	7.20e-01	0.0336	3.68e-06	2.76e-09	8.78e-06	0.568	0.594	0.557	0.563	NS	NS	NS	NS	chr1	40420299	-	NA	NA	NA	NA	NA	NA	chr1:40420487-40421366	N_Shore	MFSD2A;MFSD2A	NM_032793;NM_001136493	TSS1500;TSS1500			NA				NA
cg01872024	-0.0073	7.49e-05	0.0001	9.43e-01	-0.0074	4.76e-04	6.96e-05	2.60e-02	0.087	0.081	0.088	0.089	NS	NS	NS	NS	chr11	94502804	-	NA	NA	NA	NA	NA	NA	chr11:94501366-94502696	S_Shore	AMOTL1	NM_130847	Body			NA	11:94142430-94142546			NA
cg01882930	-0.0234	1.98e-03	0.0104	2.26e-01	-0.0338	1.67e-03	7.92e-05	2.80e-02	0.737	0.72	0.743	0.741	NS	NS	NS	NS	chr22	39713008	-	rs137623	0.057309	NA	NA	NA	NA	chr22:39715473-39715945	N_Shelf	RPL3;RNU86;RPL3	NM_000967;NR_000026;NM_001033853	Body;TSS200;Body			NA		22:39712897-39713020	Promoter_Associated	NA
cg01901101	-0.0278	1.27e-04	-0.0027	7.21e-01	-0.0251	5.35e-03	1.64e-04	4.35e-02	0.6	0.59	0.605	0.601	NS	NS	NS	NS	chr1	9486939	+	NA	NA	NA	NA	NA	NA	chr1:9488937-9489249	N_Shore						NA		1:9486115-9487009	Unclassified	NA
cg01905102	0.0214	3.12e-05	0.0095	8.62e-02	0.012	6.38e-02	5.97e-05	2.37e-02	0.2	0.215	0.201	0.197	NS	NS	NS	NS	chr1	244815677	-	NA	NA	NA	NA	NA	NA	chr1:244816199-244817080	N_Shore	PPPDE1	NM_016076	TSS1500			NA				NA
cg01923337	-0.0204	4.88e-05	-0.0013	8.00e-01	-0.0191	1.97e-03	7.09e-05	2.63e-02	0.458	0.447	0.46	0.462	NS	NS	NS	NS	chr16	2571449	+	NA	NA	NA	NA	NA	NA	chr16:2569559-2571071	S_Shore	AMDHD2;AMDHD2	NM_001145815;NM_015944	Body;Body			NA		16:2569687-2571580	Promoter_Associated	NA
cg01923775	0.0477	1.18e-10	0.0057	4.60e-01	0.042	2.10e-06	7.93e-10	3.10e-06	0.602	0.634	0.596	0.593	NS	NS	NS	NS	chr4	169687969	+	rs869396	0.438478	NA	NA	NA	NA		OpenSea	PALLD;PALLD;PALLD	NM_016081;NM_001166109;NM_001166108	Body;Body;Body			TRUE				NA
cg01942751	0.0073	4.99e-05	-0.0009	6.59e-01	0.0082	8.84e-04	1.15e-04	3.50e-02	0.935	0.939	0.93	0.935	NS	NS	NS	NS	chr2	240031635	-	rs62189555	0.095064	NA	NA	NA	NA	chr2:240033147-240033453	N_Shore	HDAC4	NM_006037	Body			NA	2:239696512-239696671			NA
cg01953797	-0.0191	3.14e-05	-0.0021	6.78e-01	-0.017	4.17e-03	4.93e-05	2.10e-02	0.563	0.55	0.57	0.565	NS	NS	NS	NS	chr8	144296928	+	NA	NA	NA	NA	NA	NA		OpenSea	GPIHBP1	NM_178172	Body			NA	8:144368303-144368416			NA
cg01955025	-0.0252	3.67e-09	-0.0037	5.20e-01	-0.0215	1.02e-03	3.12e-08	7.04e-05	0.598	0.584	0.6	0.604	NS	NS	NS	NS	chr14	91091782	-	NA	NA	NA	NA	NA	NA	chr14:91087475-91087796	S_Shelf	TTC7B	NM_001010854	Body			TRUE				NA
cg01959435	0.0511	4.73e-17	0.0027	6.74e-01	0.0484	1.37e-11	4.05e-19	1.44e-14	0.182	0.217	0.166	0.172	NS	NS	NS	NS	chr22	39759957	-	NA	NA	NA	NA	NA	NA		OpenSea	SYNGR1;SYNGR1;SYNGR1	NM_145738;NM_004711;NM_145731	TSS1500;Body;Body			TRUE				NA
cg01963002	0.0043	2.24e-04	0.0036	1.30e-02	0.0007	6.82e-01	1.93e-04	4.79e-02	0.073	0.074	0.077	0.072	NS	NS	NS	NS	chr7	97735575	-	NA	NA	NA	NA	NA	NA	chr7:97736035-97736854	N_Shore	LMTK2	NM_014916	TSS1500			NA		7:97735128-97737052	Promoter_Associated	NA
cg01972576	-0.0139	4.19e-03	0.0122	3.71e-02	-0.0262	7.34e-05	2.02e-04	4.88e-02	0.421	0.405	0.436	0.423	NS	NS	NS	NS	chr8	143916273	-	NA	NA	NA	NA	NA	NA	chr8:143916135-143916405	Island	GML;GML	NM_002066;NM_002066	5'UTR;1stExon			NA	8:143913138-143913407	8:143915911-143916329	Unclassified_Cell_type_specific	NA
cg01981354	0.0182	4.44e-08	0.0056	9.48e-02	0.0126	3.29e-03	6.05e-09	1.77e-05	0.113	0.129	0.11	0.108	NS	NS	NS	NS	chr8	42748651	-	NA	NA	NA	NA	NA	NA	chr8:42751212-42753132	N_Shelf	RNF170;RNF170;RNF170;RNF170;RNF170;RNF170	NM_001160223;NR_027668;NM_001160224;NM_030954;NM_001160225;NR_027669	5'UTR;Body;5'UTR;5'UTR;5'UTR;Body		RDMR	NA		8:42748352-42749026	Unclassified_Cell_type_specific	NA
cg01987702	0.0487	1.12e-09	0.0057	6.06e-01	0.043	3.92e-04	5.63e-08	1.16e-04	0.451	0.488	0.436	0.442	NS	NS	NS	NS	chr2	74264707	-	NA	NA	NA	NA	NA	NA		OpenSea						TRUE		2:74264599-74265043	Unclassified_Cell_type_specific	NA
cg01991875	0.0266	1.76e-05	-0.0146	5.42e-02	0.0412	7.11e-07	3.08e-06	2.99e-03	0.49	0.511	0.474	0.488	NS	NS	NS	NS	chr3	106045899	-	NA	NA	NA	NA	NA	NA		OpenSea						TRUE				NA
cg01994252	0.047	1.55e-06	0.0167	1.08e-01	0.0303	2.24e-02	2.39e-07	3.80e-04	0.58	0.619	0.586	0.569	NS	NS	NS	NS	chr12	130670747	+	NA	NA	rs56871663	0.012587	NA	NA		OpenSea						NA	12:129236656-129236816			NA
cg02005755	-0.0318	9.58e-07	-0.0066	3.75e-01	-0.0253	2.26e-03	9.18e-06	6.81e-03	0.34	0.314	0.342	0.351	NS	NS	NS	NS	chr7	135412849	-	NA	NA	NA	NA	NA	NA		OpenSea	SLC13A4;SLC13A4	NM_012450;NM_012450	5'UTR;1stExon			TRUE				NA
cg02009103	-0.0042	2.96e-06	-0.0006	5.05e-01	-0.0036	4.58e-04	5.85e-06	4.88e-03	0.96	0.958	0.961	0.961	NS	NS	NS	NS	chr10	102766386	-	NA	NA	NA	NA	NA	NA	chr10:102766321-102766693	Island	LZTS2	NM_032429	Body			NA	10:102756335-102756668			NA
cg02034328	-0.0403	9.74e-09	0.0009	9.19e-01	-0.0412	3.17e-05	1.66e-07	2.75e-04	0.512	0.485	0.523	0.522	NS	NS	NS	NS	chr14	77968467	-	NA	NA	NA	NA	NA	NA	chr14:77964571-77965670	S_Shelf						NA				NA
cg02102456	0.0453	6.74e-06	0.0133	1.79e-01	0.032	6.54e-03	1.85e-06	2.05e-03	0.236	0.26	0.235	0.227	NS	NS	NS	NS	chr2	100824336	-	NA	NA	NA	NA	NA	NA		OpenSea						TRUE				NA
cg02104952	0.0275	2.01e-06	0.0154	4.35e-02	0.0121	1.48e-01	2.06e-05	1.21e-02	0.432	0.449	0.432	0.425	NS	NS	NS	NS	chr1	201481480	-	NA	NA	NA	NA	NA	NA		OpenSea						TRUE		1:201481415-201482459	Unclassified	TRUE
cg02111433	0.0073	1.75e-03	-0.0049	9.66e-02	0.0122	1.88e-04	1.52e-04	4.15e-02	0.896	0.901	0.888	0.896	NS	NS	NS	NS	chr16	53947953	+	NA	NA	NA	NA	NA	NA		OpenSea	FTO	NM_001080432	Body			TRUE				NA
cg02134022	0.024	5.07e-06	0.0011	8.58e-01	0.0228	6.64e-04	5.68e-05	2.30e-02	0.465	0.478	0.457	0.46	NS	NS	NS	NS	chr5	79040203	-	NA	NA	NA	NA	NA	NA		OpenSea	CMYA5	NM_153610	Body			TRUE				NA
cg02135464	-0.0096	8.64e-05	-0.0068	1.24e-02	-0.0028	3.72e-01	7.86e-05	2.79e-02	0.935	0.929	0.934	0.937	NS	NS	NS	NS	chr14	101489721	-	rs111906529	0.015915	NA	NA	NA	NA		OpenSea	MIR299;MIR411	NR_029841;NR_030389	TSS1500;Body			NA	14:100559438-100559578			NA
cg02137970	0.0295	3.91e-05	0.005	5.27e-01	0.0245	8.39e-03	7.48e-05	2.70e-02	0.792	0.804	0.784	0.785	NS	NS	NS	NS	chr6	3929452	+	NA	NA	NA	NA	NA	NA		OpenSea						TRUE				TRUE
cg02138778	0.0272	2.00e-05	0.0036	5.90e-01	0.0236	2.70e-03	2.03e-05	1.19e-02	0.421	0.441	0.416	0.416	NS	NS	NS	NS	chr20	25172755	+	rs79821641	0.073351	NA	NA	NA	NA	chr20:25176027-25176620	N_Shelf						NA				NA
cg02151101	0.0295	4.30e-10	-0.0005	9.38e-01	0.03	3.37e-05	1.07e-07	1.98e-04	0.841	0.865	0.829	0.835	C	NS	NS	NS	chr4	53439190	-	NA	NA	NA	NA	NA	NA		OpenSea						TRUE				NA
cg02161084	0.0196	3.50e-05	-0.0065	2.28e-01	0.0261	4.45e-05	8.16e-05	2.85e-02	0.596	0.606	0.584	0.595	NS	NS	NS	NS	chr15	73989526	-	NA	NA	NA	NA	NA	NA		OpenSea	CD276;CD276	NM_001024736;NM_025240	5'UTR;5'UTR			TRUE		15:73989210-73989780	Unclassified_Cell_type_specific	TRUE
cg02192218	-0.0301	1.92e-07	0.0008	9.06e-01	-0.0309	1.11e-04	1.97e-07	3.21e-04	0.81	0.785	0.811	0.817	NS	NS	NS	NS	chr16	28500049	+	NA	NA	NA	NA	NA	NA	chr16:28502813-28503491	N_Shelf	CLN3;CLN3	NM_001042432;NM_000086	Body;Body			NA				NA
cg02212009	0.0331	8.14e-07	0.0027	7.35e-01	0.0305	4.78e-04	1.27e-06	1.55e-03	0.395	0.419	0.387	0.389	NS	NS	NS	NS	chr11	12820860	-	rs1946906	0.029684	NA	NA	NA	NA		OpenSea	TEAD1	NM_021961	Body			TRUE				NA
cg02215430	0.052	9.64e-13	0.004	5.92e-01	0.048	5.27e-08	2.78e-12	2.20e-08	0.66	0.694	0.653	0.648	NS	NS	NS	NS	chr6	41716413	+	NA	NA	NA	NA	NA	NA		OpenSea	PGC;PGC	NM_001166424;NM_002630	TSS1500;TSS1500			NA				NA
cg02227879	0.0572	5.70e-13	-0.007	3.73e-01	0.0642	1.59e-12	8.93e-18	2.38e-13	0.529	0.571	0.506	0.518	NS	NS	NS	NS	chr10	75576192	-	NA	NA	NA	NA	NA	NA		OpenSea	CAMK2G;CAMK2G;CAMK2G;CAMK2G;CAMK2G	NM_172173;NM_172169;NM_172170;NM_001222;NM_172171	Body;Body;Body;Body;Body			TRUE				TRUE
cg02250357	0.034	9.63e-06	0.0075	2.61e-01	0.0265	4.09e-03	4.43e-06	3.94e-03	0.193	0.22	0.182	0.183	NS	NS	NS	NS	chr16	69795965	-	NA	NA	NA	NA	NA	NA		OpenSea	WWP2;WWP2	NM_007014;NM_199423	TSS1500;TSS1500			NA		16:69795754-69797309	Promoter_Associated	NA
cg02250548	0.0196	1.03e-09	0.0051	2.00e-01	0.0145	7.62e-04	1.56e-07	2.63e-04	0.414	0.425	0.406	0.41	NS	NS	NS	NS	chr2	134879167	+	NA	NA	NA	NA	NA	NA	chr2:134877407-134879168	Island						NA	2:134593783-134595660			NA
cg02274366	0.023	1.37e-04	0.0023	7.23e-01	0.0207	4.93e-03	1.44e-04	4.03e-02	0.341	0.358	0.336	0.338	NS	NS	NS	NS	chr6	123154275	-	rs142751982	0.0302	NA	NA	NA	NA		OpenSea						TRUE				NA
cg02308097	-0.0022	3.14e-05	-0.0011	8.35e-02	-0.0012	9.67e-02	1.50e-04	4.12e-02	0.022	0.022	0.022	0.023	NS	NS	NS	NS	chr17	79868996	+	NA	NA	NA	NA	NA	NA	chr17:79868687-79869811	Island	PCYT2	NM_002861	Body			TRUE	17:77461935-77462952	17:79868326-79870261	Promoter_Associated	NA
cg02319453	-0.0195	1.64e-05	-0.0042	4.65e-01	-0.0153	1.64e-02	1.34e-04	3.85e-02	0.732	0.72	0.735	0.736	NS	NS	NS	NS	chr19	15350307	+	NA	NA	NA	NA	NA	NA	chr19:15348678-15349007	S_Shore	BRD4	NM_058243	Body			NA				TRUE
cg02339122	-0.0265	2.76e-04	0.0008	9.08e-01	-0.0273	1.98e-03	1.16e-04	3.52e-02	0.36	0.342	0.368	0.368	NS	NS	NS	NS	chr17	54245140	-	NA	NA	NA	NA	NA	NA		OpenSea	ANKFN1	NM_153228	Body			TRUE				NA
cg02341503	-0.013	3.44e-04	0.009	4.28e-02	-0.022	1.48e-05	4.41e-05	1.95e-02	0.16	0.148	0.169	0.165	NS	NS	NS	NS	chr20	45947123	-	NA	NA	NA	NA	NA	NA		OpenSea	ZMYND8;LOC100131496;ZMYND8;ZMYND8	NM_183048;NR_024594;NM_183047;NM_012408	Body;TSS200;Body;Body			TRUE				NA
cg02344868	-0.0178	2.09e-06	-0.005	2.77e-01	-0.0128	9.77e-03	7.36e-05	2.68e-02	0.625	0.615	0.627	0.63	NS	NS	NS	NS	chr19	39691009	-	NA	NA	NA	NA	NA	NA	chr19:39690976-39691389	Island	NCCRP1	NM_001001414	Body			NA				NA
cg02376703	-0.0078	1.23e-05	-0.0068	4.59e-04	-0.001	6.25e-01	2.44e-05	1.35e-02	0.068	0.064	0.064	0.07	NS	NS	NS	NS	chr7	143106130	-	NA	NA	NA	NA	NA	NA		OpenSea	EPHA1	NM_005232	TSS200			TRUE	7:142815798-142816256	7:143105984-143106762	Unclassified	NA
cg02390569	-0.0213	6.40e-05	-0.006	2.61e-01	-0.0153	1.63e-02	1.70e-04	4.44e-02	0.829	0.822	0.831	0.834	NS	NS	NS	NS	chr8	145624983	-	NA	NA	NA	NA	NA	NA	chr8:145622979-145623325	S_Shore	CPSF1	NM_013291	Body			NA	8:145595791-145596429			NA
cg02390947	-0.0302	5.96e-07	-0.0111	1.17e-01	-0.0192	1.08e-02	5.84e-06	4.87e-03	0.635	0.608	0.633	0.646	NS	NS	NS	NS	chr10	105273633	-	NA	NA	NA	NA	NA	NA		OpenSea	NEURL	NM_004210	Body			TRUE				NA
cg02393496	-0.0272	5.64e-06	-0.0151	1.31e-02	-0.0122	9.95e-02	1.12e-06	1.40e-03	0.809	0.795	0.803	0.812	NS	NS	NS	NS	chr10	102734271	-	rs35017661	0.085766	NA	NA	NA	NA		OpenSea	SEMA4G;MIR608	NM_017893;NR_030339	Body;TSS1500			NA				NA
cg02401454	-0.0031	3.69e-04	-0.0029	1.20e-03	-0.0002	8.52e-01	6.09e-05	2.39e-02	0.033	0.033	0.031	0.033	NS	NS	NS	NS	chr16	230343	-	rs3901187	0.013032	NA	NA	NA	NA	chr16:230301-231761	Island	HBQ1;HBQ1	NM_005331;NM_005331	1stExon;5'UTR			TRUE	16:170302-171761	16:230199-232081	Unclassified	NA
cg02454028	0.0028	6.37e-07	0.0014	4.56e-02	0.0014	5.54e-02	4.08e-05	1.85e-02	0.97	0.972	0.971	0.969	NS	NS	NS	NS	chr19	17838815	+	NA	NA	NA	NA	NA	NA	chr19:17836755-17838816	Island	MAP1S	NM_018174	Body			NA	19:17697786-17699816			NA
cg02508881	0.0195	5.85e-06	0.0061	2.00e-01	0.0134	1.34e-02	2.92e-05	1.50e-02	0.4	0.395	0.4	0.404	NS	NS	NS	NS	chr8	142216119	+	NA	NA	NA	NA	NA	NA	chr8:142215691-142216299	Island						TRUE	8:142284807-142285615	8:142216043-142216352	Unclassified	NA
cg02574734	0.0119	9.60e-05	0.0078	3.60e-02	0.0041	2.90e-01	1.30e-04	3.78e-02	0.467	0.475	0.468	0.464	NS	NS	NS	NS	chr1	116369351	-	NA	NA	NA	NA	NA	NA	chr1:116370810-116371303	N_Shore					RDMR	NA				NA
cg02586551	0.0032	1.52e-06	-0.0001	8.72e-01	0.0033	1.10e-04	8.66e-06	6.56e-03	0.048	0.05	0.047	0.047	NS	NS	NS	NS	chr11	73693988	-	NA	NA	NA	NA	NA	NA	chr11:73693702-73694802	Island	UCP2	NM_003355	TSS200	high-CpG:73371504-73372038		NA	11:73371351-73372567	11:73693578-73694976	Promoter_Associated	NA
cg02589791	-0.0311	4.97e-02	0.0512	4.04e-04	-0.0823	7.74e-06	1.03e-04	3.30e-02	0.329	0.308	0.386	0.328	NS	NS	NS	NS	chr7	63955666	-	rs62461503	0.073432	NA	NA	NA	NA		OpenSea						NA	7:63593057-63593368			NA
cg02595114	-0.0274	2.36e-05	-0.003	7.25e-01	-0.0244	8.97e-03	1.65e-04	4.38e-02	0.62	0.605	0.62	0.624	NS	NS	NS	NS	chr7	30211726	-	rs67803652	0.093151	NA	NA	NA	NA		OpenSea						TRUE				NA
cg02610360	0.0359	1.72e-09	-0.0074	2.61e-01	0.0433	3.21e-08	3.33e-11	1.89e-07	0.684	0.708	0.665	0.678	NS	NS	NS	NS	chr11	120197521	-	NA	NA	NA	NA	NA	NA	chr11:120195805-120196372	S_Shore	TMEM136	NM_174926	5'UTR		RDMR	NA				NA
cg02645408	-0.0172	4.06e-05	-0.0168	2.57e-03	-0.0004	9.50e-01	8.94e-05	3.01e-02	0.832	0.825	0.819	0.838	NS	NS	NS	NS	chr7	731437	-	NA	NA	NA	NA	NA	NA		OpenSea	PRKAR1B;PRKAR1B;PRKAR1B;PRKAR1B;PRKAR1B;PRKAR1B	NM_001164759;NM_001164762;NM_001164758;NM_001164760;NM_001164761;NM_002735	Body;Body;Body;Body;Body;Body			TRUE	7:697730-698191			NA
cg02683846	0.0103	2.99e-07	0.0073	9.77e-04	0.003	2.31e-01	4.25e-07	6.22e-04	0.098	0.103	0.101	0.096	NS	NS	NS	NS	chr6	36238178	-	rs115437913	0.022709	NA	NA	NA	NA		OpenSea	PNPLA1;PNPLA1;PNPLA1	NM_173676;NM_001145716;NM_001145717	5'UTR;5'UTR;TSS200			NA				NA
cg02700491	0.0199	2.07e-05	0.0016	7.86e-01	0.0182	1.02e-02	1.18e-04	3.55e-02	0.76	0.769	0.754	0.757	NS	NS	NS	NS	chr15	94841112	-	NA	NA	NA	NA	NA	NA		OpenSea	MCTP2;MCTP2	NM_001159643;NM_018349	TSS1500;TSS1500			NA				NA
cg02719634	-0.0417	1.67e-05	-0.0104	3.38e-01	-0.0313	1.20e-02	8.35e-05	2.89e-02	0.728	0.709	0.727	0.736	NS	NS	NS	NS	chr11	2924899	+	rs11822294	0.127281	NA	NA	NA	NA	chr11:2923301-2923817	S_Shore	SLC22A18AS;SLC22A18;SLC22A18AS;SLC22A18	NM_007105;NM_183233;NM_007105;NM_002555	1stExon;Body;5'UTR;Body			TRUE				NA
cg02735620	0.0077	8.65e-03	-0.01	5.23e-03	0.0176	3.40e-05	5.77e-06	4.84e-03	0.905	0.909	0.895	0.905	NS	NS	NS	NS	chr4	88950514	-	NA	NA	NA	NA	NA	NA		OpenSea	PKD2	NM_000297	Body			TRUE				NA
cg02742775	-0.0139	1.42e-04	-0.0071	4.65e-02	-0.0068	1.10e-01	1.49e-04	4.10e-02	0.15	0.14	0.148	0.155	NS	NS	NS	NS	chr12	110156442	-	NA	NA	NA	NA	NA	NA	chr12:110156267-110156496	Island	C12orf34	NM_032829	5'UTR			NA	12:108640666-108640905	12:110156194-110157952	Unclassified	NA
cg02762363	-0.0032	1.02e-04	0.0008	4.07e-01	-0.0041	5.72e-04	7.08e-05	2.63e-02	0.044	0.043	0.046	0.045	NS	NS	NS	NS	chr5	126852998	-	NA	NA	NA	NA	NA	NA	chr5:126853265-126853925	N_Shore	PRRC1	NM_130809	TSS1500			NA		5:126852497-126854303	NonGene_Associated	TRUE
cg02792521	-0.0166	4.07e-04	0.0025	5.78e-01	-0.0191	3.80e-04	1.67e-04	4.40e-02	0.69	0.686	0.696	0.691	NS	NS	NS	NS	chr19	1434903	-	NA	NA	NA	NA	NA	NA	chr19:1434613-1435063	Island	DAZAP1;DAZAP1	NM_170711;NM_018959	3'UTR;Body			NA	19:1383589-1386063			NA
cg02799411	0.016	6.70e-06	-0.0021	6.73e-01	0.018	8.53e-04	3.57e-06	3.33e-03	0.876	0.88	0.871	0.875	NS	NS	NS	NS	chr3	4794061	-	rs75364576	0.011295	NA	NA	NA	NA		OpenSea	ITPR1;ITPR1;ITPR1;EGOT	NM_002222;NM_001099952;NM_001168272;NR_004428	Body;Body;Body;TSS1500			TRUE		3:4793918-4794100	Unclassified_Cell_type_specific	NA
cg02803996	0.0394	1.03e-05	0.0154	1.20e-01	0.0239	2.77e-02	2.40e-05	1.34e-02	0.379	0.398	0.379	0.368	NS	NS	NS	NS	chr6	28499379	-	rs28382606	0.020241	NA	NA	NA	NA		OpenSea	GPX5;GPX5	NM_003996;NM_001509	Body;Body			TRUE				NA
cg02804240	0.0398	6.87e-07	0.0042	6.99e-01	0.0356	2.17e-03	1.36e-05	8.76e-03	0.669	0.694	0.653	0.661	NS	NS	NS	NS	chr7	107843307	+	rs77775392	0.011295	NA	NA	NA	NA		OpenSea	NRCAM;NRCAM	NM_001037132;NM_005010	Body;Body			TRUE				NA
cg02810692	0.0111	1.31e-04	-0.0037	3.41e-01	0.0148	3.52e-04	5.94e-05	2.37e-02	0.879	0.89	0.871	0.876	NS	NS	NS	NS	chr3	54962954	-	NA	NA	NA	NA	NA	NA		OpenSea	LRTM1;CACNA2D3	NM_020678;NM_018398	TSS1500;Body			NA				NA
cg02866931	0.0288	4.44e-05	-0.0082	2.48e-01	0.0371	1.21e-05	1.14e-05	7.79e-03	0.646	0.67	0.635	0.641	NS	NS	NS	NS	chr12	70732479	+	NA	NA	NA	NA	NA	NA		OpenSea	CNOT2	NM_014515	Body	low-CpG:69018738-69018870		NA				NA
cg02886838	0.0229	2.29e-05	-0.0037	5.35e-01	0.0266	1.52e-04	3.56e-05	1.68e-02	0.534	0.555	0.526	0.53	NS	NS	NS	NS	chr14	64576663	+	NA	NA	NA	NA	NA	NA		OpenSea	SYNE2;SYNE2	NM_182914;NM_015180	Body;Body			TRUE				NA
cg02887374	-0.0171	4.42e-04	0.0049	2.88e-01	-0.022	7.57e-05	2.87e-05	1.49e-02	0.813	0.801	0.819	0.815	NS	NS	NS	NS	chr19	8327065	-	NA	NA	NA	NA	NA	NA		OpenSea	LASS4	NM_024552	3'UTR			NA				NA
cg02893429	0.0258	8.25e-06	-0.0027	6.71e-01	0.0285	1.79e-04	2.53e-05	1.38e-02	0.764	0.785	0.754	0.76	NS	NS	NS	NS	chr2	38404263	+	NA	NA	NA	NA	NA	NA		OpenSea	C2orf58	NR_027252	Body			TRUE				NA
cg02900356	0.0186	2.24e-05	0	9.99e-01	0.0186	4.14e-03	6.13e-05	2.40e-02	0.621	0.625	0.612	0.621	NS	NS	NS	NS	chr16	31214494	-	NA	NA	NA	NA	NA	NA	chr16:31213566-31214287	S_Shore	PYCARD;PYCARD	NM_013258;NM_145182	TSS1500;TSS1500			NA		16:31212787-31214820	Promoter_Associated	TRUE
cg02908285	0.0034	1.58e-05	-0.0004	6.98e-01	0.0038	1.94e-04	6.35e-05	2.45e-02	0.965	0.967	0.964	0.965	NS	NS	NS	NS	chr3	30951484	-	NA	NA	NA	NA	NA	NA		OpenSea						TRUE				NA
cg02911270	-0.0192	2.79e-05	-0.0089	9.28e-02	-0.0103	7.16e-02	1.08e-04	3.39e-02	0.535	0.519	0.53	0.541	NS	NS	NS	NS	chr8	141629513	+	NA	NA	NA	NA	NA	NA		OpenSea	EIF2C2;EIF2C2	NM_012154;NM_001164623	Body;Body			NA	8:141698595-141699143			NA
cg02924834	-0.0177	3.13e-06	0.0014	7.80e-01	-0.0191	5.13e-04	1.03e-05	7.27e-03	0.769	0.765	0.774	0.772	NS	NS	NS	NS	chr16	87744876	-	NA	NA	NA	NA	NA	NA	chr16:87742556-87743109	S_Shore	KLHDC4	NM_017566	Body			NA	16:86302364-86302472			NA
cg02927448	0.0216	4.71e-10	0	9.97e-01	0.0216	1.54e-06	2.59e-09	8.37e-06	0.445	0.465	0.437	0.441	NS	NS	NS	NS	chr12	100532162	-	NA	NA	NA	NA	NA	NA	chr12:100535916-100536620	N_Shelf	UHRF1BP1L;UHRF1BP1L	NM_001006947;NM_015054	Body;Body			NA		12:100532161-100532417	Unclassified_Cell_type_specific	NA
cg02930963	0.0398	4.30e-04	0.0051	6.29e-01	0.0348	7.03e-03	1.59e-04	4.27e-02	0.49	0.516	0.486	0.486	NS	NS	NS	NS	chr21	46378243	+	NA	NA	NA	NA	NA	NA	chr21:46378278-46378645	N_Shore	C21orf70	NM_058190	Body			NA	21:45202318-45203057			NA
cg02953302	0.0308	7.26e-09	0.0124	3.51e-02	0.0185	8.82e-03	6.27e-08	1.25e-04	0.346	0.363	0.347	0.342	NS	NS	NS	NS	chr10	127730564	+	rs61546477	0.052126	NA	NA	NA	NA		OpenSea	ADAM12;ADAM12	NM_003474;NM_021641	Body;3'UTR			NA		10:127730097-127730806	Unclassified	TRUE
cg02955287	0.0238	9.71e-05	0.0088	1.74e-01	0.015	4.36e-02	1.86e-04	4.70e-02	0.633	0.649	0.632	0.628	NS	NS	NS	NS	chr16	54611636	+	NA	NA	NA	NA	NA	NA		OpenSea						TRUE	16:53169039-53169227			NA
cg02955940	0.0289	5.12e-07	-0.0005	9.47e-01	0.0294	6.54e-05	7.20e-06	5.75e-03	0.758	0.776	0.747	0.752	NS	NS	NS	NS	chr4	47841314	+	rs61758486	0.010925	NA	NA	NA	NA	chr4:47838604-47839946	S_Shore	CORIN	NM_006587	TSS1500			NA		4:47841200-47841716	Unclassified_Cell_type_specific	NA
cg02963188	0.002	4.77e-04	0.0024	5.98e-04	-0.0004	6.19e-01	1.26e-04	3.71e-02	0.039	0.039	0.04	0.038	NS	NS	NS	NS	chr1	47779388	-	NA	NA	NA	NA	NA	NA	chr1:47779707-47780211	N_Shore	STIL;STIL	NM_003035;NM_001048166	5'UTR;5'UTR		RDMR	NA		1:47779122-47780456	Promoter_Associated	NA
cg02979487	0.0228	4.85e-08	0	9.97e-01	0.0228	3.48e-05	6.90e-07	9.16e-04	0.501	0.513	0.49	0.498	NS	NS	NS	NS	chr4	88014081	-	NA	NA	NA	NA	NA	NA		OpenSea	AFF1;AFF1	NM_001166693;NM_005935	Body;Body			TRUE				TRUE
cg02985541	0.0163	2.49e-04	0.0148	3.99e-03	0.0015	7.91e-01	1.73e-04	4.50e-02	0.224	0.233	0.227	0.22	NS	NS	NS	NS	chr2	219472218	-	NA	NA	NA	NA	NA	NA		OpenSea	PLCD4	NM_032726	TSS1500			TRUE				TRUE
cg03003256	0.0344	8.33e-06	0.0098	2.77e-01	0.0246	1.76e-02	9.71e-05	3.17e-02	0.526	0.554	0.528	0.518	NS	NS	NS	NS	chr6	116849557	+	NA	NA	NA	NA	NA	NA		OpenSea	FAM26D;BET3L	NM_153036;NM_001139444	TSS1500;Body			NA				NA
cg03039843	0.0204	2.63e-05	0.0089	9.78e-02	0.0115	6.81e-02	4.93e-05	2.10e-02	0.506	0.52	0.513	0.502	NS	NS	NS	NS	chr19	49055390	-	NA	NA	NA	NA	NA	NA		OpenSea	SULT2B1	NM_177973	TSS200			NA				NA
cg03041532	0.0249	7.98e-06	0.0052	5.16e-01	0.0196	1.81e-02	1.94e-04	4.79e-02	0.403	0.419	0.398	0.397	NS	NS	NS	NS	chr11	71711021	+	NA	NA	NA	NA	NA	NA		OpenSea	IL18BP;IL18BP;IL18BP;IL18BP;IL18BP;IL18BP;IL18BP	NM_001145057;NM_001039660;NM_001039659;NM_001145055;NM_001145055;NM_173042;NM_173042	5'UTR;5'UTR;5'UTR;1stExon;5'UTR;5'UTR;1stExon			TRUE				NA
cg03044281	-0.0095	2.27e-03	0.0075	2.55e-02	-0.017	1.03e-05	1.95e-04	4.80e-02	0.195	0.185	0.202	0.198	NS	NS	NS	NS	chr17	1553585	+	NA	NA	NA	NA	NA	NA	chr17:1551730-1553249	S_Shore	RILP	NM_031430	TSS200			NA				NA
cg03051742	0.0323	1.91e-05	0.0004	9.65e-01	0.0318	2.72e-03	9.46e-05	3.11e-02	0.72	0.739	0.712	0.713	NS	NS	NS	NS	chr16	67461683	+	NA	NA	rs8061901	0.071615	rs8061901	0.071615	chr16:67464388-67465462	N_Shelf						NA		16:67461317-67463097	Unclassified	NA
cg03061518	-0.0188	1.44e-05	-0.0079	1.43e-01	-0.011	6.92e-02	1.69e-04	4.43e-02	0.528	0.511	0.524	0.534	NS	NS	NS	NS	chr12	123738291	+	NA	NA	NA	NA	NA	NA		OpenSea	C12orf65;C12orf65	NM_152269;NM_001143905	Body;Body			NA				NA
cg03078141	0.0454	5.01e-21	0.0037	5.11e-01	0.0416	8.71e-11	2.09e-18	6.37e-14	0.561	0.592	0.552	0.553	NS	NS	NS	NS	chr4	129721849	+	NA	NA	NA	NA	NA	NA		OpenSea						TRUE				NA
cg03078239	0.0094	2.82e-02	-0.0181	1.38e-02	0.0275	5.27e-04	5.46e-05	2.23e-02	0.806	0.812	0.79	0.806	NS	NS	NS	NS	chr8	9040449	-	NA	NA	NA	NA	NA	NA		OpenSea						TRUE				NA
cg03086467	-0.0317	8.71e-07	-0.0109	1.09e-01	-0.0208	6.91e-03	6.71e-07	9.04e-04	0.7	0.677	0.695	0.711	NS	NS	NS	NS	chr7	101848281	+	NA	NA	NA	NA	NA	NA		OpenSea	CUX1;CUX1;CUX1	NM_181500;NM_181552;NM_001913	Body;Body;Body			NA	7:101635001-101635535			NA
cg03125765	0.0066	7.78e-06	0.0044	2.47e-02	0.0023	3.10e-01	1.59e-05	9.81e-03	0.069	0.074	0.071	0.067	NS	NS	NS	NS	chr22	30686808	+	NA	NA	NA	NA	NA	NA	chr22:30685195-30685904	S_Shore	GATSL3	NM_001037666	TSS1500			NA				NA
cg03126561	0.0205	2.13e-06	0.0057	1.72e-01	0.0147	3.34e-03	4.74e-07	6.80e-04	0.155	0.171	0.153	0.149	NS	NS	NS	NS	chr11	12434050	-	rs116687965	0.0321	NA	NA	NA	NA		OpenSea	PARVA	NM_018222	Body			TRUE				TRUE
cg03129172	-0.0186	2.14e-08	-0.0063	1.27e-01	-0.0123	4.70e-03	7.61e-07	1.00e-03	0.485	0.466	0.487	0.494	NS	NS	NS	NS	chr1	12251934	-	NA	NA	NA	NA	NA	NA	chr1:12251777-12251985	Island	TNFRSF1B	NM_001066	Body			NA	1:12173988-12174545			NA
cg03138970	0.0255	6.56e-06	0.0099	1.46e-01	0.0156	3.62e-02	1.42e-04	3.99e-02	0.712	0.732	0.715	0.706	NS	NS	NS	NS	chr5	177539698	-	NA	NA	NA	NA	NA	NA	chr5:177540207-177541234	N_Shore	N4BP3	NM_015111	TSS1500			NA				NA
cg03160637	-0.0066	1.04e-04	-0.0056	1.14e-03	-0.0011	5.86e-01	6.63e-05	2.52e-02	0.056	0.053	0.051	0.057	NS	NS	NS	NS	chr11	61101089	+	NA	NA	NA	NA	NA	NA	chr11:61100073-61100972	S_Shore	DAK;DDB1	NM_015533;NM_001923	5'UTR;TSS1500			NA	11:60856703-60857714	11:61099363-61101347	Unclassified	NA
cg03163783	0.0248	4.16e-05	-0.0034	6.31e-01	0.0282	1.34e-03	3.44e-05	1.65e-02	0.773	0.784	0.761	0.77	NS	NS	NS	NS	chr2	200326591	-	NA	NA	NA	NA	NA	NA	chr2:200320502-200329681	Island	SATB2	NM_015265	TSS1500			NA		2:200326340-200326939	Unclassified_Cell_type_specific	NA
cg03168922	-0.0211	1.20e-05	0.0048	3.07e-01	-0.0258	6.52e-06	1.62e-06	1.87e-03	0.608	0.591	0.612	0.612	NS	NS	NS	NS	chr7	150779390	-	NA	NA	NA	NA	NA	NA	chr7:150777607-150780879	Island	FASTK;TMUB1;TMUB1;FASTK	NM_033015;NM_031434;NM_001136044;NM_006712	TSS1500;Body;Body;TSS1500			NA	7:150410274-150411727	7:150779199-150779601	Promoter_Associated	NA
cg03181052	-0.0027	5.07e-02	-0.007	5.23e-05	0.0043	2.91e-02	4.12e-05	1.86e-02	0.957	0.956	0.952	0.958	NS	NS	NS	NS	chr17	80691620	-	NA	NA	NA	NA	NA	NA	chr17:80693067-80693729	N_Shore						NA				NA
cg03183882	0.0059	3.59e-05	0.0038	1.57e-02	0.002	2.71e-01	7.67e-05	2.74e-02	0.092	0.094	0.092	0.091	NS	NS	NS	NS	chr3	15373315	-	NA	NA	NA	NA	NA	NA	chr3:15373314-15374209	Island	SH3BP5;SH3BP5	NM_004844;NM_001018009	Body;5'UTR			NA	3:15348111-15349561	3:15372866-15374668	Promoter_Associated_Cell_type_specific	NA
cg03187713	0.0107	9.26e-07	-0.001	6.76e-01	0.0117	2.42e-05	2.25e-06	2.39e-03	0.929	0.938	0.924	0.926	NS	NS	NS	NS	chr7	51330698	-	rs114195603	0.016507	NA	NA	NA	NA		OpenSea	COBL	NM_015198	Body			TRUE				NA
cg03241971	-0.015	1.11e-04	0.004	3.77e-01	-0.0189	3.30e-04	1.23e-04	3.65e-02	0.65	0.641	0.657	0.653	NS	NS	NS	NS	chr7	2638278	-	NA	NA	rs77397395	0.016018	NA	NA		OpenSea	IQCE;IQCE	NM_001100390;NM_152558	Body;Body			NA	7:2604526-2604960			NA
cg03278639	0.0378	4.62e-06	-0.0062	5.95e-01	0.044	5.03e-04	5.07e-05	2.14e-02	0.696	0.724	0.677	0.691	NS	NS	NS	NS	chr3	128134845	-	NA	NA	NA	NA	NA	NA		OpenSea						TRUE		3:128134585-128135039	Unclassified_Cell_type_specific	TRUE
cg03309393	0.0254	7.78e-06	-0.0068	3.55e-01	0.0323	6.53e-05	7.56e-06	5.96e-03	0.785	0.804	0.773	0.78	NS	NS	NS	NS	chr6	12491383	+	NA	NA	NA	NA	NA	NA		OpenSea						TRUE				NA
cg03313447	-0.0212	1.53e-06	0.0091	5.28e-02	-0.0303	7.28e-08	1.47e-08	3.86e-05	0.305	0.281	0.31	0.309	NS	NS	NS	NS	chr19	41829042	-	NA	NA	NA	NA	NA	NA		OpenSea	CCDC97	NM_052848	3'UTR			TRUE				TRUE
cg03327619	0.0345	2.76e-12	0.0029	6.00e-01	0.0316	6.88e-08	1.25e-11	7.95e-08	0.388	0.414	0.38	0.381	NS	NS	NS	NS	chr2	159810515	+	NA	NA	NA	NA	NA	NA		OpenSea						TRUE				TRUE
cg03370270	0.0365	1.81e-06	0.0098	2.41e-01	0.0267	6.63e-03	4.32e-06	3.87e-03	0.478	0.502	0.475	0.467	NS	NS	NS	NS	chr7	106065603	-	NA	NA	NA	NA	NA	NA		OpenSea						TRUE		7:106065563-106065682	Unclassified_Cell_type_specific	TRUE
cg03376062	0.0367	1.92e-11	0.0044	5.05e-01	0.0323	1.07e-05	1.38e-09	4.84e-06	0.855	0.88	0.851	0.85	NS	NS	NS	NS	chr4	186071253	+	NA	NA	NA	NA	NA	NA		OpenSea	SLC25A4	NM_001151	3'UTR			NA				NA
cg03379797	0.0149	4.54e-05	-0.0006	8.88e-01	0.0154	8.01e-04	7.18e-05	2.64e-02	0.873	0.881	0.87	0.872	NS	NS	NS	NS	chr6	138892911	+	rs138392310	0.0476	NA	NA	NA	NA		OpenSea	NHSL1	NM_020464	1stExon			NA				NA
cg03390207	0.0318	9.30e-10	0.0158	9.61e-03	0.0159	2.71e-02	1.84e-09	6.01e-06	0.406	0.427	0.409	0.397	NS	NS	NS	NS	chr17	27948752	+	NA	NA	NA	NA	NA	NA	chr17:27949429-27950277	N_Shore	CORO6	NM_032854	TSS1500			TRUE				NA
cg03390905	-0.029	1.81e-06	-0.0053	4.21e-01	-0.0238	3.55e-03	4.66e-06	4.07e-03	0.686	0.675	0.687	0.69	NS	NS	NS	NS	chr3	188655053	+	NA	NA	NA	NA	NA	NA		OpenSea						TRUE				NA
cg03417473	0.0332	2.37e-06	0.0024	7.55e-01	0.0308	8.27e-04	8.33e-06	6.42e-03	0.257	0.282	0.246	0.25	NS	NS	NS	NS	chr1	113216382	-	NA	NA	NA	NA	NA	NA	chr1:113217475-113218097	N_Shore	MOV10;MOV10	NM_001130079;NM_020963	TSS1500;TSS1500			NA		1:113216233-113216591	Promoter_Associated_Cell_type_specific	NA
cg03434029	0.0336	1.38e-05	0.02	2.90e-02	0.0136	1.83e-01	8.85e-05	3.00e-02	0.36	0.38	0.366	0.352	NS	I	NS	NS	chr1	45274048	-	rs4565758	0.133455	NA	NA	NA	NA	chr1:45271679-45272318	S_Shore	TCTEX1D4;BTBD19	NM_001013632;NM_001136537	TSS1500;TSS200			TRUE		1:45272776-45274518	Promoter_Associated	NA
cg03448840	0.0173	1.55e-04	-0.0096	8.92e-02	0.0269	3.12e-05	1.00e-04	3.23e-02	0.807	0.818	0.792	0.805	NS	NS	NS	NS	chr2	232115234	-	NA	NA	NA	NA	NA	NA	chr2:232114520-232114738	S_Shore	ARMC9	NM_025139	Body			NA				NA
cg03450635	0.0182	1.24e-04	-0.0011	8.20e-01	0.0193	2.68e-04	6.31e-05	2.44e-02	0.444	0.457	0.434	0.442	NS	I	NS	NS	chr4	159094213	+	NA	NA	NA	NA	NA	NA		OpenSea	FAM198B;FAM198B;FAM198B	NM_001031700;NM_016613;NM_001128424	TSS200;TSS1500;TSS200			NA				NA
cg03451670	0.0107	7.72e-05	0.0069	2.07e-02	0.0039	2.94e-01	1.64e-04	4.35e-02	0.056	0.058	0.061	0.055	NS	NS	NS	NS	chr2	236579469	-	NA	NA	NA	NA	NA	NA	chr2:236578080-236580153	Island	AGAP1;AGAP1	NM_014914;NM_001037131	Body;Body			TRUE	2:236242820-236244835			TRUE
cg03453374	0.0289	1.70e-07	0.0016	7.97e-01	0.0273	2.23e-04	3.43e-07	5.18e-04	0.468	0.49	0.461	0.462	NS	NS	NS	NS	chr6	46000514	-	rs9472673	0.073677	NA	NA	NA	NA		OpenSea	CLIC5	NM_001114086	Body			TRUE				NA
cg03462376	-0.0117	1.64e-04	-0.0014	6.34e-01	-0.0103	5.08e-03	1.62e-04	4.33e-02	0.888	0.881	0.887	0.891	NS	NS	NS	NS	chr10	79609388	+	NA	NA	NA	NA	NA	NA		OpenSea	DLG5	NM_004747	Body			TRUE				NA
cg03470671	-0.0131	4.56e-05	-0.0125	2.42e-04	-0.0006	8.80e-01	8.28e-06	6.39e-03	0.508	0.505	0.499	0.511	NS	NS	NS	NS	chr11	45115584	+	NA	NA	NA	NA	NA	NA		OpenSea	PRDM11;PRDM11	NM_020229;NM_020229	1stExon;5'UTR			TRUE				NA
cg03476109	0.0368	1.94e-05	0.0005	9.50e-01	0.0363	3.60e-04	2.06e-05	1.21e-02	0.266	0.298	0.251	0.258	NS	NS	NS	NS	chr2	27408527	-	NA	NA	NA	NA	NA	NA		OpenSea						TRUE				NA
cg03486832	0.0179	9.16e-06	0.0049	2.89e-01	0.013	1.50e-02	1.09e-04	3.42e-02	0.518	0.529	0.511	0.513	NS	NS	NS	NS	chr12	122019525	+	NA	NA	NA	NA	NA	NA	chr12:122016170-122017693	S_Shore	KDM2B;KDM2B	NM_032590;NM_001005366	TSS1500;TSS1500		RDMR	NA		12:122019013-122020752	Promoter_Associated	NA
cg03490288	0.0487	1.12e-07	-0.0141	1.94e-01	0.0628	1.55e-07	3.79e-08	8.27e-05	0.814	0.845	0.79	0.807	NS	NS	NS	NS	chr11	71146658	+	rs760241	0.000501	NA	NA	NA	NA	chr11:71146442-71146862	Island	DHCR7;DHCR7	NM_001163817;NM_001360	Body;Body			NA	11:70823842-70824480			NA
cg03507218	0.023	5.70e-06	0.0067	2.34e-01	0.0163	1.26e-02	6.88e-05	2.59e-02	0.556	0.57	0.55	0.552	NS	NS	NS	NS	chr14	75736090	+	NA	NA	NA	NA	NA	NA		OpenSea						NA				NA
cg03512250	0.0374	8.77e-09	0.0016	8.45e-01	0.0359	5.18e-05	2.91e-08	6.80e-05	0.738	0.767	0.726	0.73	NS	NS	NS	NS	chr2	218558933	-	NA	NA	NA	NA	NA	NA		OpenSea	DIRC3	NR_026597	Body			TRUE				NA
cg03522910	0.0081	1.66e-05	0.0035	1.33e-01	0.0047	6.83e-02	1.39e-04	3.93e-02	0.133	0.138	0.131	0.131	NS	NS	NS	NS	chr1	161147597	-	NA	NA	NA	NA	NA	NA	chr1:161147061-161147451	S_Shore	B4GALT3	NM_003779	TSS1500			NA	1:159413633-159414351	1:161146649-161147739	Promoter_Associated	NA
cg03526142	0.0223	2.79e-05	0.0052	2.88e-01	0.0171	3.91e-03	5.42e-05	2.22e-02	0.668	0.683	0.664	0.662	NS	NS	NS	NS	chr17	33864734	+	rs8082605	0.041091	NA	NA	NA	NA		OpenSea	SLFN12L;SLFN12L	NM_001145027;NM_001145027	5'UTR;1stExon			NA				NA
cg03530219	0.01	1.51e-04	0.0092	3.62e-03	0.0008	8.08e-01	8.81e-05	2.99e-02	0.111	0.113	0.115	0.11	NS	I	NS	NS	chr6	27638381	-	NA	NA	NA	NA	NA	NA		OpenSea						NA	6:27746323-27746385	6:27638264-27638392	Unclassified_Cell_type_specific	NA
cg03532331	0.0253	3.92e-07	0.005	4.18e-01	0.0204	6.21e-03	1.31e-05	8.56e-03	0.406	0.416	0.4	0.404	NS	NS	NS	NS	chr16	4000474	+	NA	NA	NA	NA	NA	NA		OpenSea						NA	16:3940475-3940667			TRUE
cg03541846	-0.0172	2.52e-05	-0.0016	7.43e-01	-0.0156	3.56e-03	1.48e-04	4.10e-02	0.855	0.848	0.86	0.857	NS	NS	NS	NS	chr1	15429881	+	NA	NA	NA	NA	NA	NA		OpenSea	KIAA1026	NM_201628	Body			NA	1:15302454-15302509			NA
cg03564931	0.0163	1.14e-05	-0.004	3.72e-01	0.0203	2.94e-05	2.98e-05	1.52e-02	0.451	0.465	0.443	0.45	NS	NS	NS	NS	chr5	171326960	-	NA	NA	NA	NA	NA	NA		OpenSea	FBXW11;FBXW11;FBXW11	NM_033645;NM_012300;NM_033644	Body;Body;Body			TRUE				NA
cg03565274	0.0216	1.90e-05	0.0016	7.57e-01	0.02	6.79e-04	9.47e-05	3.11e-02	0.445	0.465	0.437	0.439	NS	NS	NS	NS	chr3	50629708	+	NA	NA	NA	NA	NA	NA		OpenSea						TRUE				NA
cg03565280	0.033	6.23e-11	-0.0018	7.07e-01	0.0348	4.81e-09	9.32e-11	4.51e-07	0.489	0.516	0.481	0.481	NS	NS	NS	NS	chr5	167755242	-	NA	NA	NA	NA	NA	NA		OpenSea	WWC1;WWC1;WWC1	NM_001161662;NM_015238;NM_001161661	Body;Body;Body			TRUE				NA
cg03578926	0.0295	2.40e-04	-0.0055	4.69e-01	0.035	2.59e-04	1.28e-04	3.73e-02	0.732	0.745	0.712	0.733	NS	NS	NS	NS	chr11	70508032	-	NA	NA	NA	NA	NA	NA	chr11:70508328-70508617	N_Shore	SHANK2;SHANK2	NM_012309;NM_133266	Body;TSS200			TRUE	11:70185447-70185885			TRUE
cg03597034	0.0169	2.93e-09	0.0029	4.70e-01	0.014	1.78e-03	7.66e-07	1.01e-03	0.912	0.925	0.911	0.908	NS	NS	NS	NS	chr19	18569006	+	NA	NA	NA	NA	NA	NA	chr19:18572408-18572619	N_Shelf	ELL	NM_006532	Body			NA				NA
cg03603669	0.04	1.55e-11	0.0061	3.80e-01	0.0339	7.50e-06	1.14e-09	4.14e-06	0.703	0.73	0.694	0.697	NS	NS	NS	NS	chr3	169896616	-	rs116935080	0.026476	NA	NA	NA	NA	chr3:169898946-169899626	N_Shelf	PHC3	NM_024947	Body			NA		3:169896387-169896861	Promoter_Associated_Cell_type_specific	NA
cg03636234	0.0164	4.51e-07	0.0003	9.44e-01	0.0161	6.51e-05	4.38e-06	3.91e-03	0.479	0.49	0.473	0.476	NS	NS	NS	NS	chr8	101271359	-	NA	NA	NA	NA	NA	NA		OpenSea	RNF19A;RNF19A	NM_015435;NM_183419	Body;Body			TRUE		8:101270524-101271700	Promoter_Associated	NA
cg03665761	0.0248	1.01e-03	-0.0191	4.64e-02	0.0439	2.65e-05	1.96e-04	4.81e-02	0.556	0.566	0.538	0.557	NS	NS	NS	NS	chr16	54965929	+	NA	NA	NA	NA	NA	NA	chr16:54962422-54967805	Island	IRX5	NM_005853	Body			NA	16:53523360-53523431			NA
cg03710889	-0.0274	9.75e-06	-0.0003	9.69e-01	-0.0271	1.10e-03	9.72e-05	3.17e-02	0.242	0.215	0.25	0.251	NS	NS	NS	NS	chr2	219252818	-	NA	NA	NA	NA	NA	NA	chr2:219252421-219252631	S_Shore	SLC11A1	NM_000578	Body		DMR	NA				TRUE
cg03740162	-0.0069	3.04e-01	0.0322	4.39e-03	-0.0391	1.54e-03	6.09e-05	2.39e-02	0.163	0.147	0.192	0.153	NS	NS	NS	NS	chr9	1050680	+	NA	NA	NA	NA	NA	NA	chr9:1051819-1052240	N_Shore	DMRT2;DMRT2;DMRT2;DMRT2;DMRT2;DMRT2	NM_181872;NM_006557;NM_001130865;NM_001130865;NM_006557;NM_181872	1stExon;1stExon;1stExon;5'UTR;5'UTR;5'UTR		RDMR	NA	9:1040079-1040821			NA
cg03775372	0.0136	7.96e-06	0.0077	3.69e-02	0.0059	1.53e-01	6.30e-05	2.44e-02	0.43	0.441	0.432	0.426	NS	NS	NS	NS	chr10	13830045	+	NA	NA	NA	NA	NA	NA		OpenSea	FRMD4A	NM_018027	Body			TRUE		10:13829737-13830619	Promoter_Associated	TRUE
cg03777205	0.0126	2.59e-05	0.0055	1.24e-01	0.0071	8.79e-02	1.05e-04	3.33e-02	0.119	0.122	0.119	0.117	NS	NS	NS	NS	chr7	100182085	+	NA	NA	NA	NA	NA	NA	chr7:100183527-100184625	N_Shore	LRCH4	NM_002319	Body			TRUE		7:100182027-100182289	Promoter_Associated	NA
cg03794445	-0.0293	1.32e-06	-0.0091	1.53e-01	-0.0202	7.83e-03	2.13e-06	2.30e-03	0.675	0.66	0.67	0.68	NS	NS	NS	NS	chr1	209605401	+	NA	NA	NA	NA	NA	NA		OpenSea	LOC642587;MIR205	NM_001104548;NR_029622	Body;TSS200			NA				NA
cg03798217	-0.0328	1.71e-06	-0.0066	5.00e-01	-0.0262	9.61e-03	4.93e-05	2.10e-02	0.25	0.223	0.25	0.26	NS	NS	NS	NS	chr2	26567396	+	NA	NA	NA	NA	NA	NA	chr2:26568408-26569366	N_Shore	GPR113	NM_153835	Body			NA				NA
cg03807298	-0.0296	1.92e-06	-0.009	2.51e-01	-0.0206	1.66e-02	6.49e-05	2.49e-02	0.177	0.146	0.178	0.191	NS	NS	NS	NS	chr5	174159039	+	NA	NA	NA	NA	NA	NA	chr5:174158680-174159729	Island					RDMR	NA	5:174091260-174092335			NA
cg03807711	0.0026	9.06e-05	0.0023	6.90e-03	0.0002	8.09e-01	8.81e-05	2.99e-02	0.041	0.042	0.043	0.04	NS	NS	NS	NS	chr17	47492440	+	NA	NA	NA	NA	NA	NA		OpenSea	PHB	NM_002634	TSS200			NA	17:44847054-44847842	17:47491734-47492836	Promoter_Associated	NA
cg03814957	0.0302	1.41e-05	0.0067	2.78e-01	0.0235	5.30e-03	1.14e-05	7.79e-03	0.273	0.287	0.271	0.27	NS	NS	NS	NS	chr5	149493099	-	rs2236776	0.102998	NA	NA	NA	NA		OpenSea	CSF1R	NM_005211	TSS200			TRUE				TRUE
cg03819243	0.026	1.61e-04	0.0155	5.40e-02	0.0106	2.47e-01	1.24e-04	3.68e-02	0.499	0.52	0.504	0.492	NS	NS	NS	NS	chr3	38072611	+	NA	NA	NA	NA	NA	NA	chr3:38070394-38071598	S_Shore	PLCD1	NM_006225	TSS1500			NA		3:38072419-38073115	Unclassified_Cell_type_specific	TRUE
cg03880890	0.0228	1.01e-05	-0.0036	5.49e-01	0.0264	1.03e-04	7.19e-05	2.65e-02	0.448	0.457	0.438	0.448	NS	NS	NS	NS	chr16	69439245	+	NA	NA	NA	NA	NA	NA		OpenSea						TRUE				NA
cg03889540	0.0381	1.40e-04	0.0322	5.53e-03	0.0059	6.56e-01	8.00e-05	2.81e-02	0.308	0.324	0.322	0.297	NS	NS	NS	NS	chr17	80337659	-	NA	NA	NA	NA	NA	NA	chr17:80332182-80333671	S_Shelf						NA	17:77930889-77931041	17:80337505-80338173	Unclassified_Cell_type_specific	NA
cg03927470	0.0508	6.08e-10	-0.0045	5.32e-01	0.0553	1.06e-08	8.73e-12	5.72e-08	0.482	0.525	0.467	0.472	NS	NS	NS	NS	chr16	14030552	-	NA	NA	NA	NA	NA	NA		OpenSea	ERCC4	NM_005236	Body			TRUE				NA
cg03932039	-0.0215	1.30e-03	0.0089	1.80e-01	-0.0304	2.53e-04	8.03e-05	2.82e-02	0.839	0.829	0.843	0.84	NS	NS	NS	NS	chr10	126296171	-	NA	NA	NA	NA	NA	NA		OpenSea	LHPP;LHPP	NM_022126;NM_001167880	Body;Body			NA	10:126286089-126286411			NA
cg03941587	0.0232	4.73e-06	0.0066	2.26e-01	0.0166	9.98e-03	2.45e-05	1.35e-02	0.52	0.532	0.516	0.516	NS	NS	NS	NS	chr4	123747634	-	NA	NA	NA	NA	NA	NA	chr4:123747740-123748980	N_Shore	FGF2	NM_002006	TSS1500			NA	4:123967060-123968430			TRUE
cg03972659	0.0143	7.33e-05	0.0062	1.82e-01	0.0081	8.78e-02	1.11e-04	3.46e-02	0.891	0.902	0.891	0.887	NS	NS	NS	NS	chr16	1670185	-	NA	NA	NA	NA	NA	NA		OpenSea	CRAMP1L	NM_020825	Body			NA	16:1610186-1610475			NA
cg04012523	0.0224	2.39e-05	0.008	2.02e-01	0.0144	5.68e-02	1.52e-04	4.15e-02	0.551	0.565	0.555	0.546	NS	NS	NS	NS	chr7	134667479	+	NA	NA	NA	NA	NA	NA	chr7:134671119-134671750	N_Shelf						NA				NA
cg04021549	-0.0222	1.50e-07	-0.0078	1.82e-01	-0.0144	2.80e-02	1.14e-05	7.79e-03	0.617	0.604	0.618	0.624	NS	NS	NS	NS	chr17	21144273	-	NA	NA	NA	NA	NA	NA		OpenSea	C17orf103	NM_152914	3'UTR			TRUE				NA
cg04022560	0.0034	3.38e-05	-0.0005	6.53e-01	0.0039	7.85e-04	1.36e-04	3.90e-02	0.967	0.969	0.965	0.966	NS	NS	NS	NS	chr1	10720269	-	NA	NA	NA	NA	NA	NA	chr1:10719867-10720581	Island	CASZ1;CASZ1	NM_017766;NM_001079843	Body;Body			NA	1:10642063-10643168			NA
cg04052934	0.0254	1.12e-06	-0.0026	6.03e-01	0.028	1.27e-05	9.48e-08	1.83e-04	0.746	0.763	0.735	0.74	NS	NS	NS	NS	chr6	147179017	-	NA	NA	NA	NA	NA	NA		OpenSea						TRUE		6:147178304-147179253	Unclassified	TRUE
cg04058636	-0.003	2.28e-04	-0.0026	2.55e-03	-0.0004	7.08e-01	1.28e-04	3.73e-02	0.049	0.048	0.047	0.049	NS	NS	NS	NS	chr18	72924181	-	NA	NA	NA	NA	NA	NA	chr18:72923054-72924182	Island	TSHZ1	NM_005786	5'UTR			NA				NA
cg04066190	-0.034	2.28e-06	-0.0058	5.76e-01	-0.0282	8.73e-03	2.99e-05	1.52e-02	0.39	0.365	0.382	0.398	NS	NS	NS	NS	chr6	10407470	-	NA	NA	NA	NA	NA	NA	chr6:10410109-10410690	N_Shelf	TFAP2A;TFAP2A;TFAP2A	NM_001042425;NM_001032280;NM_003220	Body;Body;Body			TRUE				NA
cg04066634	0.0283	6.82e-05	-0.0038	6.41e-01	0.0321	5.92e-04	1.57e-05	9.77e-03	0.362	0.387	0.353	0.354	NS	NS	NS	NS	chr6	131174253	+	NA	NA	NA	NA	NA	NA		OpenSea	EPB41L2;EPB41L2;EPB41L2	NM_001431;NM_001135555;NM_001135554	3'UTR;3'UTR;3'UTR			TRUE				NA
cg04117986	0.0214	1.60e-05	0.0063	2.60e-01	0.0151	1.59e-02	9.06e-05	3.02e-02	0.577	0.59	0.576	0.571	NS	NS	NS	NS	chr5	149517768	+	NA	NA	NA	NA	NA	NA		OpenSea	PDGFRB	NM_002609	5'UTR			TRUE				NA
cg04124361	-0.016	5.32e-05	-0.0048	2.22e-01	-0.0111	1.98e-02	9.39e-05	3.10e-02	0.514	0.5	0.515	0.518	NS	NS	NS	NS	chr10	129144306	+	NA	NA	NA	NA	NA	NA		OpenSea	DOCK1	NM_001380	Body			NA	10:129034200-129034297			NA
cg04133502	-0.0282	5.53e-06	-0.0038	6.28e-01	-0.0245	5.14e-03	2.05e-05	1.21e-02	0.612	0.589	0.617	0.619	NS	NS	NS	NS	chr2	218058686	-	NA	NA	NA	NA	NA	NA		OpenSea						TRUE				NA
cg04163540	0.0039	5.83e-05	0	9.95e-01	0.0039	6.80e-03	1.98e-04	4.83e-02	0.08	0.082	0.079	0.079	NS	NS	NS	NS	chr7	30174240	-	NA	NA	NA	NA	NA	NA	chr7:30174230-30176169	Island	C7orf41	NM_152793	TSS1500			NA	7:30140738-30142694	7:30174060-30174744	Promoter_Associated	NA
cg04173992	0.0257	4.41e-11	0.0009	7.91e-01	0.0248	4.07e-08	1.28e-15	2.01e-11	0.451	0.466	0.446	0.446	NS	NS	NS	NS	chr5	149520651	-	NA	NA	NA	NA	NA	NA		OpenSea	PDGFRB	NM_002609	5'UTR			TRUE				NA
cg04190002	0.0166	2.81e-04	0.0017	7.07e-01	0.0148	8.34e-03	1.47e-04	4.07e-02	0.187	0.184	0.186	0.193	NS	NS	NS	NS	chr22	51113604	+	NA	NA	NA	NA	NA	NA	chr22:51111935-51113742	Island	SHANK3	NM_001080420	Body			NA	22:49458802-49460626			NA
cg04193901	0.0172	1.19e-05	-0.0032	5.15e-01	0.0204	1.87e-04	3.65e-05	1.71e-02	0.495	0.508	0.484	0.493	NS	NS	NS	NS	chr20	43343736	-	NA	NA	NA	NA	NA	NA		OpenSea	WISP2	NM_003881	TSS200			TRUE				TRUE
cg04205041	0.0229	4.54e-06	0.0029	6.22e-01	0.0199	3.94e-03	1.72e-05	1.05e-02	0.717	0.734	0.706	0.711	NS	NS	NS	NS	chr6	159070994	-	NA	NA	rs12525486	0.01	rs12525486	0.01		OpenSea	SYTL3	NM_001009991	TSS200	low-CpG:158990982-158991103	DMR	NA		6:159070574-159071212	Unclassified	NA
cg04222933	-0.0298	5.32e-07	0.0059	4.43e-01	-0.0358	2.81e-05	4.90e-07	6.98e-04	0.314	0.295	0.324	0.321	NS	NS	NS	NS	chr1	160783181	-	NA	NA	NA	NA	NA	NA		OpenSea	LY9	NM_002348	Body			NA				NA
cg04233054	0.0624	8.49e-13	-0.0113	2.23e-01	0.0737	7.07e-11	1.01e-14	1.39e-10	0.562	0.613	0.538	0.551	NS	NS	NS	NS	chr1	23112654	-	NA	NA	NA	NA	NA	NA	chr1:23110904-23111567	S_Shore	EPHB2;EPHB2	NM_004442;NM_017449	Body;Body			NA		1:23112643-23112779	Unclassified_Cell_type_specific	NA
cg04244183	0.0243	1.05e-05	0.0086	1.72e-01	0.0157	3.59e-02	3.52e-05	1.67e-02	0.651	0.663	0.649	0.645	NS	NS	NS	NS	chr1	244143270	-	NA	NA	NA	NA	NA	NA	chr1:244142851-244143055	S_Shore						NA				NA
cg04277821	-0.0266	1.07e-05	-0.0042	5.64e-01	-0.0225	3.29e-03	3.67e-05	1.72e-02	0.464	0.446	0.467	0.47	NS	NS	NS	NS	chr6	150572395	-	NA	NA	NA	NA	NA	NA		OpenSea						TRUE				NA
cg04316126	-0.0384	2.57e-05	-0.0224	3.10e-02	-0.0161	1.59e-01	9.05e-05	3.02e-02	0.693	0.667	0.685	0.702	NS	NS	NS	NS	chr19	50366381	+	NA	NA	NA	NA	NA	NA	chr19:50364835-50366286	S_Shore	PNKP	NM_007254	Body			NA		19:50365616-50366897	Gene_Associated	NA
cg04338890	0.0164	7.23e-06	0.0068	1.24e-01	0.0096	3.88e-02	1.24e-04	3.67e-02	0.385	0.4	0.386	0.38	NS	NS	NS	NS	chr16	57019755	-	NA	NA	NA	NA	NA	NA	chr16:57023190-57023768	N_Shelf						NA				TRUE
cg04349084	0.0241	3.40e-03	-0.0215	2.86e-02	0.0456	2.37e-05	1.07e-04	3.36e-02	0.363	0.387	0.342	0.361	NS	NS	NS	NS	chr8	23602677	+	NA	NA	NA	NA	NA	NA		OpenSea						TRUE				NA
cg04420889	0.0247	1.19e-05	-0.0088	2.53e-01	0.0335	1.05e-04	6.34e-06	5.20e-03	0.683	0.702	0.673	0.681	NS	C	NS	NS	chr20	42187103	-	NA	NA	NA	NA	NA	NA		OpenSea	SGK2	NM_170693	TSS1500			NA				NA
cg04427651	0.0178	1.30e-08	0.006	8.50e-02	0.0119	2.56e-03	1.37e-07	2.40e-04	0.539	0.548	0.537	0.536	NS	NS	NS	NS	chr1	27152694	+	NA	NA	NA	NA	NA	NA	chr1:27153033-27153243	N_Shore	ZDHHC18	NM_032283	TSS1500			NA		1:27152640-27154215	Promoter_Associated	NA
cg04431508	0.0327	9.57e-12	0.0094	7.96e-02	0.0234	3.31e-04	2.91e-12	2.25e-08	0.195	0.222	0.194	0.186	NS	NS	NS	NS	chr3	171693162	+	NA	NA	NA	NA	NA	NA		OpenSea						TRUE				NA
cg04433051	0.0115	5.22e-05	-0.0005	8.86e-01	0.0119	1.57e-03	8.35e-06	6.42e-03	0.151	0.16	0.148	0.148	NS	NS	NS	NS	chr17	48758651	-	NA	NA	NA	NA	NA	NA		OpenSea	ABCC3	NM_003786	Body			TRUE				TRUE
cg04446870	0.0358	1.68e-07	0.0036	6.29e-01	0.0322	3.70e-04	6.77e-07	9.07e-04	0.617	0.642	0.617	0.61	NS	NS	NS	NS	chr17	64440273	+	NA	NA	NA	NA	NA	NA		OpenSea	PRKCA	NM_002737	Body			TRUE				NA
cg04452432	0.0162	3.01e-05	-0.003	5.48e-01	0.0192	5.43e-04	6.67e-05	2.53e-02	0.746	0.752	0.738	0.744	NS	NS	NS	NS	chr16	57406511	+	NA	NA	NA	NA	NA	NA		OpenSea	CX3CL1	NM_002996	1stExon			TRUE				TRUE
cg04469731	-0.0191	2.60e-04	0.0041	4.21e-01	-0.0231	1.60e-04	1.42e-04	4.00e-02	0.682	0.673	0.684	0.682	NS	NS	NS	NS	chr11	129992359	+	NA	NA	NA	NA	NA	NA	chr11:129993524-129993797	N_Shore	APLP2;APLP2;APLP2;APLP2;APLP2;APLP2	NR_024516;NR_024515;NM_001142276;NM_001642;NM_001142277;NM_001142278	Body;Body;Body;Body;Body;Body	low-CpG:129497349-129497587		NA				NA
cg04479464	0.0349	5.05e-05	0.0163	3.07e-02	0.0186	5.50e-02	3.38e-05	1.64e-02	0.396	0.416	0.405	0.388	NS	NS	NS	NS	chr12	130670811	-	NA	NA	NA	NA	NA	NA		OpenSea						NA	12:129236656-129236816			NA
cg04483469	-0.0068	2.01e-04	0.0002	9.35e-01	-0.007	6.26e-03	1.09e-04	3.41e-02	0.956	0.951	0.956	0.957	NS	NS	NS	NS	chr7	100421296	-	NA	NA	NA	NA	NA	NA	chr7:100421295-100421515	Island	EPHB4	NM_004444	Body			NA	7:100259232-100259439			NA
cg04497116	-0.0048	6.80e-01	-0.0599	1.00e-05	0.055	2.86e-04	3.21e-05	1.59e-02	0.671	0.67	0.635	0.679	NS	NS	NS	NS	chr6	1625574	+	NA	NA	NA	NA	NA	NA	chr6:1624185-1625468	S_Shore	GMDS	NM_001500	Body			TRUE	6:1570179-1570756	6:1624900-1625594	Unclassified_Cell_type_specific	TRUE
cg04504043	-0.0301	2.44e-05	0.001	9.17e-01	-0.031	2.27e-03	1.29e-04	3.77e-02	0.276	0.25	0.285	0.286	NS	NS	NS	NS	chr11	34534480	+	NA	NA	NA	NA	NA	NA		OpenSea	ELF5;ELF5	NM_001422;NM_198381	5'UTR;TSS1500			NA		11:34533896-34535350	Unclassified	TRUE
cg04514469	-0.0134	5.82e-05	-0.0058	9.95e-02	-0.0076	5.75e-02	1.60e-04	4.28e-02	0.307	0.297	0.307	0.312	NS	NS	NS	NS	chr14	95942666	-	NA	NA	NA	NA	NA	NA		OpenSea	C14orf49	NM_152592	TSS1500			NA				NA
cg04531473	0.0149	6.92e-06	0.0117	2.10e-03	0.0032	4.67e-01	1.38e-05	8.88e-03	0.357	0.365	0.358	0.353	NS	NS	NS	NS	chr6	33792466	+	rs13209147	0.099752	NA	NA	NA	NA		OpenSea						TRUE				NA
cg04543233	0.0252	5.02e-06	0.0052	4.64e-01	0.02	8.61e-03	7.37e-05	2.68e-02	0.745	0.757	0.736	0.743	NS	NS	NS	NS	chr20	21689105	-	NA	NA	NA	NA	NA	NA	chr20:21689758-21690048	N_Shore	PAX1	NM_006192	Body			NA	20:21636872-21637362			NA
cg04548519	0.0214	1.10e-06	0.0005	9.22e-01	0.0208	2.62e-04	1.14e-05	7.79e-03	0.413	0.433	0.411	0.407	NS	NS	NS	NS	chr3	169588236	+	NA	NA	NA	NA	NA	NA		OpenSea	LRRC31	NM_024727	TSS1500			TRUE				NA
cg04560545	-0.035	1.11e-05	-0.0101	2.34e-01	-0.0249	1.46e-02	7.53e-05	2.71e-02	0.761	0.745	0.757	0.768	NS	NS	NS	NS	chr3	66448589	-	NA	NA	NA	NA	NA	NA		OpenSea	LRIG1	NM_015541	Body			TRUE				NA
cg04579966	0.0409	1.23e-10	-0.0085	3.51e-01	0.0494	1.20e-06	2.47e-09	8.03e-06	0.636	0.656	0.615	0.632	NS	NS	NS	NS	chr13	24846221	-	NA	NA	NA	NA	NA	NA		OpenSea	SPATA13;SPATA13	NM_001166271;NM_153023	Body;Body		RDMR	NA		13:24845791-24846428	Promoter_Associated	TRUE
cg04584183	0.0215	5.38e-04	-0.0159	3.82e-02	0.0374	3.07e-05	2.94e-05	1.50e-02	0.631	0.651	0.613	0.632	NS	NS	NS	NS	chr4	53615364	+	NA	NA	rs67533526	0.174886	NA	NA	chr4:53617118-53617607	N_Shore						NA				NA
cg04609499	0.0235	2.19e-05	0.0089	1.25e-01	0.0145	3.23e-02	6.26e-05	2.44e-02	0.563	0.577	0.56	0.554	NS	NS	NS	NS	chr6	139919028	+	rs79199334	0.013901	NA	NA	NA	NA		OpenSea						TRUE				NA
cg04618969	-0.025	5.04e-10	-0.0087	6.64e-02	-0.0163	2.67e-03	9.70e-08	1.84e-04	0.642	0.626	0.64	0.647	NS	NS	NS	NS	chr7	101848538	+	NA	NA	NA	NA	NA	NA		OpenSea	CUX1;CUX1;CUX1	NM_181500;NM_181552;NM_001913	Body;Body;Body			NA	7:101635001-101635535			NA
cg04643858	-0.0149	6.61e-03	-0.0248	8.42e-05	0.0099	1.72e-01	1.76e-04	4.54e-02	0.587	0.585	0.572	0.589	NS	NS	NS	NS	chr17	72278043	+	NA	NA	NA	NA	NA	NA		OpenSea	DNAI2	NM_023036	Body			NA	17:69789582-69789698			NA
cg04650094	0.0069	1.77e-07	0.002	1.75e-01	0.0049	3.81e-03	2.25e-06	2.39e-03	0.066	0.069	0.066	0.065	NS	NS	NS	NS	chr6	41006974	-	NA	NA	NA	NA	NA	NA		OpenSea	UNC5CL	NM_173561	TSS200	low-CpG:41114922-41114972		NA		6:41006345-41008099	Unclassified	TRUE
cg04678141	0.0257	5.92e-05	0.0114	7.51e-02	0.0143	4.53e-02	1.69e-04	4.42e-02	0.692	0.701	0.692	0.689	NS	NS	NS	NS	chr10	29923920	+	NA	NA	NA	NA	NA	NA		OpenSea	SVIL;SVIL	NM_021738;NM_003174	TSS200;5'UTR			TRUE				NA
cg04682802	0.0255	1.69e-07	0.0006	9.11e-01	0.0249	1.04e-04	1.45e-06	1.72e-03	0.583	0.601	0.574	0.577	NS	NS	NS	NS	chr20	11898478	+	NA	NA	NA	NA	NA	NA		OpenSea	BTBD3;BTBD3	NM_181443;NM_014962	5'UTR;TSS200			NA				NA
cg04685228	0.0166	4.73e-04	-0.0185	8.23e-04	0.035	8.03e-09	7.78e-07	1.02e-03	0.78	0.794	0.758	0.778	NS	NS	NS	NS	chr5	172462626	+	NA	NA	NA	NA	NA	NA		OpenSea						TRUE		5:172462203-172462644	Promoter_Associated	NA
cg04708321	-0.0214	2.12e-05	0.0003	9.60e-01	-0.0217	7.78e-04	7.28e-06	5.80e-03	0.599	0.588	0.606	0.6	NS	NS	NS	NS	chr16	85699907	+	NA	NA	NA	NA	NA	NA		OpenSea	KIAA0182;KIAA0182	NM_001134473;NM_014615	Body;Body			NA	16:84257092-84257537			NA
cg04711474	0.0238	6.17e-04	-0.0198	5.74e-03	0.0436	2.97e-07	2.91e-06	2.87e-03	0.312	0.331	0.295	0.309	NS	NS	NS	NS	chr19	54495468	-	rs7343138	0.010969	NA	NA	NA	NA	chr19:54496202-54496612	N_Shore	CACNG6;CACNG6;CACNG6	NM_145814;NM_031897;NM_145815	TSS200;TSS200;TSS200			NA				TRUE
cg04742614	-0.0414	1.21e-04	-0.0245	2.40e-02	-0.0169	1.68e-01	1.00e-04	3.24e-02	0.562	0.537	0.561	0.569	NS	NS	NS	NS	chr4	3811045	-	rs28620618	0.234866	NA	NA	NA	NA		OpenSea						NA	4:3780657-3780897			NA
cg04768368	-0.0222	1.91e-05	-0.0156	2.63e-02	-0.0066	3.63e-01	1.63e-04	4.33e-02	0.522	0.505	0.512	0.529	NS	NS	NS	NS	chr10	123779362	+	NA	NA	NA	NA	NA	NA		OpenSea	TACC2;TACC2	NM_206862;NM_206861	5'UTR;5'UTR			TRUE	10:123768943-123769383			NA
cg04793090	0.0057	1.10e-04	0.0022	1.39e-01	0.0035	4.95e-02	1.37e-04	3.91e-02	0.11	0.113	0.11	0.109	NS	I	NS	NS	chr3	128903277	+	NA	NA	NA	NA	NA	NA	chr3:128902134-128902978	S_Shore	CNBP;CNBP;CNBP;CNBP;CNBP;CNBP	NM_001127195;NM_003418;NM_001127194;NM_001127196;NM_001127192;NM_001127193	TSS1500;TSS1500;TSS1500;TSS1500;TSS1500;TSS1500			NA		3:128902041-128903670	Unclassified	NA
cg04809904	0.0202	2.13e-05	-0.0092	8.67e-02	0.0294	6.26e-07	1.18e-06	1.46e-03	0.707	0.727	0.69	0.7	C	NS	NS	NS	chr2	219231526	-	NA	NA	NA	NA	NA	NA	chr2:219232375-219232892	N_Shore	C2orf62	NM_198559	Body			NA				NA
cg04824716	0.0109	8.37e-05	0.009	1.72e-02	0.002	6.29e-01	1.94e-04	4.79e-02	0.531	0.539	0.531	0.527	NS	NS	NS	NS	chr6	31125475	-	NA	NA	NA	NA	NA	NA	chr6:31125894-31126561	N_Shore	CCHCR1;TCF19;CCHCR1;TCF19;CCHCR1;CCHCR1;CCHCR1	NM_001105564;NM_007109;NM_001105563;NM_001077511;NM_001105563;NM_019052;NM_001105564	1stExon;TSS1500;5'UTR;TSS1500;1stExon;5'UTR;5'UTR			NA				NA
cg04835489	0.0836	1.94e-19	0.0009	9.36e-01	0.0827	1.57e-11	3.04e-20	1.44e-15	0.704	0.774	0.687	0.683	C	NS	NS	NS	chr1	52624196	+	NA	NA	NA	NA	NA	NA		OpenSea	ZFYVE9;ZFYVE9;ZFYVE9	NM_007323;NM_004799;NM_007324	5'UTR;5'UTR;5'UTR			TRUE				NA
cg04848137	0.0197	3.16e-05	0.0062	2.17e-01	0.0135	1.88e-02	5.55e-05	2.25e-02	0.853	0.867	0.851	0.846	NS	NS	NS	NS	chr8	38483364	+	NA	NA	NA	NA	NA	NA		OpenSea						TRUE				NA
cg04857033	0.0157	4.63e-04	-0.0033	5.23e-01	0.019	1.61e-03	1.64e-04	4.35e-02	0.579	0.589	0.564	0.578	NS	NS	NS	NS	chr1	120258412	-	NA	NA	NA	NA	NA	NA	chr1:120254844-120255499	S_Shelf	PHGDH	NM_006623	Body			NA				NA
cg04858396	-0.0234	1.89e-04	-0.0175	1.20e-02	-0.0058	4.68e-01	7.77e-05	2.76e-02	0.63	0.618	0.625	0.635	NS	NS	NS	NS	chr1	56323692	+	NA	NA	NA	NA	NA	NA		OpenSea						TRUE				NA
cg04895640	0.0147	1.19e-13	-0.0007	8.23e-01	0.0154	7.53e-07	1.71e-11	1.03e-07	0.946	0.957	0.94	0.942	NS	NS	NS	NS	chr1	36807418	-	NA	NA	NA	NA	NA	NA	chr1:36807362-36807584	Island	STK40	NM_032017	Body			NA	1:36579976-36580160			NA
cg04902929	0.0411	2.33e-21	0.0039	5.01e-01	0.0373	2.63e-09	2.34e-17	5.53e-13	0.3	0.329	0.291	0.291	NS	NS	NS	NS	chr1	116958941	-	NA	NA	NA	NA	NA	NA	chr1:116961182-116961542	N_Shelf	C1orf203;C1orf203;C1orf203;C1orf203;C1orf203	NR_024126;NR_027646;NR_024124;NR_024125;NR_027645	Body;Body;Body;Body;Body			NA				NA
cg04907802	-0.0483	1.07e-05	-0.0023	8.62e-01	-0.0461	2.65e-03	2.23e-05	1.27e-02	0.735	0.7	0.75	0.75	NS	NS	NS	NS	chr11	2753950	+	NA	NA	NA	NA	NA	NA		OpenSea	KCNQ1;KCNQ1	NM_000218;NM_181798	Body;Body			NA	11:2710356-2710527			NA
cg04915891	0.0455	9.74e-09	-0.0016	8.69e-01	0.0471	1.83e-05	1.13e-07	2.05e-04	0.724	0.749	0.706	0.716	NS	NS	NS	NS	chr2	46621477	+	NA	NA	NA	NA	NA	NA		OpenSea						TRUE				NA
cg04962621	-0.0211	4.19e-05	-0.0027	6.43e-01	-0.0184	3.65e-03	1.48e-04	4.10e-02	0.593	0.577	0.589	0.599	NS	NS	NS	NS	chr16	4714733	-	NA	NA	NA	NA	NA	NA		OpenSea	MGRN1;MGRN1;MGRN1;MGRN1	NM_015246;NM_001142291;NM_001142290;NM_001142289	Body;Body;Body;Body	low-CpG:4654363-4654888		NA		16:4714348-4715526	Promoter_Associated_Cell_type_specific	NA
cg04972529	-0.0216	2.92e-05	-0.0162	1.22e-02	-0.0054	4.53e-01	3.49e-05	1.66e-02	0.809	0.801	0.798	0.813	NS	NS	NS	NS	chr10	123919740	+	NA	NA	NA	NA	NA	NA	chr10:123922850-123923542	N_Shelf	TACC2;TACC2	NM_206862;NM_206861	Body;Body			NA				NA
cg05026798	-0.0287	2.27e-06	-0.017	3.17e-02	-0.0117	1.59e-01	8.49e-05	2.92e-02	0.565	0.553	0.559	0.569	NS	NS	NS	NS	chr11	43962749	-	NA	NA	NA	NA	NA	NA	chr11:43963626-43966048	N_Shore	LOC387763	NM_001145033	TSS1500			NA				NA
cg05051369	-0.0291	1.70e-05	-0.0065	3.77e-01	-0.0226	8.91e-03	3.83e-05	1.76e-02	0.675	0.657	0.674	0.678	NS	NS	NS	NS	chr1	229404111	+	NA	NA	NA	NA	NA	NA	chr1:229406646-229407129	N_Shelf						NA				NA
cg05052734	-0.0167	5.23e-04	0.0111	3.80e-02	-0.0277	7.85e-06	4.85e-05	2.08e-02	0.759	0.752	0.768	0.759	NS	NS	NS	NS	chr4	152024975	+	NA	NA	NA	NA	NA	NA	chr4:152020470-152021110	S_Shelf	RPS3A;SNORD73A	NM_001006;NR_000007	Body;TSS200			NA				NA
cg05054998	0.0475	1.35e-04	0.0121	2.67e-01	0.0354	1.01e-02	8.81e-06	6.64e-03	0.41	0.433	0.411	0.405	NS	NS	NS	NS	chr21	46378625	+	rs139422360	0.0156	NA	NA	NA	NA	chr21:46378278-46378645	Island	C21orf70	NM_058190	Body			TRUE	21:45202318-45203057			TRUE
cg05057834	0.0136	2.72e-05	0.0051	1.69e-01	0.0085	3.89e-02	1.45e-04	4.05e-02	0.383	0.394	0.379	0.379	NS	NS	NS	NS	chr3	37495654	+	NA	NA	NA	NA	NA	NA	chr3:37493418-37494538	S_Shore	ITGA9	NM_002207	Body		RDMR	NA				NA
cg05059480	0.0192	6.53e-05	-0.0042	3.91e-01	0.0234	1.57e-05	2.34e-05	1.31e-02	0.533	0.543	0.524	0.531	NS	NS	NS	NS	chr15	40633202	-	NA	NA	NA	NA	NA	NA		OpenSea	C15orf52	NM_207380	TSS200			NA				NA
cg05078091	0.0228	1.29e-06	0.0037	5.91e-01	0.0191	8.68e-03	6.00e-05	2.37e-02	0.834	0.848	0.833	0.831	NS	NS	NS	NS	chr11	129984345	+	NA	NA	NA	NA	NA	NA		OpenSea	APLP2;APLP2;APLP2;APLP2;APLP2;APLP2	NR_024516;NR_024515;NM_001142276;NM_001642;NM_001142277;NM_001142278	Body;Body;Body;Body;Body;Body			TRUE				NA
cg05090106	-0.0015	1.99e-02	0.0021	8.95e-03	-0.0036	9.43e-05	1.42e-04	3.99e-02	0.031	0.03	0.033	0.031	NS	NS	NS	NS	chr17	18908220	+	NA	NA	NA	NA	NA	NA	chr17:18906909-18908243	Island	SLC5A10;SLC5A10;FAM83G	NM_001042450;NM_152351;NM_001039999	Body;Body;TSS200			NA	17:18847635-18848961	17:18907917-18908356	Unclassified	NA
cg05092861	0.0167	6.64e-06	0.0112	1.18e-02	0.0055	2.86e-01	1.10e-05	7.61e-03	0.192	0.199	0.197	0.188	NS	NS	NS	NS	chr7	27220034	-	NA	NA	NA	NA	NA	NA	chr7:27219309-27219750	S_Shore	HOXA10	NM_153715	TSS200			NA		7:27218624-27220804	Unclassified	NA
cg05095252	-0.0184	3.49e-04	-0.0154	1.36e-03	-0.003	6.17e-01	1.12e-04	3.46e-02	0.42	0.409	0.408	0.424	NS	NS	NS	NS	chr2	150308042	+	NA	NA	NA	NA	NA	NA		OpenSea	LYPD6	NM_194317	Body			TRUE				NA
cg05099464	0.0235	6.89e-06	0	9.97e-01	0.0235	2.13e-04	3.21e-05	1.59e-02	0.764	0.78	0.757	0.758	NS	NS	NS	NS	chr11	120302922	+	NA	NA	NA	NA	NA	NA		OpenSea	ARHGEF12	NM_015313	Body			TRUE				TRUE
cg05104639	-0.0078	1.14e-05	-0.0019	3.18e-01	-0.0059	5.11e-03	1.26e-04	3.71e-02	0.075	0.07	0.074	0.077	NS	NS	NS	NS	chr15	96596922	+	NA	NA	NA	NA	NA	NA		OpenSea						TRUE	15:94397909-94397937	15:96596786-96596946	Unclassified_Cell_type_specific	NA
cg05127821	0.0345	1.04e-05	0.0137	1.92e-01	0.0209	6.84e-02	9.15e-05	3.04e-02	0.22	0.215	0.224	0.222	NS	NS	NS	NS	chr10	94822908	-	rs12263200	0.131663	NA	NA	NA	NA	chr10:94820026-94823252	Island	CYP26C1	NM_183374	Body		DMR	TRUE	10:94811743-94813242	10:94822135-94822953	Unclassified_Cell_type_specific	NA
cg05134945	-0.0041	7.30e-06	0.001	5.55e-01	-0.0051	3.43e-03	1.34e-04	3.85e-02	0.04	0.036	0.043	0.041	NS	NS	NS	NS	chr3	188665466	-	NA	NA	NA	NA	NA	NA	chr3:188665275-188665552	Island						NA	3:190147878-190148655	3:188664402-188665495	Unclassified_Cell_type_specific	TRUE
cg05143842	0.0158	5.54e-04	-0.0104	4.70e-02	0.0262	6.52e-06	3.47e-05	1.66e-02	0.495	0.497	0.476	0.497	NS	NS	NS	NS	chr17	77904236	+	NA	NA	NA	NA	NA	NA	chr17:77903887-77904397	Island						NA	17:75518500-75518977	17:77903969-77904647	Unclassified_Cell_type_specific	NA
cg05164540	0.035	2.10e-06	0.0114	1.56e-01	0.0236	8.99e-03	5.26e-05	2.18e-02	0.662	0.684	0.663	0.654	NS	NS	NS	NS	chr5	107896573	-	NA	NA	NA	NA	NA	NA		OpenSea						TRUE				TRUE
cg05164570	0.0023	2.22e-04	0.0023	1.25e-03	0	9.91e-01	3.48e-05	1.66e-02	0.035	0.035	0.036	0.034	NS	NS	NS	NS	chr5	140071033	+	NA	NA	NA	NA	NA	NA	chr5:140070804-140071328	Island	HARS;HARS2;HARS2	NM_002109;NM_012208;NM_012208	TSS200;1stExon;5'UTR	high-CpG:140051212-140051429		NA	5:140050989-140051593	5:140070677-140071587	Promoter_Associated	NA
cg05169499	0.0349	3.27e-11	0.0032	6.22e-01	0.0317	1.28e-05	5.60e-10	2.27e-06	0.612	0.64	0.609	0.606	NS	NS	NS	NS	chr12	52673946	+	NA	NA	NA	NA	NA	NA		OpenSea						TRUE		12:52673886-52673951	Unclassified	NA
cg05188948	0.0305	2.97e-05	0.035	1.09e-05	-0.0045	6.37e-01	3.77e-06	3.47e-03	0.283	0.3	0.3	0.276	NS	NS	NS	NS	chr11	93754288	+	NA	NA	NA	NA	NA	NA		OpenSea	HEPHL1	NM_001098672	TSS200			NA				NA
cg05208400	0.0192	9.88e-06	0.0039	4.49e-01	0.0153	6.42e-03	4.33e-05	1.92e-02	0.485	0.502	0.475	0.478	NS	NS	NS	NS	chr2	227538347	-	NA	NA	NA	NA	NA	NA		OpenSea						TRUE				NA
cg05209518	0.0266	1.08e-05	0.0108	1.80e-01	0.0158	8.64e-02	8.97e-05	3.01e-02	0.448	0.463	0.446	0.44	NS	NS	NS	NS	chr2	227288518	-	NA	NA	NA	NA	NA	NA		OpenSea					DMR	NA		2:227288282-227288577	Unclassified_Cell_type_specific	NA
cg05211790	0.0329	3.33e-07	0.0007	9.33e-01	0.0322	2.33e-04	1.71e-06	1.96e-03	0.695	0.721	0.684	0.687	NS	NS	NS	NS	chr5	34683189	+	NA	NA	NA	NA	NA	NA		OpenSea	RAI14;RAI14;RAI14;RAI14;RAI14	NM_015577;NM_001145522;NM_001145520;NM_001145525;NM_001145521	5'UTR;5'UTR;5'UTR;TSS1500;TSS1500			NA				NA
cg05215304	0.0206	1.11e-04	0.02	1.70e-03	0.0006	9.28e-01	5.62e-05	2.28e-02	0.46	0.475	0.466	0.451	NS	NS	NS	NS	chr2	101402664	-	NA	NA	NA	NA	NA	NA		OpenSea						TRUE				TRUE
cg05218510	-0.0209	8.00e-05	0.0054	3.35e-01	-0.0262	2.48e-05	5.27e-05	2.18e-02	0.617	0.601	0.62	0.621	NS	NS	NS	NS	chr16	19127305	+	rs11074362	0.054805	NA	NA	NA	NA	chr16:19127121-19127324	Island	ITPRIPL2;ITPRIPL2	NM_001034841;NR_028028	1stExon;Body			TRUE				NA
cg05228295	0.0037	1.30e-05	0.0024	2.12e-02	0.0013	2.59e-01	8.24e-05	2.86e-02	0.064	0.067	0.065	0.063	NS	NS	NS	NS	chr11	117049893	-	NA	NA	NA	NA	NA	NA	chr11:117049399-117050234	Island	SIDT2	NM_001040455	TSS200			NA	11:116554610-116555325	11:117049871-117050152	Promoter_Associated	NA
cg05228361	-0.0207	6.04e-05	-0.0025	6.78e-01	-0.0182	6.80e-03	1.81e-04	4.62e-02	0.856	0.847	0.856	0.858	NS	NS	NS	NS	chr1	23089658	-	NA	NA	NA	NA	NA	NA		OpenSea	EPHB2;EPHB2	NM_004442;NM_017449	Body;Body			TRUE				NA
cg05298628	0.0184	2.69e-07	0.0059	1.45e-01	0.0124	8.78e-03	8.53e-06	6.50e-03	0.507	0.519	0.501	0.504	NS	NS	NS	NS	chr12	123379569	-	NA	NA	NA	NA	NA	NA	chr12:123380333-123380894	N_Shore	VPS37B	NM_024667	Body		RDMR	NA		12:123379140-123379788	Promoter_Associated	NA
cg05303901	0.0266	3.42e-05	0.0031	6.57e-01	0.0236	5.38e-03	8.67e-05	2.96e-02	0.337	0.355	0.333	0.33	NS	NS	NS	NS	chr7	28338625	-	NA	NA	NA	NA	NA	NA		OpenSea	CREB5	NM_182899	TSS1500			NA				TRUE
cg05346287	-0.0122	1.91e-02	0.0187	4.70e-03	-0.031	1.81e-05	1.14e-04	3.48e-02	0.399	0.391	0.416	0.399	NS	NS	NS	NS	chr7	50611884	-	rs3779076	0.039668	NA	NA	NA	NA		OpenSea	DDC;DDC	NM_001082971;NM_000790	5'UTR;5'UTR			NA				NA
cg05348897	0.0365	1.56e-07	0.004	6.07e-01	0.0325	3.69e-04	7.42e-08	1.47e-04	0.67	0.694	0.665	0.662	NS	NS	NS	NS	chr19	49302856	-	NA	NA	NA	NA	NA	NA	chr19:49302855-49303118	Island	BCAT2;BCAT2;BCAT2;BCAT2	NR_028451;NM_001164773;NM_001190;NR_028450	Body;Body;Body;Body			TRUE				NA
cg05362860	0.0311	3.74e-06	0.0167	4.85e-02	0.0144	1.05e-01	1.16e-04	3.53e-02	0.827	0.856	0.829	0.816	NS	NS	NS	NS	chr16	50320692	+	NA	NA	NA	NA	NA	NA		OpenSea	ADCY7	NM_001114	TSS1500			NA				NA
cg05383531	0.0208	1.26e-06	0.0006	9.15e-01	0.0201	1.03e-03	2.37e-05	1.32e-02	0.833	0.853	0.827	0.827	NS	NS	NS	NS	chr3	49384054	+	NA	NA	NA	NA	NA	NA		OpenSea						NA				NA
cg05398883	-0.0333	1.61e-05	-0.0192	1.72e-02	-0.0141	1.47e-01	2.07e-05	1.21e-02	0.661	0.634	0.65	0.673	NS	NS	NS	NS	chr1	42630335	-	NA	NA	NA	NA	NA	NA		OpenSea	GUCA2A	NM_033553	1stExon			NA				NA
cg05407778	0.0005	3.77e-01	-0.003	7.37e-04	0.0035	3.85e-04	5.49e-05	2.24e-02	0.957	0.958	0.955	0.957	NS	NS	NS	NS	chr3	127399268	-	NA	NA	NA	NA	NA	NA		OpenSea	ABTB1;ABTB1;ABTB1	NM_172028;NM_032548;NM_172027	Body;Body;Body			NA	3:128881793-128881965			NA
cg05418333	0.0182	2.60e-03	-0.0139	3.16e-02	0.0321	4.35e-05	1.06e-04	3.35e-02	0.686	0.703	0.669	0.68	NS	NS	NS	NS	chr7	101556183	+	NA	NA	NA	NA	NA	NA	chr7:101559402-101559625	N_Shelf	CUX1;CUX1;CUX1	NM_181500;NM_181552;NM_001913	Body;Body;Body			TRUE	7:101342879-101342925			NA
cg05451094	0.0457	3.35e-13	-0.0021	7.84e-01	0.0479	4.22e-09	6.08e-11	3.16e-07	0.731	0.767	0.709	0.718	NS	NS	NS	NS	chr17	26557385	-	NA	NA	NA	NA	NA	NA	chr17:26554244-26555018	S_Shelf						NA				NA
cg05452742	0.0288	1.86e-06	-0.004	5.68e-01	0.0328	3.71e-05	1.38e-05	8.86e-03	0.632	0.65	0.613	0.626	NS	NS	NS	NS	chr11	34070756	-	NA	NA	NA	NA	NA	NA	chr11:34072986-34074703	N_Shelf						NA				NA
cg05455234	-0.0019	2.11e-01	0.006	8.49e-04	-0.0078	9.84e-05	1.09e-04	3.40e-02	0.944	0.942	0.948	0.944	NS	NS	NS	NS	chr21	47847919	-	NA	NA	NA	NA	NA	NA	chr21:47849049-47849390	N_Shore	PCNT	NM_006031	Body			NA				NA
cg05475440	0.018	7.46e-07	0.0036	3.83e-01	0.0144	2.09e-03	8.61e-06	6.53e-03	0.205	0.217	0.204	0.201	NS	NS	NS	NS	chr17	26452975	+	NA	NA	NA	NA	NA	NA		OpenSea	NLK	NM_016231	Body			TRUE				NA
cg05486872	0.0321	8.68e-06	0.0094	2.53e-01	0.0227	1.63e-02	7.74e-05	2.76e-02	0.727	0.746	0.729	0.726	NS	NS	NS	NS	chr18	3066822	+	NA	NA	NA	NA	NA	NA	chr18:3067297-3067533	N_Shore	MYOM1;MYOM1	NM_019856;NM_003803	3'UTR;3'UTR			TRUE	18:3056822-3056954			NA
cg05488160	0.0156	3.51e-04	-0.002	7.10e-01	0.0176	4.74e-03	1.73e-04	4.50e-02	0.635	0.642	0.629	0.633	NS	NS	NS	NS	chr6	27259162	+	rs79986350	0.02172	NA	NA	NA	NA	chr6:27258958-27259163	Island						NA				NA
cg05525648	-0.0155	4.17e-05	0.0027	5.54e-01	-0.0182	2.91e-04	1.59e-04	4.27e-02	0.457	0.446	0.462	0.46	C	NS	NS	NS	chr10	127705143	+	NA	NA	NA	NA	NA	NA		OpenSea	ADAM12	NM_003474	3'UTR			NA				NA
cg05575921	-0.0182	3.31e-05	-0.0014	7.75e-01	-0.0168	1.59e-03	1.77e-04	4.57e-02	0.554	0.545	0.558	0.557	NS	C	C	C	chr5	373378	+	NA	NA	NA	NA	NA	NA	chr5:373842-374426	N_Shore	AHRR	NM_020731	Body			TRUE				NA
cg05618595	0.0471	1.13e-10	0.0065	5.15e-01	0.0406	2.49e-04	1.47e-08	3.86e-05	0.729	0.76	0.721	0.72	NS	NS	NS	NS	chr7	7874409	-	NA	NA	NA	NA	NA	NA		OpenSea						TRUE				NA
cg05644602	0.0169	9.66e-06	0.004	3.64e-01	0.0128	1.53e-02	5.98e-05	2.37e-02	0.452	0.463	0.454	0.45	NS	NS	NS	NS	chr2	74795186	+	NA	NA	NA	NA	NA	NA		OpenSea	C2orf65	NM_138804	Body			TRUE				NA
cg05656486	0.0191	5.14e-05	-0.0054	3.89e-01	0.0245	5.88e-04	4.32e-05	1.92e-02	0.625	0.635	0.61	0.622	NS	NS	NS	NS	chr1	161171383	-	NA	NA	NA	NA	NA	NA	chr1:161171809-161172256	N_Shore	NDUFS2;NDUFS2	NM_004550;NM_001166159	5'UTR;TSS1500		RDMR	NA		1:161171343-161172645	Promoter_Associated	NA
cg05693531	-0.015	2.00e-03	0.0151	4.51e-03	-0.0301	3.32e-06	2.17e-05	1.25e-02	0.753	0.742	0.769	0.755	NS	NS	NS	NS	chr5	39756653	+	NA	NA	rs28464232	0.016073	NA	NA		OpenSea						TRUE				NA
cg05758804	0.0171	1.31e-05	0.0086	2.33e-02	0.0085	9.80e-02	2.03e-06	2.22e-03	0.123	0.131	0.127	0.12	NS	NS	NS	NS	chr12	57917389	+	NA	NA	NA	NA	NA	NA	chr12:57916322-57916810	S_Shore	MBD6	NM_052897	5'UTR			NA		12:57913637-57917461	Promoter_Associated	NA
cg05789595	0.0232	2.67e-05	0.0009	8.98e-01	0.0223	6.88e-03	8.34e-05	2.89e-02	0.628	0.644	0.617	0.623	NS	NS	NS	NS	chr6	56555274	+	NA	NA	NA	NA	NA	NA		OpenSea	DST;DST;DST;DST	NM_001144770;NM_183380;NM_001144771;NM_001144769	Body;Body;Body;Body			TRUE				NA
cg05809947	-0.0197	1.51e-05	-0.0086	1.01e-01	-0.0111	6.01e-02	2.07e-04	4.94e-02	0.544	0.529	0.541	0.548	NS	NS	NS	NS	chr21	44591013	-	NA	NA	NA	NA	NA	NA	chr21:44592182-44592384	N_Shore	CRYAA	NM_000394	Body			NA	21:43463682-43464517	21:44590878-44591407	Unclassified_Cell_type_specific	NA
cg05811904	0.0302	3.17e-06	0.0099	2.15e-01	0.0203	2.76e-02	1.41e-05	8.95e-03	0.587	0.605	0.584	0.579	NS	NS	NS	NS	chr7	137620397	-	NA	NA	NA	NA	NA	NA		OpenSea	CREB3L2	NM_194071	Body		DMR	TRUE		7:137619717-137620434	Promoter_Associated_Cell_type_specific	NA
cg05821771	-0.0325	5.41e-06	-0.0128	8.21e-02	-0.0197	3.18e-02	2.98e-05	1.52e-02	0.748	0.729	0.74	0.756	NS	NS	NS	NS	chr16	1795420	-	NA	NA	rs114561655	0.015204	NA	NA	chr16:1796810-1797229	N_Shore	MAPK8IP3;MAPK8IP3	NM_001040439;NM_015133	Body;Body			NA	16:1735201-1735624			TRUE
cg05828515	-0.0044	2.40e-04	-0.0035	4.78e-03	-0.0009	5.33e-01	1.62e-04	4.32e-02	0.046	0.044	0.043	0.046	NS	NS	NS	NS	chr6	33240148	-	rs6930878	0.058501	NA	NA	NA	NA	chr6:33239326-33240099	S_Shore	VPS52;RPS18	NM_022553;NM_022551	TSS1500;Body			NA	6:33347313-33348127			NA
cg05855948	0.0382	1.28e-05	0.0128	1.91e-01	0.0254	3.03e-02	3.25e-05	1.60e-02	0.194	0.23	0.196	0.184	NS	NS	NS	NS	chr18	24234966	-	NA	NA	NA	NA	NA	NA	chr18:24235589-24237261	N_Shore					RDMR	NA				NA
cg05856677	0.0314	9.52e-07	-0.0034	6.04e-01	0.0349	5.04e-06	2.22e-06	2.37e-03	0.647	0.664	0.637	0.646	NS	NS	NS	NS	chr22	19739082	+	NA	NA	NA	NA	NA	NA	chr22:19742901-19744729	N_Shelf						TRUE		22:19739000-19739117	Unclassified_Cell_type_specific	NA
cg05856951	0.0245	2.02e-04	-0.0131	1.08e-01	0.0376	1.86e-05	6.20e-05	2.42e-02	0.405	0.428	0.39	0.401	NS	NS	NS	NS	chr16	4545328	-	NA	NA	NA	NA	NA	NA		OpenSea	HMOX2;HMOX2;HMOX2;HMOX2	NM_001127205;NM_002134;NM_001127206;NM_001127204	TSS1500;5'UTR;5'UTR;5'UTR			NA				NA
cg05910443	0.022	1.90e-05	0.0048	3.77e-01	0.0172	7.15e-03	5.96e-05	2.37e-02	0.631	0.645	0.624	0.625	NS	NS	NS	NS	chr7	101688675	-	rs57300862	0.031536	NA	NA	NA	NA		OpenSea	CUX1;CUX1;CUX1	NM_181500;NM_181552;NM_001913	Body;Body;Body			TRUE	7:101475348-101475466			TRUE
cg05923448	0.0267	8.52e-05	0.0013	8.58e-01	0.0254	3.26e-03	1.99e-04	4.84e-02	0.621	0.64	0.609	0.615	NS	NS	NS	NS	chr6	117583181	+	NA	NA	NA	NA	NA	NA	chr6:117584584-117584816	N_Shore						NA				NA
cg05923785	0.0142	4.66e-07	0.0006	8.48e-01	0.0136	1.16e-04	1.21e-06	1.49e-03	0.087	0.098	0.085	0.085	NS	NS	NS	NS	chr5	38556108	+	NA	NA	NA	NA	NA	NA	chr5:38556222-38557563	N_Shore	LIFR;LIFR	NM_001127671;NM_002310	5'UTR;5'UTR		CDMR	NA	5:38591865-38593392			NA
cg05926784	-0.0185	1.63e-04	0.0087	1.13e-01	-0.0272	5.10e-05	2.20e-05	1.26e-02	0.636	0.623	0.646	0.639	NS	NS	NS	NS	chr19	14073277	+	NA	NA	NA	NA	NA	NA	chr19:14072665-14074824	Island	RFX1	NM_002918	3'UTR			NA	19:13933666-13935824			NA
cg05941631	0.0192	1.81e-08	0.0025	5.35e-01	0.0167	2.78e-04	5.55e-08	1.15e-04	0.191	0.204	0.189	0.188	NS	NS	NS	NS	chr2	46521469	-	NA	NA	NA	NA	NA	NA	chr2:46523789-46527140	N_Shelf					RDMR	NA		2:46520823-46521798	Unclassified	TRUE
cg05986684	0.0365	1.40e-05	0	9.97e-01	0.0365	2.22e-04	9.66e-06	7.01e-03	0.38	0.406	0.369	0.374	NS	NS	NS	NS	chr2	153618725	+	rs3175	0.375228	NA	NA	NA	NA		OpenSea						TRUE				NA
cg06000635	-0.0207	2.44e-04	0.0078	1.87e-01	-0.0285	9.68e-05	4.27e-05	1.91e-02	0.608	0.599	0.616	0.609	NS	NS	NS	NS	chr21	46492095	-	NA	NA	NA	NA	NA	NA	chr21:46494173-46495472	N_Shelf	C21orf122	NR_027292	Body			NA		21:46492026-46492171	Unclassified_Cell_type_specific	NA
cg06010390	-0.0291	1.08e-05	0.0004	9.63e-01	-0.0295	4.26e-03	6.93e-05	2.59e-02	0.667	0.652	0.669	0.669	NS	NS	NS	NS	chr7	101849120	+	NA	NA	NA	NA	NA	NA		OpenSea	CUX1;CUX1;CUX1	NM_181500;NM_181552;NM_001913	Body;Body;Body			NA	7:101635840-101635905			NA
cg06014958	0.0168	1.22e-04	-0.0058	3.27e-01	0.0226	7.48e-04	8.40e-05	2.90e-02	0.583	0.591	0.571	0.582	NS	NS	NS	NS	chr6	10425553	-	NA	NA	NA	NA	NA	NA	chr6:10426200-10426638	N_Shore						TRUE	6:10533539-10533671			NA
cg06024295	0.0138	4.16e-02	0.0481	1.96e-07	-0.0343	6.33e-04	2.96e-07	4.57e-04	0.464	0.465	0.498	0.456	NS	NS	NS	NS	chr10	101841416	-	NA	NA	NA	NA	NA	NA		OpenSea	CPN1;CPN1	NM_001308;NM_001308	1stExon;5'UTR		CDMR	NA				NA
cg06039489	0.0238	2.32e-07	0.0117	4.55e-02	0.0121	5.44e-02	2.82e-06	2.81e-03	0.617	0.627	0.62	0.612	NS	NS	NS	NS	chr20	20037100	+	NA	NA	NA	NA	NA	NA	chr20:20032740-20033471	S_Shelf	C20orf26;C20orf26;CRNKL1	NM_001167816;NM_015585;NM_016652	TSS200;5'UTR;TSS1500			NA				NA
cg06075789	0.0188	8.13e-04	-0.0178	1.31e-03	0.0366	5.99e-08	2.66e-06	2.70e-03	0.775	0.786	0.753	0.773	NS	NS	NS	NS	chr19	39894767	+	NA	NA	NA	NA	NA	NA	chr19:39894558-39894768	Island						NA	19:44586258-44586608	19:39893973-39894849	Promoter_Associated	NA
cg06088858	0.0281	1.30e-05	-0.0062	3.98e-01	0.0343	3.05e-05	9.20e-06	6.81e-03	0.531	0.553	0.521	0.524	NS	NS	NS	NS	chr1	35224726	+	NA	NA	NA	NA	NA	NA	chr1:35227028-35227276	N_Shelf	GJB4	NM_153212	TSS1500			NA				NA
cg06096175	-0.0242	1.69e-05	-0.01	1.55e-01	-0.0142	5.75e-02	1.15e-04	3.51e-02	0.711	0.697	0.704	0.714	NS	NS	NS	NS	chr20	60701350	-	NA	NA	NA	NA	NA	NA	chr20:60696561-60698342	S_Shelf	LSM14B	NM_144703	Body			NA	20:60134724-60134844			NA
cg06097557	0.021	1.63e-04	0.0082	1.11e-01	0.0128	5.35e-02	1.37e-04	3.91e-02	0.17	0.184	0.169	0.165	NS	C	NS	NS	chr3	197475984	+	NA	NA	NA	NA	NA	NA	chr3:197476262-197477556	N_Shore	FYTTD1;KIAA0226;FYTTD1;FYTTD1	NM_001011537;NM_001145642;NM_032288;NR_027840	TSS1500;5'UTR;TSS1500;TSS1500		RDMR	NA				NA
cg06100445	0.0161	6.77e-06	0.0017	7.06e-01	0.0144	3.54e-03	7.31e-05	2.68e-02	0.493	0.504	0.49	0.49	NS	NS	NS	NS	chr1	36807572	-	rs56405327	0.019644	NA	NA	NA	NA	chr1:36807362-36807584	Island	STK40	NM_032017	Body			NA	1:36579976-36580160			NA
cg06128142	-0.0247	4.12e-10	-0.015	3.17e-03	-0.0096	7.77e-02	9.16e-09	2.57e-05	0.503	0.485	0.5	0.511	NS	NS	NS	NS	chr16	46963005	+	NA	NA	NA	NA	NA	NA		OpenSea	GPT2;GPT2	NM_001142466;NM_133443	3'UTR;3'UTR			NA	16:45520463-45520580			NA
cg06130354	0.0185	7.95e-04	-0.0118	3.56e-02	0.0303	1.62e-06	8.12e-06	6.29e-03	0.589	0.602	0.569	0.586	NS	NS	NS	NS	chr17	4847601	-	NA	NA	NA	NA	NA	NA	chr17:4850942-4853907	N_Shelf	RNF167	NM_015528	Body			NA		17:4847406-4847796	Promoter_Associated	NA
cg06144110	0.0218	9.40e-07	0.0002	9.76e-01	0.0216	8.52e-05	4.65e-06	4.07e-03	0.309	0.321	0.304	0.307	NS	NS	NS	NS	chr16	85787176	-	NA	NA	NA	NA	NA	NA	chr16:85783862-85785131	S_Shelf					CDMR	NA				NA
cg06192381	0.0464	1.04e-06	0.0117	3.33e-01	0.0347	1.12e-02	3.28e-05	1.61e-02	0.412	0.425	0.4	0.408	NS	NS	NS	NS	chr3	50305066	-	NA	NA	NA	NA	NA	NA		OpenSea	SEMA3B;SEMA3B;SEMA3B;SEMA3B	NM_001005914;NM_001005914;NM_004636;NM_004636	1stExon;5'UTR;5'UTR;1stExon			TRUE				TRUE
cg06197616	0.0278	2.58e-05	0.0036	6.37e-01	0.0242	6.48e-03	1.03e-04	3.29e-02	0.454	0.473	0.441	0.449	NS	NS	NS	NS	chr2	128348899	-	NA	NA	NA	NA	NA	NA	chr2:128350285-128350640	N_Shore	MYO7B	NM_001080527	Body			NA		2:128348774-128349721	Unclassified	NA
cg06212471	0.0171	2.18e-05	-0.0052	3.38e-01	0.0222	2.08e-04	2.53e-05	1.38e-02	0.895	0.908	0.886	0.89	NS	NS	NS	NS	chr4	72458478	+	NA	NA	NA	NA	NA	NA		OpenSea						TRUE				NA
cg06217769	0.0211	4.54e-05	-0.0037	5.66e-01	0.0248	8.23e-04	5.86e-05	2.34e-02	0.771	0.777	0.755	0.767	NS	I	NS	NS	chr17	2126306	+	NA	NA	NA	NA	NA	NA		OpenSea	SMG6;SMG6	NM_017575;NM_001170957	Body;Body			TRUE		17:2126201-2126585	Unclassified_Cell_type_specific	NA
cg06218079	-0.0194	9.76e-07	0.0043	4.42e-01	-0.0236	1.12e-04	9.23e-06	6.81e-03	0.17	0.153	0.181	0.177	NS	NS	NS	NS	chr17	80834228	-	rs58298483	0.066007	NA	NA	NA	NA		OpenSea	TBCD	NM_005993	Body			TRUE	17:78427322-78427632	17:80834088-80835137	Unclassified_Cell_type_specific	TRUE
cg06280032	-0.0301	2.29e-05	-0.0118	1.75e-01	-0.0183	5.67e-02	2.05e-04	4.93e-02	0.694	0.681	0.691	0.697	NS	NS	NS	NS	chr6	52101936	-	NA	NA	NA	NA	NA	NA		OpenSea	IL17F	NM_052872	Body			NA				NA
cg06281850	-0.0399	2.65e-07	-0.0065	4.23e-01	-0.0334	1.17e-03	4.91e-07	6.98e-04	0.656	0.633	0.656	0.664	NS	NS	NS	NS	chr11	2908233	+	NA	NA	NA	NA	NA	NA	chr11:2905023-2907024	S_Shore	CDKN1C;CDKN1C;CDKN1C	NM_000076;NM_001122631;NM_001122630	TSS1500;TSS1500;TSS1500			NA				NA
cg06289802	0.0058	1.09e-03	-0.0058	2.79e-02	0.0116	1.87e-05	2.01e-05	1.18e-02	0.937	0.943	0.931	0.936	NS	NS	NS	NS	chr17	72748189	-	NA	NA	NA	NA	NA	NA	chr17:72744428-72745952	S_Shelf	SLC9A3R1	NM_004252	Body			NA				NA
cg06292709	-0.0184	2.35e-03	0.015	6.91e-02	-0.0333	1.59e-04	1.92e-04	4.77e-02	0.596	0.588	0.61	0.596	NS	NS	NS	NS	chr16	85479952	-	rs78509690	0.016507	NA	NA	NA	NA		OpenSea						NA	16:84037100-84037946			NA
cg06298729	0.0123	5.69e-07	0.0057	1.05e-01	0.0066	7.38e-02	1.52e-04	4.15e-02	0.903	0.912	0.903	0.898	NS	NS	NS	NS	chr11	48118041	-	NA	NA	NA	NA	NA	NA		OpenSea	PTPRJ;PTPRJ	NM_002843;NM_001098503	Body;Body			TRUE				NA
cg06301496	-0.0275	1.31e-07	-0.0103	1.33e-01	-0.0172	1.95e-02	2.64e-05	1.42e-02	0.722	0.702	0.719	0.726	NS	NS	NS	NS	chr20	23350364	+	NA	NA	NA	NA	NA	NA	chr20:23346034-23346650	S_Shelf	GZF1	NM_022482	Body			NA	20:23298329-23298431			NA
cg06338697	-0.0468	4.49e-24	0.0017	7.75e-01	-0.0485	4.37e-13	1.60e-23	9.73e-19	0.813	0.779	0.824	0.822	NS	NS	NS	NS	chr10	34587539	+	rs2799449	0.158681	NA	NA	NA	NA		OpenSea	PARD3	NM_019619	Body			TRUE	10:34627518-34627581			NA
cg06340161	-0.0383	1.83e-17	-0.0172	2.80e-03	-0.0211	8.86e-04	6.99e-14	7.44e-10	0.619	0.59	0.612	0.629	NS	NS	NS	NS	chr16	46962962	+	NA	NA	NA	NA	NA	NA		OpenSea	GPT2;GPT2	NM_001142466;NM_133443	3'UTR;3'UTR			NA	16:45520463-45520580			NA
cg06341100	-0.0203	5.36e-05	0.0184	4.12e-03	-0.0387	1.03e-07	7.74e-08	1.52e-04	0.225	0.203	0.251	0.228	NS	NS	NS	NS	chr11	68138908	-	rs143929274	0.011	NA	NA	NA	NA		OpenSea	LRP5	NM_002335	Body			NA	11:67895426-67895487			NA
cg06376598	0.0286	3.08e-06	0.0026	7.44e-01	0.026	5.75e-03	6.71e-05	2.54e-02	0.663	0.679	0.649	0.656	NS	NS	NS	NS	chr17	28049938	+	NA	NA	NA	NA	NA	NA		OpenSea	SSH2	NM_033389	Body			TRUE		17:28049673-28050041	Promoter_Associated	NA
cg06397161	0.0555	1.38e-15	0.0069	3.49e-01	0.0486	2.51e-09	2.08e-14	2.66e-10	0.699	0.734	0.686	0.687	NS	I	NS	NS	chr22	39760059	+	rs77719775	0.058554	NA	NA	NA	NA		OpenSea	SYNGR1;SYNGR1;SYNGR1	NM_004711;NM_145738;NM_145731	Body;TSS200;Body			TRUE				NA
cg06404572	0.0245	1.09e-06	0.0042	4.46e-01	0.0203	2.23e-03	4.63e-06	4.07e-03	0.733	0.747	0.73	0.728	NS	NS	NS	NS	chr8	131374842	+	NA	NA	NA	NA	NA	NA	chr8:131370087-131371317	S_Shelf	ASAP1	NM_018482	Body			NA				NA
cg06414816	0.0311	3.60e-06	0.009	2.56e-01	0.0222	1.33e-02	8.97e-05	3.01e-02	0.265	0.282	0.255	0.258	NS	NS	NS	NS	chr5	110062837	-	NA	NA	NA	NA	NA	NA		OpenSea	TMEM232	NM_001039763	TSS1500			NA		5:110062691-110062955	Unclassified_Cell_type_specific	NA
cg06416026	-0.0229	3.28e-05	-0.0025	7.10e-01	-0.0204	6.54e-03	1.81e-04	4.62e-02	0.737	0.725	0.738	0.739	NS	NS	NS	NS	chr11	7674535	+	NA	NA	NA	NA	NA	NA		OpenSea	PPFIBP2	NM_003621	3'UTR			NA				NA
cg06430479	-0.0258	3.63e-06	-0.0042	5.20e-01	-0.0216	2.18e-03	1.83e-05	1.10e-02	0.597	0.583	0.595	0.602	NS	NS	NS	NS	chr11	95091989	+	NA	NA	NA	NA	NA	NA		OpenSea						TRUE				NA
cg06452779	-0.0409	9.60e-07	0.0018	8.49e-01	-0.0427	1.17e-04	1.32e-06	1.60e-03	0.734	0.703	0.742	0.743	NS	NS	NS	NS	chr21	44590379	+	NA	NA	NA	NA	NA	NA	chr21:44590612-44590826	N_Shore	CRYAA	NM_000394	Body	low-CpG:43463371-43463492		NA				NA
cg06456365	0.0207	7.24e-07	-0.0001	9.81e-01	0.0209	1.49e-03	5.35e-06	4.57e-03	0.495	0.511	0.486	0.489	NS	NS	NS	NS	chr6	112643493	-	NA	NA	NA	NA	NA	NA		OpenSea						TRUE				NA
cg06462195	0.0425	9.35e-07	0.0272	6.47e-04	0.0153	1.19e-01	2.92e-08	6.80e-05	0.684	0.695	0.688	0.678	NS	NS	NS	NS	chr6	27638391	+	NA	NA	NA	NA	NA	NA		OpenSea						NA	6:27746323-27746385	6:27638264-27638392	Unclassified_Cell_type_specific	NA
cg06470787	-0.0083	2.33e-05	-0.0015	3.79e-01	-0.0068	1.65e-03	2.21e-05	1.26e-02	0.946	0.943	0.947	0.948	NS	NS	NS	NS	chr17	80963031	-	NA	NA	NA	NA	NA	NA	chr17:80960510-80963045	Island	B3GNTL1	NM_001009905	Body			NA	17:78553672-78556624			NA
cg06496222	0.0235	8.58e-05	0.0148	4.27e-02	0.0087	2.93e-01	1.89e-04	4.75e-02	0.223	0.231	0.221	0.219	NS	NS	NS	NS	chr16	57181668	-	NA	NA	NA	NA	NA	NA		OpenSea	CPNE2	NM_152727	3'UTR			TRUE				NA
cg06512128	0.0271	5.09e-05	-0.0034	6.50e-01	0.0304	3.99e-04	7.61e-05	2.73e-02	0.603	0.62	0.591	0.599	NS	NS	NS	NS	chr1	113245695	+	NA	NA	NA	NA	NA	NA	chr1:113249342-113250198	N_Shelf	RHOC;RHOC;RHOC	NM_001042678;NM_175744;NM_001042679	Body;Body;Body			NA				NA
cg06523744	0.0043	2.52e-06	0.0025	1.42e-02	0.0018	1.39e-01	2.97e-05	1.52e-02	0.055	0.058	0.056	0.054	NS	NS	NS	NS	chr22	39410145	+	NA	NA	NA	NA	NA	NA		OpenSea	APOBEC3C	NM_014508	TSS200			NA		22:39409987-39410651	Unclassified	NA
cg06531595	0.0231	1.18e-04	-0.0058	4.12e-01	0.0289	4.49e-04	1.48e-04	4.10e-02	0.742	0.759	0.735	0.737	NS	NS	NS	NS	chr4	120439736	+	NA	NA	NA	NA	NA	NA		OpenSea	PDE5A;PDE5A;PDE5A	NM_001083;NM_033430;NM_033437	Body;Body;Body			TRUE				NA
cg06554928	0.0022	1.46e-03	0.0028	2.86e-03	-0.0006	6.04e-01	1.13e-04	3.48e-02	0.035	0.037	0.037	0.034	NS	NS	NS	NS	chr17	4852795	+	NA	NA	NA	NA	NA	NA	chr17:4850942-4853907	Island	PFN1	NM_005022	TSS1500			NA	17:4793268-4794642	17:4851647-4853395	Promoter_Associated	NA
cg06569729	-0.0099	2.12e-01	0.0355	6.85e-05	-0.0453	1.38e-05	4.50e-05	1.97e-02	0.679	0.673	0.706	0.676	NS	NS	NS	NS	chr10	99532410	+	NA	NA	NA	NA	NA	NA	chr10:99531025-99531968	S_Shore	SFRP5	NM_003015	TSS1500			NA				TRUE
cg06585233	0.0215	1.09e-04	-0.0038	5.73e-01	0.0253	1.20e-03	1.14e-04	3.49e-02	0.566	0.573	0.554	0.568	NS	NS	NS	NS	chr1	229543009	-	rs12757261	0.023788	NA	NA	NA	NA	chr1:229542943-229543770	Island						NA	1:227609540-227610506			NA
cg06626750	-0.0273	3.47e-05	-0.0208	2.46e-03	-0.0065	4.22e-01	1.56e-05	9.73e-03	0.261	0.247	0.24	0.265	NS	NS	NS	NS	chr17	56082885	+	NA	NA	NA	NA	NA	NA	chr17:56083750-56085373	N_Shore	SFRS1;SFRS1	NM_001078166;NM_006924	3'UTR;Body		RDMR	NA	17:53437842-53437897			NA
cg06628109	0.0414	3.46e-04	-0.0216	8.45e-02	0.063	2.56e-05	4.24e-05	1.90e-02	0.267	0.304	0.241	0.261	NS	NS	NS	NS	chr16	86275413	-	NA	NA	NA	NA	NA	NA		OpenSea						TRUE				NA
cg06638568	0.0198	7.60e-06	0.0012	8.14e-01	0.0186	9.58e-04	7.16e-05	2.64e-02	0.689	0.702	0.681	0.687	NS	NS	NS	NS	chr6	163730822	+	NA	NA	NA	NA	NA	NA		OpenSea	PACRG;PACRG;PACRG	NM_152410;NM_001080378;NM_001080379	Body;Body;Body			NA	6:163650761-163650853			NA
cg06654447	0.0036	1.28e-05	0.0028	6.40e-03	0.0008	4.72e-01	6.63e-05	2.52e-02	0.04	0.041	0.041	0.04	NS	NS	NS	NS	chr9	139686019	-	NA	NA	NA	NA	NA	NA	chr9:139685250-139685978	S_Shore	TMEM141	NM_032928	Body			NA	9:138805072-138806044	9:139684993-139686691	Promoter_Associated	NA
cg06683510	0.02	9.30e-04	-0.003	5.82e-01	0.023	1.44e-03	1.48e-04	4.10e-02	0.192	0.211	0.184	0.187	NS	NS	NS	NS	chr15	47618795	+	NA	NA	NA	NA	NA	NA		OpenSea						TRUE				NA
cg06707236	-0.0247	9.35e-04	0.0092	1.46e-01	-0.034	1.56e-04	9.53e-06	6.95e-03	0.784	0.762	0.792	0.788	NS	NS	NS	NS	chr19	911965	-	NA	NA	NA	NA	NA	NA	chr19:911689-911996	Island	C19orf22	NM_138774	Body			NA	19:862527-864703			NA
cg06712792	-0.0088	1.65e-02	0.012	3.37e-03	-0.0209	5.84e-06	4.49e-05	1.97e-02	0.53	0.524	0.542	0.529	NS	NS	NS	NS	chr16	8942512	+	NA	NA	NA	NA	NA	NA		OpenSea	PMM2	NM_000303	3'UTR			NA	16:8849841-8850250			NA
cg06716730	-0.0098	7.94e-08	0	9.89e-01	-0.0098	7.20e-05	5.23e-07	7.35e-04	0.078	0.07	0.08	0.081	NS	NS	NS	NS	chr17	35851459	-	NA	NA	NA	NA	NA	NA	chr17:35849290-35850483	S_Shore	DUSP14	NM_007026	5'UTR		RDMR	NA		17:35851034-35851616	Promoter_Associated	TRUE
cg06717814	-0.0374	4.32e-05	-0.0116	1.86e-01	-0.0258	1.64e-02	4.43e-05	1.95e-02	0.721	0.703	0.712	0.729	NS	NS	NS	NS	chr1	2038593	+	NA	NA	NA	NA	NA	NA	chr1:2038555-2038863	Island	PRKCZ;PRKCZ;PRKCZ	NM_001033582;NM_002744;NM_001033581	5'UTR;Body;5'UTR			NA	1:2027999-2028801			NA
cg06740893	-0.0213	2.98e-05	-0.0092	1.29e-01	-0.0121	7.98e-02	1.39e-04	3.93e-02	0.305	0.27	0.305	0.322	NS	NS	NS	NS	chr1	12251869	-	NA	NA	NA	NA	NA	NA	chr1:12251777-12251985	Island	TNFRSF1B	NM_001066	Body			NA	1:12173988-12174545			NA
cg06823060	0.0306	5.08e-07	0.0004	9.54e-01	0.0301	1.26e-04	1.79e-06	2.01e-03	0.784	0.805	0.773	0.777	NS	NS	NS	NS	chr16	81616874	-	NA	NA	NA	NA	NA	NA		OpenSea	CMIP;CMIP	NM_030629;NM_198390	Body;Body			TRUE		16:81616849-81616975	Unclassified_Cell_type_specific	NA
cg06829788	0.0182	4.92e-05	0.0151	3.92e-03	0.0031	5.66e-01	8.11e-05	2.83e-02	0.578	0.591	0.581	0.573	NS	NS	NS	NS	chr1	228581405	+	NA	NA	NA	NA	NA	NA	chr1:228582428-228582894	N_Shore	TRIM11	NM_145214	3'UTR			TRUE		1:228581024-228581673	Unclassified_Cell_type_specific	TRUE
cg06830210	-0.0217	2.50e-03	0.0122	6.42e-02	-0.0339	5.20e-05	1.57e-04	4.22e-02	0.7	0.69	0.715	0.705	NS	NS	NS	NS	chr14	20757727	-	NA	NA	rs11628038	0.026667	rs11628038	0.026667		OpenSea	TTC5	NM_138376	3'UTR			NA				NA
cg06836102	0.032	2.04e-06	0.0146	1.09e-01	0.0174	7.44e-02	4.04e-05	1.83e-02	0.546	0.558	0.555	0.546	NS	NS	NS	NS	chr15	70744534	+	NA	NA	NA	NA	NA	NA		OpenSea						TRUE				NA
cg06851122	-0.0214	1.16e-06	-0.0099	4.75e-02	-0.0115	3.94e-02	3.10e-06	3.00e-03	0.491	0.479	0.487	0.495	NS	NS	NS	NS	chr12	13270896	-	NA	NA	NA	NA	NA	NA		OpenSea						TRUE				NA
cg06867822	0.004	2.46e-04	0.0048	9.88e-04	-0.0008	6.35e-01	1.10e-04	3.43e-02	0.947	0.947	0.95	0.946	NS	NS	NS	NS	chr8	142030569	+	NA	NA	NA	NA	NA	NA		OpenSea						NA	8:142099696-142099817			NA
cg06868860	0.0029	3.39e-06	0.0009	3.05e-01	0.0021	2.39e-02	1.18e-04	3.55e-02	0.032	0.033	0.032	0.032	NS	NS	NS	NS	chr7	2595537	+	NA	NA	NA	NA	NA	NA	chr7:2594724-2595538	Island	C7orf27	NM_152743	TSS1500			NA		7:2594136-2595701	Promoter_Associated	NA
cg06872964	0.0155	1.17e-05	0.008	5.38e-02	0.0075	1.17e-01	8.52e-05	2.93e-02	0.33	0.338	0.33	0.328	NS	NS	NS	NS	chr1	79085250	-	rs150769370	0.0133	NA	NA	NA	NA		OpenSea	IFI44L	NM_006820	TSS1500			NA				NA
cg06876053	0.0219	7.28e-04	-0.0134	5.39e-02	0.0353	2.39e-05	1.77e-04	4.57e-02	0.792	0.804	0.771	0.786	NS	NS	NS	NS	chr11	9810051	+	rs360130	0.163396	NA	NA	NA	NA		OpenSea	SBF2	NM_030962	Body			TRUE				TRUE
cg06882533	0.0404	1.06e-09	-0.0105	1.99e-01	0.0509	9.17e-09	6.26e-08	1.25e-04	0.798	0.829	0.783	0.79	NS	NS	NS	NS	chr13	24625581	+	NA	NA	NA	NA	NA	NA		OpenSea						TRUE				NA
cg06928993	0.0331	8.50e-09	0.0057	4.88e-01	0.0274	4.66e-03	1.23e-06	1.51e-03	0.654	0.679	0.649	0.648	NS	NS	NS	NS	chr19	49313421	+	NA	NA	NA	NA	NA	NA	chr19:49314097-49314434	N_Shore	BCAT2;BCAT2;BCAT2;BCAT2	NR_028451;NM_001164773;NM_001190;NR_028450	Body;Body;Body;Body			NA		19:49313261-49314586	Promoter_Associated	NA
cg06932713	0.0196	9.34e-06	-0.0042	4.78e-01	0.0238	1.19e-04	1.49e-05	9.35e-03	0.917	0.933	0.91	0.912	NS	NS	NS	NS	chr17	910196	+	NA	NA	NA	NA	NA	NA	chr17:909981-910442	Island	ABR;ABR;ABR	NM_021962;NM_001092;NM_001159746	Body;Body;Body			NA	17:856768-857167			NA
cg06934747	-0.0211	4.39e-07	-0.0101	5.99e-02	-0.0109	7.37e-02	1.13e-05	7.77e-03	0.426	0.411	0.422	0.43	NS	NS	NS	NS	chr16	120902	+	NA	NA	NA	NA	NA	NA	chr16:122017-122873	N_Shore	RHBDF1	NM_022450	5'UTR			NA				NA
cg06941230	-0.0184	1.25e-04	0.006	2.44e-01	-0.0244	1.25e-05	7.17e-05	2.64e-02	0.28	0.266	0.288	0.284	NS	NS	NS	NS	chr16	11484506	-	NA	NA	NA	NA	NA	NA		OpenSea						TRUE				NA
cg06946797	-0.0228	7.27e-06	-0.0118	3.79e-02	-0.011	8.87e-02	9.22e-05	3.06e-02	0.143	0.128	0.134	0.149	NS	NS	NS	NS	chr16	11422409	+	NA	NA	NA	NA	NA	NA		OpenSea						TRUE		16:11422185-11422769	Unclassified	TRUE
cg06947608	-0.0215	2.28e-05	-0.0071	2.03e-01	-0.0144	3.79e-02	3.24e-05	1.60e-02	0.34	0.324	0.338	0.343	NS	NS	NS	NS	chr10	128113825	+	NA	NA	NA	NA	NA	NA		OpenSea	C10orf90	NM_001004298	3'UTR			NA				NA
cg06948222	0.02	4.71e-04	0.0185	4.22e-04	0.0016	7.88e-01	1.65e-04	4.38e-02	0.874	0.883	0.885	0.868	NS	NS	NS	NS	chr16	87958493	-	NA	NA	NA	NA	NA	NA		OpenSea	CA5A	NM_001739	Body			TRUE	16:86515751-86516011			NA
cg07005767	0.0232	5.41e-10	0.0078	1.23e-01	0.0154	4.17e-03	4.16e-07	6.11e-04	0.415	0.433	0.414	0.408	NS	NS	NS	NS	chr8	107782538	+	NA	NA	NA	NA	NA	NA		OpenSea	ABRA	NM_139166	TSS200			NA				NA
cg07007035	-0.03	1.16e-04	-0.0163	4.15e-02	-0.0137	1.46e-01	1.87e-04	4.71e-02	0.285	0.263	0.285	0.296	NS	NS	NS	NS	chr7	1776076	+	NA	NA	rs73670625	0.016011	NA	NA		OpenSea	ELFN1	NM_001128636	5'UTR			NA	7:1742430-1742603			NA
cg07020001	0.0241	3.21e-05	0.0179	6.87e-03	0.0062	4.01e-01	7.00e-05	2.61e-02	0.168	0.182	0.167	0.163	NS	NS	NS	NS	chr12	122019031	+	NA	NA	NA	NA	NA	NA	chr12:122016170-122017693	S_Shore	KDM2B;KDM2B	NM_032590;NM_001005366	TSS200;TSS1500	low-CpG:120503262-120503513	RDMR	NA	12:120503188-120503547	12:122019013-122020752	Promoter_Associated	NA
cg07054804	0.0388	3.31e-10	-0.0005	9.22e-01	0.0393	2.47e-08	4.36e-10	1.87e-06	0.611	0.64	0.599	0.601	C	NS	NS	NS	chr11	10621492	-	rs78994316	0.010064	NA	NA	NA	NA		OpenSea	MRVI1;MRVI1;MRVI1;MRVI1	NM_001100167;NM_001100163;NM_130385;NM_001098579	Body;Body;Body;Body			TRUE				NA
cg07065759	0.0294	1.82e-05	0.0071	4.53e-01	0.0223	3.23e-02	1.76e-04	4.54e-02	0.438	0.456	0.428	0.433	NS	NS	NS	NS	chr2	198017462	+	NA	NA	NA	NA	NA	NA		OpenSea	ANKRD44	NM_153697	Body			TRUE				NA
cg07068735	0.0371	1.23e-06	0.0015	8.47e-01	0.0356	6.94e-05	4.68e-07	6.74e-04	0.633	0.653	0.616	0.628	NS	NS	NS	NS	chr15	63504871	+	NA	NA	NA	NA	NA	NA		OpenSea	RAB8B	NM_016530	Body			TRUE		15:63504801-63504970	Unclassified_Cell_type_specific	NA
cg07071036	0.0227	1.94e-05	0.0061	2.35e-01	0.0166	6.86e-03	2.33e-05	1.31e-02	0.269	0.286	0.268	0.265	NS	NS	NS	NS	chr19	50014987	+	NA	NA	NA	NA	NA	NA	chr19:50016531-50016851	N_Shore	FCGRT;FCGRT	NM_001136019;NM_004107	TSS1500;TSS1500			NA				NA
cg07078732	0.0194	1.59e-05	0.0054	3.04e-01	0.014	1.78e-02	1.81e-04	4.62e-02	0.408	0.422	0.405	0.405	NS	NS	NS	NS	chr2	30505165	-	NA	NA	NA	NA	NA	NA		OpenSea						TRUE		2:30505091-30505243	Unclassified_Cell_type_specific	NA
cg07086564	0.0422	1.27e-13	0.0021	7.44e-01	0.0401	3.20e-08	1.82e-13	1.72e-09	0.656	0.691	0.65	0.646	NS	NS	NS	NS	chr17	59371804	-	NA	NA	NA	NA	NA	NA		OpenSea	BCAS3;BCAS3	NM_001099432;NM_017679	Body;Body			TRUE				NA
cg07097876	0.0264	6.95e-07	0.0085	2.16e-01	0.0178	2.22e-02	9.98e-06	7.13e-03	0.811	0.831	0.806	0.804	NS	NS	NS	NS	chr15	71409997	-	NA	NA	NA	NA	NA	NA	chr15:71407656-71408498	S_Shore					CDMR	NA				NA
cg07110405	0.0334	2.02e-05	-0.0106	2.42e-01	0.044	2.69e-05	2.12e-05	1.23e-02	0.372	0.393	0.355	0.363	NS	NS	NS	NS	chr11	70917533	+	rs115142769	0.012163	NA	NA	NA	NA		OpenSea	SHANK2	NM_012309	5'UTR			NA	11:70594910-70595209			NA
cg07114422	0.0229	2.77e-05	0.0021	7.26e-01	0.0208	1.84e-03	1.50e-04	4.13e-02	0.485	0.498	0.479	0.482	NS	NS	NS	NS	chr1	2183438	-	NA	NA	NA	NA	NA	NA		OpenSea	SKI	NM_003036	Body			NA	1:2173177-2173309			NA
cg07125967	-0.0341	3.81e-05	-0.0379	2.36e-03	0.0037	7.81e-01	1.63e-05	1.01e-02	0.418	0.402	0.401	0.427	NS	NS	NS	NS	chr16	80208029	-	NA	NA	NA	NA	NA	NA		OpenSea						TRUE				NA
cg07130639	-0.0552	1.08e-07	-0.0148	2.85e-01	-0.0404	8.13e-03	3.41e-06	3.22e-03	0.641	0.607	0.648	0.648	NS	NS	NS	NS	chr16	89145892	+	NA	NA	NA	NA	NA	NA	chr16:89146936-89147176	N_Shore						NA	16:87673393-87673648			NA
cg07133729	0.0088	1.58e-07	0.0003	8.62e-01	0.0084	3.77e-05	1.19e-07	2.14e-04	0.066	0.071	0.063	0.064	NS	NS	NS	NS	chr7	98977840	+	NA	NA	NA	NA	NA	NA		OpenSea	ARPC1B	NM_005720	5'UTR			TRUE		7:98977543-98978289	Promoter_Associated	TRUE
cg07158065	0.0277	4.62e-05	0.0034	6.53e-01	0.0243	6.23e-03	1.84e-04	4.67e-02	0.49	0.511	0.487	0.482	NS	NS	NS	NS	chr8	96084821	-	NA	NA	NA	NA	NA	NA	chr8:96085269-96085747	N_Shore						NA				NA
cg07161669	-0.038	3.18e-04	0.0061	5.61e-01	-0.0441	5.33e-04	8.38e-05	2.90e-02	0.819	0.796	0.83	0.826	NS	NS	NS	NS	chr11	2925187	-	NA	NA	rs57978888	0.02333	NA	NA	chr11:2923301-2923817	S_Shore	SLC22A18;SLC22A18;SLC22A18AS	NM_183233;NM_002555;NM_007105	Body;Body;TSS200			TRUE				NA
cg07168214	-0.0437	5.90e-11	-0.0077	2.67e-01	-0.036	1.19e-05	6.59e-10	2.60e-06	0.619	0.585	0.621	0.627	C	NS	NS	NS	chr17	7380112	+	NA	NA	NA	NA	NA	NA	chr17:7382266-7382710	N_Shelf	ZBTB4;ZBTB4	NM_001128833;NM_020899	5'UTR;5'UTR			TRUE		17:7380025-7380188	Unclassified_Cell_type_specific	TRUE
cg07168556	0.0279	1.00e-02	0.0425	3.69e-04	-0.0146	3.11e-01	1.68e-04	4.41e-02	0.342	0.349	0.368	0.338	NS	C	NS	NS	chr17	48912483	-	NA	NA	NA	NA	NA	NA		OpenSea	WFIKKN2	NM_175575	TSS200			TRUE	17:46267446-46268031			NA
cg07173218	-0.0228	2.23e-03	0.0204	3.89e-02	-0.0432	3.26e-05	8.46e-05	2.92e-02	0.36	0.344	0.382	0.364	NS	NS	NS	NS	chr1	9410333	-	NA	NA	NA	NA	NA	NA		OpenSea	SPSB1	NM_025106	5'UTR			TRUE				TRUE
cg07181376	0.0041	6.50e-04	0.0036	9.71e-03	0.0005	7.36e-01	1.24e-04	3.68e-02	0.066	0.067	0.068	0.065	NS	NS	NS	NS	chr16	58035192	+	NA	NA	NA	NA	NA	NA	chr16:58033947-58035548	Island	C16orf57;ZNF319	NM_024598;NM_020807	TSS200;TSS1500			NA	16:56591538-56593049	16:58034030-58036150	Promoter_Associated	NA
cg07186962	-0.004	2.75e-05	0.0007	5.64e-01	-0.0047	2.13e-04	1.06e-04	3.35e-02	0.048	0.046	0.049	0.049	NS	NS	NS	NS	chr6	11393478	-	NA	NA	NA	NA	NA	NA		OpenSea						TRUE				NA
cg07193666	0.0255	1.70e-12	0.0017	6.82e-01	0.0238	2.32e-07	4.42e-11	2.35e-07	0.486	0.506	0.476	0.48	NS	NS	NS	NS	chr16	85608224	-	NA	NA	NA	NA	NA	NA		OpenSea						TRUE	16:84165559-84165730			TRUE
cg07202320	0.0129	2.41e-06	-0.0011	7.57e-01	0.0139	1.63e-04	2.35e-05	1.31e-02	0.421	0.432	0.413	0.418	NS	NS	NS	NS	chr1	181149323	+	NA	NA	NA	NA	NA	NA		OpenSea						TRUE		1:181149047-181149516	Unclassified_Cell_type_specific	TRUE
cg07209977	0.0362	4.88e-08	0.0053	4.77e-01	0.031	6.39e-04	1.62e-07	2.70e-04	0.322	0.352	0.317	0.313	NS	NS	NS	NS	chr1	15224956	-	rs76393719	0.023438	NA	NA	NA	NA		OpenSea	KIAA1026;KIAA1026	NM_201628;NM_015209	Body;Body			TRUE				NA
cg07220821	-0.0342	9.88e-06	-0.0073	4.57e-01	-0.0269	1.20e-02	1.85e-04	4.69e-02	0.633	0.612	0.642	0.639	NS	NS	NS	NS	chr9	139402658	-	NA	NA	rs112134816	0.021486	NA	NA	chr9:139402688-139402901	N_Shore	NOTCH1	NM_017617	Body			NA	9:138522354-138522722			NA
cg07242333	-0.0142	4.35e-05	-0.012	2.30e-03	-0.0022	6.31e-01	2.67e-05	1.43e-02	0.594	0.587	0.586	0.598	NS	NS	NS	NS	chr16	816874	+	NA	NA	NA	NA	NA	NA		OpenSea	MSLN;MSLN	NM_005823;NM_013404	Body;Body			NA	16:756651-757199			NA
cg07259733	0.0217	9.99e-06	0.0086	1.25e-01	0.0131	4.34e-02	5.89e-05	2.35e-02	0.511	0.527	0.507	0.502	NS	NS	NS	NS	chr12	25103643	-	NA	NA	NA	NA	NA	NA	chr12:25101607-25102073	S_Shore	BCAT1	NM_005504	TSS1500			TRUE				NA
cg07266431	0.0152	9.38e-04	-0.0134	3.52e-02	0.0287	3.66e-05	3.25e-05	1.60e-02	0.74	0.75	0.726	0.739	NS	NS	NS	NS	chr7	92460113	-	NA	NA	NA	NA	NA	NA	chr7:92462201-92466387	N_Shelf	CDK6;CDK6	NM_001259;NM_001145306	Body;Body		CDMR	NA				NA
cg07286682	0.0124	5.95e-06	0.0022	3.98e-01	0.0102	2.28e-03	3.02e-06	2.96e-03	0.095	0.104	0.094	0.093	NS	NS	NS	NS	chr15	69447132	-	NA	NA	NA	NA	NA	NA		OpenSea	MIR548H4	NR_031680	Body			TRUE				TRUE
cg07300408	0.0486	7.72e-07	0.0051	5.74e-01	0.0435	1.43e-04	2.18e-07	3.52e-04	0.482	0.515	0.472	0.472	NS	NS	NS	NS	chr14	21058360	+	NA	NA	NA	NA	NA	NA		OpenSea	RNASE12;RNASE11;RNASE12;RNASE11	NM_001024822;NM_145250;NM_001024822;NM_145250	1stExon;1stExon;3'UTR;5'UTR			NA				NA
cg07309820	-0.0182	5.98e-09	-0.0084	3.24e-02	-0.0098	2.51e-02	1.41e-07	2.44e-04	0.555	0.543	0.553	0.559	NS	NS	NS	NS	chr7	148901717	+	NA	NA	NA	NA	NA	NA		OpenSea	ZNF282	NM_003575	Body			NA				NA
cg07312641	-0.0379	4.42e-08	0.0042	5.84e-01	-0.0421	4.05e-06	6.30e-09	1.83e-05	0.641	0.612	0.649	0.651	NS	NS	NS	NS	chr7	150778955	-	NA	NA	NA	NA	NA	NA	chr7:150777607-150780879	Island	FASTK;TMUB1;TMUB1;FASTK	NM_033015;NM_031434;NM_001136044;NM_006712	TSS1500;Body;Body;TSS1500			NA	7:150408239-150409904			NA
cg07324087	0.036	8.29e-13	0.0078	1.65e-01	0.0282	1.08e-05	7.07e-11	3.54e-07	0.86	0.884	0.859	0.853	NS	NS	NS	NS	chr17	27948259	+	NA	NA	NA	NA	NA	NA	chr17:27949429-27950277	N_Shore	CORO6	NM_032854	1stExon			TRUE				NA
cg07362569	0.0308	1.34e-09	0.0122	4.83e-02	0.0186	5.20e-03	2.80e-08	6.60e-05	0.516	0.535	0.509	0.508	NS	NS	NS	NS	chr17	61921086	-	NA	NA	NA	NA	NA	NA	chr17:61919659-61920656	S_Shore	SMARCD2;SMARCD2	NM_001098426;NM_003077	TSS1500;TSS1500		RDMR	NA		17:61920914-61921344	Unclassified_Cell_type_specific	NA
cg07379335	0.0051	2.09e-06	0.0029	1.22e-02	0.0021	1.37e-01	1.35e-06	1.63e-03	0.05	0.053	0.051	0.048	NS	NS	NS	NS	chr5	127211437	+	NA	NA	NA	NA	NA	NA		OpenSea						TRUE		5:127211139-127211741	Unclassified	NA
cg07395804	0.0344	8.81e-07	0.0042	6.09e-01	0.0302	9.56e-04	5.58e-06	4.72e-03	0.604	0.631	0.599	0.595	NS	NS	NS	NS	chr1	52729203	-	NA	NA	NA	NA	NA	NA		OpenSea	ZFYVE9;ZFYVE9;ZFYVE9	NM_007323;NM_007324;NM_004799	Body;Body;Body			TRUE				NA
cg07408456	0.0145	1.49e-05	0.0112	7.04e-03	0.0033	4.67e-01	1.70e-04	4.44e-02	0.249	0.26	0.257	0.246	NS	NS	NS	NS	chr19	15590532	-	NA	NA	NA	NA	NA	NA		OpenSea	PGLYRP2	NM_052890	TSS1500			NA				NA
cg07411165	0.0242	9.45e-05	-0.006	3.71e-01	0.0303	1.56e-04	8.01e-05	2.82e-02	0.348	0.37	0.333	0.342	NS	NS	NS	NS	chr4	146761480	-	NA	NA	NA	NA	NA	NA		OpenSea	ZNF827	NM_178835	Body			TRUE		4:146761360-146761653	Unclassified	NA
cg07425824	-0.026	1.92e-06	-0.0029	6.67e-01	-0.0231	1.77e-03	5.26e-05	2.18e-02	0.231	0.213	0.228	0.236	NS	NS	NS	NS	chr16	69451547	-	NA	NA	NA	NA	NA	NA		OpenSea						TRUE				NA
cg07437908	-0.0297	1.62e-06	-0.0122	4.53e-02	-0.0175	1.94e-02	2.71e-06	2.73e-03	0.735	0.718	0.727	0.741	NS	NS	NS	NS	chr3	185374613	-	NA	NA	NA	NA	NA	NA		OpenSea	IGF2BP2;IGF2BP2	NM_001007225;NM_006548	Body;Body			TRUE				TRUE
cg07438165	-0.0519	1.05e-06	-0.0124	2.59e-01	-0.0395	1.98e-03	6.73e-07	9.04e-04	0.658	0.62	0.66	0.673	NS	NS	NS	NS	chr14	95942775	+	rs17092479	0.010318	NA	NA	NA	NA		OpenSea	C14orf49	NM_152592	TSS1500			NA				NA
cg07438401	0.0208	1.15e-04	0.0132	7.46e-03	0.0076	2.28e-01	6.77e-05	2.56e-02	0.483	0.497	0.489	0.478	NS	NS	NS	NS	chr3	67698057	-	NA	NA	NA	NA	NA	NA		OpenSea	SUCLG2	NM_003848	Body			TRUE				TRUE
cg07457727	-0.0301	1.06e-09	-0.0075	1.79e-01	-0.0226	1.72e-04	5.38e-08	1.12e-04	0.296	0.273	0.297	0.304	NS	NS	NS	NS	chr8	131451983	+	rs72726231	0.026042	NA	NA	NA	NA	chr8:131455248-131456285	N_Shelf						NA				NA
cg07470570	0.0212	1.52e-05	-0.0039	6.08e-01	0.0251	2.83e-03	9.61e-05	3.15e-02	0.417	0.436	0.405	0.411	NS	NS	NS	NS	chr7	70163455	-	NA	NA	NA	NA	NA	NA	chr7:70158760-70160687	S_Shelf	AUTS2;AUTS2	NM_015570;NM_001127231	Body;Body			NA		7:70163207-70163608	Unclassified_Cell_type_specific	TRUE
cg07475654	0.0272	1.42e-05	0.0089	2.66e-01	0.0183	4.69e-02	2.01e-04	4.87e-02	0.317	0.334	0.312	0.313	NS	NS	NS	NS	chr2	219151444	-	NA	NA	NA	NA	NA	NA		OpenSea	PNKD;TMBIM1	NM_015488;NM_022152	Body;5'UTR			TRUE		2:219151145-219152198	Promoter_Associated	NA
cg07476406	0.013	4.25e-05	-0.0008	8.24e-01	0.0138	3.72e-04	5.71e-05	2.30e-02	0.464	0.473	0.46	0.462	NS	NS	NS	NS	chr1	36809704	+	NA	NA	rs191111847	0.0128	rs191111847	0.0128	chr1:36807362-36807584	S_Shelf	STK40	NM_032017	Body			NA				NA
cg07495664	0.006	1.92e-05	0.0021	1.91e-01	0.004	2.94e-02	1.23e-04	3.66e-02	0.072	0.074	0.072	0.07	NS	NS	NS	NS	chr1	150978905	+	NA	NA	NA	NA	NA	NA	chr1:150980735-150981092	N_Shore	FAM63A;FAM63A;FAM63A;FAM63A;FAM63A;FAM63A;FAM63A;FAM63A	NM_001040217;NM_001163260;NM_018379;NM_001163260;NM_001163259;NM_001163258;NM_001040217;NM_001163259	5'UTR;1stExon;5'UTR;5'UTR;5'UTR;5'UTR;1stExon;1stExon			NA				NA
cg07519373	-0.0194	4.59e-06	0	9.93e-01	-0.0194	9.51e-04	3.11e-05	1.56e-02	0.574	0.563	0.578	0.578	NS	NS	NS	NS	chr19	9650240	-	NA	NA	NA	NA	NA	NA	chr19:9648934-9649410	S_Shore	ZNF426	NM_024106	TSS1500			NA				NA
cg07530599	0.0382	3.57e-12	-0.0019	7.87e-01	0.0401	8.44e-07	3.77e-12	2.82e-08	0.679	0.71	0.67	0.668	NS	NS	NS	NS	chr17	74275137	-	NA	NA	NA	NA	NA	NA		OpenSea	QRICH2	NM_032134	Body			NA	17:71786544-71786809	17:74274817-74276666	Unclassified	NA
cg07531398	-0.0164	3.22e-04	0.0034	5.02e-01	-0.0198	1.36e-03	1.81e-04	4.62e-02	0.867	0.857	0.873	0.869	NS	NS	NS	NS	chr17	80350140	+	NA	NA	NA	NA	NA	NA	chr17:80350190-80350408	N_Shore	C17orf101;C17orf101	NM_024648;NM_175902	3'UTR;3'UTR			NA				NA
cg07536018	0.015	1.12e-04	-0.0074	1.15e-01	0.0224	4.06e-05	1.38e-05	8.86e-03	0.875	0.884	0.863	0.873	NS	NS	NS	NS	chr5	138495127	+	NA	NA	NA	NA	NA	NA		OpenSea	SIL1;SIL1	NM_001037633;NM_022464	5'UTR;5'UTR			TRUE				NA
cg07543967	0.0367	2.24e-08	0.0064	3.63e-01	0.0304	5.13e-04	4.04e-08	8.68e-05	0.667	0.692	0.665	0.661	NS	NS	NS	NS	chr19	49055443	-	NA	NA	NA	NA	NA	NA		OpenSea	SULT2B1;SULT2B1	NM_177973;NM_177973	1stExon;5'UTR			NA				NA
cg07551022	0.0083	4.96e-06	0.0045	3.32e-02	0.0038	1.13e-01	1.72e-05	1.05e-02	0.944	0.948	0.946	0.943	NS	NS	NS	NS	chr1	205760086	-	NA	NA	NA	NA	NA	NA		OpenSea	SLC41A1	NM_173854	3'UTR			NA		1:205759997-205761629	Unclassified	NA
cg07565956	-0.0136	2.23e-07	-0.0006	8.57e-01	-0.013	1.40e-04	2.68e-06	2.71e-03	0.127	0.116	0.129	0.13	NS	C	NS	NS	chr17	7381288	-	rs57752647	0.031107	NA	NA	NA	NA	chr17:7382266-7382710	N_Shore	ZBTB4;ZBTB4	NM_001128833;NM_020899	5'UTR;5'UTR		RDMR	NA				NA
cg07578108	0.0263	9.70e-05	-0.0026	7.07e-01	0.029	7.46e-04	9.58e-05	3.15e-02	0.331	0.347	0.317	0.326	NS	NS	NS	NS	chr4	170897214	+	NA	NA	NA	NA	NA	NA		OpenSea						TRUE				NA
cg07598341	0.028	1.43e-05	0.0034	6.17e-01	0.0246	2.10e-03	1.71e-05	1.04e-02	0.528	0.547	0.519	0.523	NS	NS	NS	NS	chr1	44344466	+	NA	NA	NA	NA	NA	NA		OpenSea	ST3GAL3;ST3GAL3;ST3GAL3;ST3GAL3;ST3GAL3;ST3GAL3;ST3GAL3;ST3GAL3;ST3GAL3;ST3GAL3	NM_174968;NM_006279;NM_174971;NM_174963;NM_174967;NM_174969;NM_174970;NM_174964;NM_174965;NM_174966	Body;Body;Body;Body;Body;Body;Body;Body;Body;Body			TRUE				NA
cg07622957	-0.0197	5.73e-05	0.0066	3.16e-01	-0.0263	3.04e-04	3.97e-05	1.81e-02	0.713	0.711	0.722	0.713	NS	NS	NS	NS	chr16	1503662	+	NA	NA	NA	NA	NA	NA	chr16:1502628-1502858	S_Shore	CLCN7;CLCN7	NM_001287;NM_001114331	Body;Body			NA	16:1443428-1443951			NA
cg07628717	0.012	2.67e-05	0.0012	7.46e-01	0.0108	4.31e-03	2.03e-04	4.91e-02	0.89	0.896	0.888	0.887	NS	NS	NS	NS	chr7	4752018	-	NA	NA	NA	NA	NA	NA		OpenSea	FOXK1	NM_001037165	Body			NA	7:4718510-4718590			TRUE
cg07633317	0.0268	2.10e-04	0.0027	6.96e-01	0.0241	5.61e-03	1.63e-04	4.33e-02	0.734	0.746	0.732	0.73	NS	NS	NS	NS	chr16	49732623	+	NA	NA	NA	NA	NA	NA	chr16:49732348-49732712	Island	ZNF423	NM_015069	Body			NA	16:48289670-48290213			NA
cg07636225	0.0348	8.44e-09	0.0064	3.24e-01	0.0284	3.17e-04	9.69e-10	3.68e-06	0.536	0.559	0.531	0.529	NS	NS	NS	NS	chr11	63466987	-	NA	NA	NA	NA	NA	NA		OpenSea	RTN3;RTN3;RTN3;RTN3	NM_006054;NM_201428;NM_201429;NM_201430	Body;Body;Body;Body			TRUE				NA
cg07654559	-0.0015	1.77e-01	0.0043	1.32e-03	-0.0058	2.36e-04	6.60e-05	2.51e-02	0.044	0.043	0.048	0.044	NS	NS	NS	NS	chr2	74710618	-	NA	NA	NA	NA	NA	NA	chr2:74709164-74710110	S_Shore	TTC31;CCDC142;TTC31	NM_022492;NM_032779;NR_027749	Body;TSS1500;Body			NA	2:74562696-74564127	2:74709408-74710785	Promoter_Associated	NA
cg07664454	0.0079	2.35e-05	0.0026	1.96e-01	0.0053	2.45e-02	1.66e-04	4.38e-02	0.108	0.108	0.107	0.107	NS	NS	NS	NS	chr17	27918580	-	NA	NA	NA	NA	NA	NA	chr17:27919874-27921105	N_Shore						NA	17:24942695-24943005	17:27917775-27919250	Unclassified	NA
cg07676145	0.0282	3.55e-08	0.0121	8.60e-02	0.016	3.41e-02	1.44e-06	1.71e-03	0.456	0.475	0.454	0.451	NS	NS	NS	NS	chr10	73506646	+	NA	NA	NA	NA	NA	NA		OpenSea	CDH23	NM_022124	Body			TRUE		10:73506466-73506743	Unclassified_Cell_type_specific	NA
cg07684152	0.0551	2.17e-06	0.0154	1.54e-01	0.0396	4.02e-03	2.87e-07	4.46e-04	0.659	0.697	0.663	0.649	NS	NS	NS	NS	chr12	130670760	-	rs56871663	0.012587	NA	NA	NA	NA		OpenSea						NA	12:129236656-129236816			NA
cg07698591	-0.0115	7.99e-04	-0.0136	3.08e-04	0.0021	6.18e-01	9.34e-05	3.09e-02	0.837	0.832	0.828	0.838	NS	NS	NS	NS	chr4	1840877	+	NA	NA	NA	NA	NA	NA	chr4:1843080-1843352	N_Shelf	LETM1	NM_012318	Body			NA				NA
cg07703130	0.0061	1.19e-05	-0.0012	5.12e-01	0.0073	6.75e-04	5.36e-05	2.21e-02	0.086	0.089	0.084	0.086	NS	NS	NS	NS	chr8	33342929	-	NA	NA	NA	NA	NA	NA	chr8:33342171-33343141	Island	MAK16	NM_032509	Body			NA	8:33461773-33462645	8:33341954-33343211	Promoter_Associated	NA
cg07709148	0.0129	3.76e-05	0.0008	8.01e-01	0.0121	1.06e-03	5.20e-05	2.17e-02	0.523	0.527	0.514	0.521	NS	NS	NS	NS	chr8	29387238	+	NA	NA	NA	NA	NA	NA		OpenSea						TRUE	8:29442867-29443305	8:29386861-29387757	Unclassified	TRUE
cg07713705	0.0135	4.53e-06	0.007	7.23e-02	0.0065	1.14e-01	1.06e-04	3.35e-02	0.896	0.902	0.898	0.895	NS	NS	NS	NS	chr11	128712399	+	NA	NA	NA	NA	NA	NA		OpenSea	KCNJ1;KCNJ1;KCNJ1;KCNJ1;KCNJ1	NM_153765;NM_153766;NM_153764;NM_000220;NM_153767	5'UTR;5'UTR;5'UTR;TSS200;5'UTR			NA				NA
cg07714276	0.0131	1.00e-07	0.0061	1.46e-02	0.0071	2.40e-02	2.22e-08	5.44e-05	0.103	0.11	0.105	0.1	NS	NS	NS	NS	chr6	7169632	+	NA	NA	NA	NA	NA	NA		OpenSea	RREB1;RREB1;RREB1;RREB1	NM_001003700;NM_001003699;NM_001168344;NM_001003698	5'UTR;5'UTR;5'UTR;5'UTR			TRUE				NA
cg07744822	0.02	5.00e-04	-0.0075	2.27e-01	0.0275	4.04e-05	3.84e-05	1.76e-02	0.634	0.646	0.619	0.631	NS	NS	NS	NS	chr5	70954034	-	NA	NA	NA	NA	NA	NA		OpenSea	MCCC2	NM_022132	3'UTR			NA				NA
cg07769421	-0.0185	1.53e-05	-0.0053	2.61e-01	-0.0132	2.21e-02	8.67e-05	2.96e-02	0.284	0.267	0.287	0.291	NS	C	NS	NS	chr17	80816851	-	rs115058031	0.019548	NA	NA	NA	NA	chr17:80818598-80818803	N_Shore	TBCD	NM_005993	Body			NA	17:78409970-78410409	17:80816361-80816892	Unclassified_Cell_type_specific	TRUE
cg07780735	0.0309	1.48e-10	-0.0064	2.07e-01	0.0373	3.31e-10	1.51e-12	1.23e-08	0.519	0.544	0.508	0.515	NS	NS	NS	NS	chr8	669477	-	NA	NA	NA	NA	NA	NA		OpenSea	ERICH1	NM_207332	Body			NA	8:659477-659657			NA
cg07788438	0.0155	3.02e-04	-0.0081	1.09e-01	0.0236	3.63e-05	1.24e-04	3.68e-02	0.796	0.808	0.781	0.793	NS	NS	NS	NS	chr17	30936384	-	NA	NA	NA	NA	NA	NA		OpenSea	MYO1D	NM_015194	Body			TRUE		17:30936123-30936523	Unclassified	NA
cg07791468	0.0176	1.14e-03	-0.0157	2.14e-02	0.0333	1.14e-05	5.25e-05	2.18e-02	0.473	0.488	0.454	0.474	NS	NS	NS	NS	chr2	31492359	+	NA	NA	NA	NA	NA	NA		OpenSea						TRUE				NA
cg07798560	0.0217	1.09e-05	0.0023	6.53e-01	0.0194	1.02e-03	2.09e-05	1.22e-02	0.406	0.422	0.402	0.4	NS	NS	NS	NS	chr2	189734507	+	NA	NA	NA	NA	NA	NA		OpenSea						TRUE				NA
cg07805500	0.0148	2.69e-04	-0.0037	4.39e-01	0.0185	6.86e-04	1.62e-04	4.32e-02	0.829	0.837	0.821	0.827	NS	NS	NS	NS	chr6	151380818	-	NA	NA	NA	NA	NA	NA		OpenSea	MTHFD1L	NM_015440	Body			TRUE				NA
cg07818141	-0.0207	1.02e-04	-0.0143	1.28e-02	-0.0064	3.43e-01	1.16e-04	3.53e-02	0.597	0.587	0.596	0.601	NS	NS	NS	NS	chr6	170365525	+	rs12208079	0.035192	NA	NA	rs12208079	0.035192		OpenSea						NA	6:170206638-170207798			TRUE
cg07843262	0.0022	1.85e-03	0.0029	5.44e-04	-0.0006	5.19e-01	5.52e-05	2.24e-02	0.035	0.035	0.037	0.034	NS	NS	NS	NS	chr6	31632816	-	NA	NA	NA	NA	NA	NA	chr6:31632815-31634093	Island	BAT4;BAT4;CSNK2B	NM_033177;NM_033177;NM_001320	5'UTR;1stExon;TSS1500	high-CpG:31740525-31741659		NA	6:31740701-31742099	6:31632630-31632991	Promoter_Associated	NA
cg07867517	-0.0455	2.66e-10	-0.0059	4.78e-01	-0.0396	9.14e-06	8.01e-09	2.28e-05	0.458	0.43	0.463	0.469	NS	NS	NS	NS	chr16	75520165	-	NA	NA	NA	NA	NA	NA		OpenSea	CHST6	NM_021615	5'UTR			TRUE				NA
cg07879739	-0.0085	4.87e-07	-0.0039	4.92e-02	-0.0046	5.09e-02	1.01e-05	7.19e-03	0.049	0.043	0.047	0.051	NS	NS	NS	NS	chr22	38221187	+	NA	NA	NA	NA	NA	NA	chr22:38220589-38221619	Island	GALR3	NM_003614	Body			NA	22:36550536-36551492	22:38220661-38221260	Unclassified_Cell_type_specific	NA
cg07917644	0.0226	7.90e-06	0.0106	4.58e-02	0.0121	5.43e-02	5.02e-05	2.13e-02	0.735	0.754	0.734	0.727	NS	NS	NS	NS	chr15	101766122	+	NA	NA	NA	NA	NA	NA		OpenSea	CHSY1	NM_014918	Body			TRUE				NA
cg07918458	0.0026	1.10e-05	0.0021	8.34e-04	0.0005	5.19e-01	3.39e-06	3.21e-03	0.036	0.037	0.037	0.035	NS	NS	NS	NS	chr16	68562839	+	NA	NA	NA	NA	NA	NA	chr16:68563759-68564281	N_Shore						NA	16:67120212-67120608	16:68562237-68564701	Promoter_Associated	NA
cg07920195	0.0375	1.12e-05	0.0009	9.30e-01	0.0367	2.08e-03	3.62e-05	1.70e-02	0.699	0.727	0.699	0.692	NS	NS	NS	NS	chr19	43530623	+	NA	NA	NA	NA	NA	NA		OpenSea	PSG11;PSG11;PSG11;PSG11;PSG11;PSG11	NM_001113410;NM_002785;NM_203287;NM_002785;NM_001113410;NM_203287	5'UTR;1stExon;1stExon;5'UTR;1stExon;5'UTR			NA				NA
cg07933872	-0.0383	4.57e-05	0.0048	6.57e-01	-0.0431	5.56e-04	1.24e-04	3.68e-02	0.787	0.752	0.796	0.798	NS	NS	NS	NS	chr5	147286717	-	NA	NA	NA	NA	NA	NA		OpenSea	C5orf46	NM_206966	TSS1500			NA				NA
cg07988171	-0.0238	8.90e-06	-0.0043	4.87e-01	-0.0195	6.60e-03	1.37e-04	3.91e-02	0.595	0.58	0.593	0.599	NS	NS	NS	NS	chr19	16199419	+	NA	NA	NA	NA	NA	NA		OpenSea	TPM4;TPM4	NM_001145160;NM_003290	Body;Body		CDMR	NA				NA
cg08001824	-0.0295	3.67e-05	-0.0053	4.79e-01	-0.0242	3.70e-03	1.16e-04	3.53e-02	0.788	0.764	0.784	0.793	NS	NS	NS	NS	chr2	206649590	-	NA	NA	NA	NA	NA	NA		OpenSea	NRP2;NRP2;NRP2	NM_201279;NM_003872;NM_201266	Body;Body;Body			TRUE				NA
cg08077807	-0.0229	8.10e-05	-0.0143	2.87e-02	-0.0087	2.74e-01	1.19e-04	3.58e-02	0.356	0.345	0.352	0.362	NS	NS	NS	NS	chr14	62001072	+	NA	NA	NA	NA	NA	NA		OpenSea	PRKCH	NM_006255	Body			TRUE				NA
cg08095196	-0.0037	3.07e-04	-0.0037	1.68e-03	0	9.86e-01	1.88e-04	4.73e-02	0.044	0.045	0.043	0.045	NS	NS	NS	NS	chr15	35047023	-	NA	NA	NA	NA	NA	NA	chr15:35046443-35047480	Island	GJD2	NM_020660	TSS1500		DMR	NA	15:32834178-32834996			NA
cg08103568	-0.0406	1.28e-09	-0.008	2.32e-01	-0.0326	2.56e-05	8.66e-10	3.35e-06	0.606	0.574	0.611	0.616	NS	NS	NS	NS	chr4	100737138	+	NA	NA	NA	NA	NA	NA		OpenSea	DAPP1	NM_014395	TSS1500			NA				NA
cg08103706	0.0448	2.58e-13	-0.0021	7.82e-01	0.0469	2.86e-08	2.81e-14	3.24e-10	0.703	0.743	0.69	0.691	C	NS	NS	NS	chr16	56713771	-	NA	NA	NA	NA	NA	NA	chr16:56715992-56716425	N_Shelf						NA				NA
cg08107354	0.0242	1.07e-04	0.003	6.65e-01	0.0211	8.96e-03	1.93e-04	4.78e-02	0.505	0.52	0.495	0.503	NS	NS	NS	NS	chr2	174890570	+	NA	NA	NA	NA	NA	NA	chr2:174890243-174890814	Island						NA	2:174598490-174599229			NA
cg08113895	0.0208	5.66e-05	0.0017	7.53e-01	0.0191	2.75e-03	1.49e-04	4.10e-02	0.667	0.679	0.658	0.664	NS	NS	NS	NS	chr4	148471856	+	rs73853933	0.016926	NA	NA	NA	NA		OpenSea						TRUE				NA
cg08129017	0.0371	2.84e-05	0.0089	3.12e-01	0.0281	1.13e-02	3.21e-05	1.59e-02	0.299	0.324	0.291	0.289	NS	NS	NS	NS	chr17	17728660	+	NA	NA	NA	NA	NA	NA	chr17:17726855-17727282	S_Shore	SREBF1;SREBF1	NM_004176;NM_001005291	Body;Body			TRUE		17:17728479-17728779	Promoter_Associated_Cell_type_specific	TRUE
cg08136313	-0.0236	2.53e-05	-0.0125	2.42e-02	-0.0112	8.74e-02	1.20e-04	3.60e-02	0.594	0.589	0.589	0.598	NS	NS	NS	NS	chr1	31459731	-	NA	NA	NA	NA	NA	NA		OpenSea	PRO0611;PUM1;PUM1	NR_002762;NM_014676;NM_001020658	TSS1500;Body;Body			NA				NA
cg08148052	0.0031	1.44e-04	0.0033	2.86e-03	-0.0002	8.43e-01	2.73e-05	1.45e-02	0.042	0.043	0.044	0.041	NS	NS	NS	NS	chr11	63953512	+	NA	NA	NA	NA	NA	NA	chr11:63952677-63954228	Island	STIP1	NM_006819	TSS200			NA	11:63709232-63711204	11:63952967-63953874	Promoter_Associated	NA
cg08151612	0.021	8.73e-07	0.0028	5.67e-01	0.0182	1.79e-03	6.25e-07	8.50e-04	0.527	0.543	0.526	0.522	NS	NS	NS	NS	chr19	49055438	-	NA	NA	NA	NA	NA	NA		OpenSea	SULT2B1;SULT2B1	NM_177973;NM_177973	1stExon;5'UTR			NA				NA
cg08157194	-0.0241	7.43e-05	0.0022	7.39e-01	-0.0263	9.64e-04	1.46e-04	4.05e-02	0.795	0.777	0.8	0.799	NS	NS	NS	NS	chr22	41185264	-	NA	NA	NA	NA	NA	NA	chr22:41185197-41185416	Island	SLC25A17	NM_006358	Body			NA	22:39515210-39515362			NA
cg08160970	-0.0328	8.12e-09	-0.0069	3.91e-01	-0.0259	4.73e-03	7.79e-09	2.23e-05	0.738	0.714	0.735	0.745	NS	NS	NS	NS	chr19	54180782	+	NA	NA	NA	NA	NA	NA		OpenSea	MIR515-2;MIR515-1	NR_030187;NR_030184	TSS1500;TSS1500			NA				NA
cg08189198	0.0362	1.16e-07	-0.0019	8.27e-01	0.0381	4.23e-05	1.66e-07	2.75e-04	0.692	0.713	0.678	0.684	NS	NS	NS	NS	chr14	51290136	-	NA	NA	rs116710599	0.012163	rs116710599	0.012163		OpenSea	NIN;NIN;NIN;NIN;NIN	NM_182946;NM_020921;NM_182944;NM_016350;NM_016350	5'UTR;5'UTR;5'UTR;1stExon;5'UTR			NA				NA
cg08209934	0.003	7.78e-02	-0.0061	9.42e-03	0.0091	4.51e-04	1.12e-04	3.46e-02	0.924	0.927	0.917	0.923	NS	NS	NS	NS	chr16	69966975	-	NA	NA	NA	NA	NA	NA		OpenSea	MIR140;WWP2;WWP2	NR_029681;NM_199424;NM_007014	TSS200;Body;Body			NA	16:68524286-68524606			NA
cg08270491	0.0246	3.15e-06	-0.0047	5.12e-01	0.0293	4.38e-04	1.10e-05	7.61e-03	0.853	0.866	0.837	0.852	NS	NS	NS	NS	chr8	126100743	+	NA	NA	NA	NA	NA	NA	chr8:126103760-126104122	N_Shelf	KIAA0196	NM_014846	5'UTR			NA				NA
cg08305263	0.031	4.18e-06	0.0021	8.39e-01	0.0289	7.52e-03	2.77e-05	1.46e-02	0.588	0.619	0.587	0.581	NS	NS	NS	NS	chr15	38764405	+	NA	NA	NA	NA	NA	NA		OpenSea	FAM98B;FAM98B	NM_173611;NM_001042429	Body;Body			TRUE				NA
cg08308032	0.0134	3.86e-05	0.0143	8.19e-05	-0.0009	8.18e-01	8.53e-06	6.50e-03	0.459	0.465	0.464	0.455	NS	NS	NS	NS	chr2	75005912	-	NA	NA	NA	NA	NA	NA		OpenSea						TRUE				NA
cg08308257	-0.0023	1.20e-04	-0.0021	3.50e-03	-0.0002	8.03e-01	1.42e-04	4.00e-02	0.023	0.023	0.022	0.023	NS	NS	NS	NS	chr10	112064994	-	NA	NA	NA	NA	NA	NA	chr10:112064137-112064859	S_Shore	SMNDC1	NM_005871	TSS1500			NA		10:112064094-112065470	Promoter_Associated	NA
cg08319291	0.0173	2.42e-06	0.0052	2.97e-01	0.0121	1.73e-02	1.12e-04	3.46e-02	0.418	0.431	0.414	0.414	NS	NS	NS	NS	chr7	140251789	-	rs75820657	0.014335	NA	NA	NA	NA		OpenSea	DENND2A	NM_015689	Body			TRUE				NA
cg08319417	-0.0063	5.58e-02	-0.0166	1.38e-04	0.0102	2.71e-02	1.51e-04	4.13e-02	0.542	0.539	0.534	0.546	NS	NS	NS	NS	chr14	23291214	-	rs112291769	0.010979	NA	NA	NA	NA	chr14:23291078-23291337	Island					CDMR	NA	14:22360930-22362088			NA
cg08327744	0.0205	1.82e-05	0.0006	9.19e-01	0.02	2.31e-03	2.13e-05	1.23e-02	0.625	0.635	0.618	0.622	NS	I	NS	NS	chr8	33423298	-	NA	NA	NA	NA	NA	NA	chr8:33423939-33424895	N_Shore	RNF122	NM_024787	Body			NA		8:33423130-33423362	Unclassified_Cell_type_specific	NA
cg08349497	0.0436	8.61e-05	-0.012	2.82e-01	0.0556	1.30e-04	1.36e-05	8.76e-03	0.138	0.17	0.129	0.131	NS	NS	NS	NS	chr3	76610928	-	NA	NA	rs116236171	0.010417	NA	NA		OpenSea						TRUE				NA
cg08371951	0.0266	2.35e-05	0.0115	1.05e-01	0.0151	7.04e-02	9.53e-05	3.13e-02	0.639	0.659	0.641	0.634	NS	NS	NS	NS	chr6	33396610	-	NA	NA	NA	NA	NA	NA	chr6:33396050-33396296	S_Shore	SYNGAP1	NM_006772	Body			NA		6:33396388-33396640	Promoter_Associated	NA
cg08402381	-0.0283	2.36e-18	-0.0007	7.10e-01	-0.0275	4.42e-15	1.00e-36	1.42e-31	0.928	0.906	0.934	0.934	NS	NS	NS	NS	chr10	34587560	+	rs2799449	0.158681	NA	NA	NA	NA		OpenSea	PARD3	NM_019619	Body			TRUE	10:34627518-34627581			NA
cg08402850	0.0217	1.03e-05	0.0039	4.82e-01	0.0178	4.17e-03	2.76e-05	1.45e-02	0.49	0.506	0.49	0.485	NS	NS	NS	NS	chr12	96391252	-	NA	NA	NA	NA	NA	NA	chr12:96389405-96389675	S_Shore	HAL	NM_002108	TSS1500			NA				NA
cg08409167	0.0392	1.39e-08	0.0057	5.36e-01	0.0336	5.05e-04	1.26e-07	2.24e-04	0.592	0.621	0.587	0.582	NS	NS	NS	NS	chr15	64540691	+	NA	NA	NA	NA	NA	NA		OpenSea	CSNK1G1	NM_022048	Body			TRUE				NA
cg08436738	0.0238	5.22e-06	0.0001	9.91e-01	0.0237	7.59e-04	3.03e-05	1.53e-02	0.635	0.646	0.623	0.631	NS	NS	NS	NS	chr2	235528865	+	NA	NA	NA	NA	NA	NA		OpenSea					DMR	NA				NA
cg08441269	-0.0248	1.90e-05	-0.0106	1.36e-01	-0.0142	9.06e-02	1.15e-04	3.51e-02	0.662	0.653	0.656	0.664	NS	NS	NS	NS	chr4	53815811	-	NA	NA	NA	NA	NA	NA		OpenSea	SCFD2	NM_152540	Body			TRUE				NA
cg08474953	0.004	3.32e-02	-0.0068	7.55e-04	0.0108	1.04e-05	6.18e-05	2.42e-02	0.928	0.931	0.921	0.929	NS	NS	NS	NS	chr7	70170620	-	NA	NA	NA	NA	NA	NA		OpenSea	AUTS2;AUTS2	NM_015570;NM_001127231	Body;Body			TRUE				NA
cg08499881	0.0136	3.23e-06	0.005	7.52e-02	0.0085	1.56e-02	2.45e-06	2.53e-03	0.139	0.15	0.141	0.136	NS	NS	NS	NS	chr17	74454829	+	rs111608333	0.026532	NA	NA	NA	NA		OpenSea	AANAT	NM_001166579	5'UTR			TRUE		17:74454135-74455944	Unclassified	TRUE
cg08523727	-0.0208	2.52e-06	-0.0015	7.61e-01	-0.0192	1.06e-03	1.27e-05	8.40e-03	0.568	0.554	0.573	0.573	NS	NS	NS	NS	chr16	89947630	+	NA	NA	NA	NA	NA	NA	chr16:89945514-89946323	S_Shore	TCF25	NM_014972	Body			NA				NA
cg08529295	0.0422	8.86e-07	0.0114	2.73e-01	0.0308	1.15e-02	6.81e-05	2.57e-02	0.442	0.472	0.434	0.435	NS	NS	NS	NS	chr1	245132782	+	rs116246511	0.013889	NA	NA	NA	NA	chr1:245133028-245134711	N_Shore	EFCAB2;EFCAB2;EFCAB2;EFCAB2;EFCAB2	NR_026588;NR_026586;NR_026587;NM_032328;NM_001143943	TSS1500;TSS1500;TSS1500;TSS1500;TSS1500			NA				NA
cg08541155	0.0248	8.18e-05	-0.0035	6.12e-01	0.0283	6.16e-04	2.88e-05	1.49e-02	0.325	0.345	0.314	0.32	NS	NS	NS	NS	chr3	118994052	+	NA	NA	NA	NA	NA	NA		OpenSea						TRUE		3:118993799-118994240	Unclassified	TRUE
cg08552812	0.0287	8.95e-06	0.0067	2.73e-01	0.0221	2.37e-03	1.31e-05	8.56e-03	0.231	0.245	0.225	0.227	NS	NS	NS	NS	chr2	73612302	-	NA	NA	NA	NA	NA	NA	chr2:73612655-73613661	N_Shore	ALMS1	NM_015120	TSS1500			NA		2:73612219-73614091	Promoter_Associated	NA
cg08553437	-0.0041	4.99e-06	-0.0024	2.04e-02	-0.0017	1.51e-01	6.02e-05	2.38e-02	0.039	0.038	0.038	0.04	NS	NS	NS	NS	chr4	122686456	+	NA	NA	NA	NA	NA	NA	chr4:122685860-122686565	Island	TMEM155;LOC100192379	NM_152399;NR_024365	TSS200;Body			NA	4:122905220-122906143			TRUE
cg08561825	-0.0128	6.57e-05	-0.0024	4.63e-01	-0.0104	9.72e-03	1.55e-04	4.19e-02	0.901	0.892	0.901	0.905	NS	NS	NS	NS	chr11	64333366	+	NA	NA	NA	NA	NA	NA	chr11:64335489-64335965	N_Shelf	SLC22A11	NM_018484	Body			NA				NA
cg08580308	0.0244	3.02e-09	0.0118	4.72e-02	0.0127	4.80e-02	2.70e-07	4.22e-04	0.217	0.233	0.221	0.213	NS	NS	NS	NS	chr2	230839060	+	NA	NA	NA	NA	NA	NA		OpenSea	FBXO36	NM_174899	Body			TRUE				NA
cg08586426	0.0445	1.60e-11	-0.0056	4.92e-01	0.0501	8.24e-09	1.85e-10	8.30e-07	0.592	0.625	0.567	0.584	NS	NS	NS	NS	chr11	33915315	+	NA	NA	NA	NA	NA	NA		OpenSea	LMO2	NM_005574	TSS1500			NA		11:33915155-33915797	Promoter_Associated	NA
cg08604960	0.0236	2.84e-06	0.0078	2.51e-01	0.0158	4.70e-02	6.82e-05	2.57e-02	0.66	0.674	0.658	0.654	NS	NS	NS	NS	chr5	157003436	-	NA	NA	NA	NA	NA	NA	chr5:157001468-157001756	S_Shore	ADAM19	NM_033274	TSS1500			NA				TRUE
cg08618620	-0.03	3.07e-06	-0.0029	6.72e-01	-0.0271	4.37e-04	1.83e-06	2.04e-03	0.547	0.524	0.55	0.557	NS	NS	NS	NS	chr12	52309094	+	NA	NA	NA	NA	NA	NA	chr12:52309034-52309337	Island	ACVRL1;ACVRL1	NM_000020;NM_001077401	Body;Body			NA	12:50595333-50595576			NA
cg08621277	0.0344	5.83e-14	0.0085	1.95e-01	0.0259	1.57e-04	5.15e-10	2.15e-06	0.799	0.821	0.794	0.792	NS	NS	NS	NS	chr11	68271518	-	NA	NA	NA	NA	NA	NA		OpenSea	SAPS3;SAPS3;SAPS3;SAPS3;SAPS3;SAPS3	NM_001164161;NM_001164163;NM_001164160;NM_001164164;NM_001164162;NM_018312	5'UTR;5'UTR;5'UTR;5'UTR;5'UTR;5'UTR			TRUE				NA
cg08627106	-0.0247	2.75e-06	-0.0103	1.15e-01	-0.0144	5.23e-02	3.32e-05	1.62e-02	0.798	0.784	0.796	0.803	NS	NS	NS	NS	chr2	74639293	+	NA	NA	NA	NA	NA	NA	chr2:74641733-74643350	N_Shelf						NA				NA
cg08635723	0.0224	1.93e-05	0.0028	6.83e-01	0.0196	1.04e-02	1.67e-04	4.39e-02	0.814	0.827	0.808	0.808	NS	NS	NS	NS	chr6	16399244	-	rs73364776	0.019671	NA	NA	NA	NA		OpenSea	ATXN1;ATXN1	NM_001128164;NM_000332	5'UTR;5'UTR			TRUE				NA
cg08651590	-0.0254	5.21e-05	-0.0118	6.06e-02	-0.0136	6.24e-02	1.20e-04	3.59e-02	0.703	0.682	0.693	0.71	NS	NS	NS	NS	chr2	65543410	+	NA	NA	NA	NA	NA	NA	chr2:65540761-65541311	S_Shelf	SPRED2;SPRED2	NM_001128210;NM_181784	Body;Body			TRUE				NA
cg08674238	0.0244	2.18e-07	0.01	4.29e-02	0.0143	1.45e-02	5.97e-07	8.18e-04	0.215	0.228	0.21	0.21	NS	NS	NS	NS	chr19	18525442	+	NA	NA	NA	NA	NA	NA	chr19:18527651-18531118	N_Shelf					RDMR	NA				NA
cg08692828	-0.0331	1.16e-06	-0.0085	2.50e-01	-0.0246	3.04e-03	7.26e-06	5.79e-03	0.582	0.561	0.58	0.591	NS	NS	NS	NS	chr7	99055790	+	NA	NA	NA	NA	NA	NA		OpenSea	ATP5J2;ATP5J2;ATP5J2;ATP5J2	NM_001003713;NM_001039178;NM_004889;NM_001003714	3'UTR;3'UTR;3'UTR;3'UTR			NA				NA
cg08694107	0.0352	1.71e-07	0.0034	6.06e-01	0.0318	1.74e-04	1.42e-07	2.45e-04	0.561	0.587	0.56	0.554	NS	NS	NS	NS	chr5	149607327	+	NA	NA	NA	NA	NA	NA		OpenSea	CAMK2A;CAMK2A	NM_015981;NM_171825	Body;Body			TRUE				NA
cg08698159	0.0236	2.18e-05	-0.0007	9.14e-01	0.0243	1.03e-03	5.47e-06	4.66e-03	0.275	0.292	0.268	0.27	NS	NS	NS	NS	chr17	27294743	-	NA	NA	NA	NA	NA	NA		OpenSea	SEZ6;SEZ6	NM_001098635;NM_178860	Body;Body			TRUE				NA
cg08700306	0.0142	3.78e-06	0.0094	1.34e-02	0.0047	2.61e-01	3.58e-05	1.69e-02	0.432	0.443	0.433	0.429	NS	NS	NS	NS	chr19	33686390	+	NA	NA	NA	NA	NA	NA	chr19:33685146-33686085	S_Shore	LRP3	NM_002333	Body			NA				TRUE
cg08760493	0.0346	1.09e-10	-0.0038	4.81e-01	0.0384	1.17e-08	2.72e-11	1.59e-07	0.39	0.419	0.378	0.385	NS	NS	NS	NS	chr4	109994039	-	NA	NA	NA	NA	NA	NA		OpenSea	COL25A1;COL25A1	NM_198721;NM_032518	Body;Body			TRUE				NA
cg08776942	0.0377	4.89e-06	0.0009	9.27e-01	0.0368	7.08e-04	3.03e-05	1.53e-02	0.623	0.642	0.612	0.618	NS	NS	NS	NS	chr16	11729131	-	NA	NA	NA	NA	NA	NA		OpenSea						TRUE				NA
cg08787664	-0.0236	4.32e-03	0.0217	3.44e-02	-0.0453	7.45e-05	8.65e-05	2.96e-02	0.363	0.34	0.387	0.367	NS	NS	NS	NS	chr8	105354522	+	NA	NA	NA	NA	NA	NA		OpenSea	TM7SF4	NM_030788	5'UTR			TRUE				NA
cg08787791	0.0352	9.66e-10	0.008	2.17e-01	0.0272	3.29e-04	7.85e-08	1.53e-04	0.665	0.69	0.664	0.655	NS	NS	NS	NS	chr13	43355737	+	NA	NA	NA	NA	NA	NA		OpenSea	C13orf30;C13orf30	NM_182508;NM_182508	1stExon;5'UTR			NA				NA
cg08793208	0.0197	3.78e-05	0.0064	2.76e-01	0.0133	5.49e-02	1.09e-04	3.42e-02	0.221	0.234	0.215	0.217	NS	NS	NS	NS	chr16	66585449	-	NA	NA	NA	NA	NA	NA	chr16:66586268-66586719	N_Shore	CKLF;CKLF;CKLF;CKLF;TK2;CKLF	NM_181640;NM_016326;NM_001040138;NM_181641;NM_004614;NM_016951	TSS1500;TSS1500;TSS1500;TSS1500;TSS1500;TSS1500			NA		16:66585126-66587021	Unclassified	NA
cg08799922	0.0009	7.61e-01	0.0179	5.71e-05	-0.017	4.93e-04	2.59e-06	2.65e-03	0.095	0.092	0.107	0.094	NS	NS	NS	NS	chr12	7245030	-	NA	NA	NA	NA	NA	NA		OpenSea	C1R;C1R	NM_001733;NM_001733	1stExon;5'UTR	low-CpG:7136147-7136308		NA		12:7244451-7246264	Unclassified	NA
cg08888487	0.0244	1.29e-04	-0.004	5.96e-01	0.0284	1.41e-03	1.51e-04	4.13e-02	0.466	0.485	0.462	0.46	NS	NS	NS	NS	chr5	1124759	-	NA	NA	NA	NA	NA	NA		OpenSea						NA	5:1177680-1177855			NA
cg08920210	-0.0078	3.25e-05	0.0035	1.77e-01	-0.0113	1.43e-04	8.15e-06	6.30e-03	0.073	0.068	0.079	0.074	NS	NS	NS	NS	chr10	101686811	-	NA	NA	NA	NA	NA	NA		OpenSea	DNMBP;NCRNA00093	NM_015221;NR_024130	Body;TSS200			NA				NA
cg08946713	-0.0275	7.32e-05	0.0024	7.56e-01	-0.0299	7.28e-04	1.54e-04	4.18e-02	0.242	0.213	0.25	0.251	NS	NS	NS	NS	chr2	191844998	+	NA	NA	NA	NA	NA	NA		OpenSea	STAT1;STAT1	NM_139266;NM_007315	Body;Body			TRUE				NA
cg08950105	-0.0469	3.32e-03	0.0277	7.59e-02	-0.0745	1.48e-04	8.07e-05	2.83e-02	0.346	0.325	0.383	0.346	NS	NS	NS	NS	chr9	96622335	+	NA	NA	NA	NA	NA	NA	chr9:96623110-96623481	N_Shore						NA				NA
cg08983186	-0.0116	2.61e-06	-0.0045	1.13e-01	-0.0071	3.64e-02	2.84e-05	1.48e-02	0.551	0.548	0.548	0.552	NS	NS	NS	NS	chr6	31746874	+	rs34120100	0.011848	NA	NA	NA	NA		OpenSea	VARS	NM_006295	Body			NA	6:31854774-31855249			NA
cg09062708	0.0161	1.57e-06	0.0013	7.37e-01	0.0148	1.09e-03	3.81e-05	1.76e-02	0.867	0.875	0.859	0.865	NS	NS	NS	NS	chr1	61649907	-	NA	NA	NA	NA	NA	NA		OpenSea	NFIA;NFIA;NFIA;NFIA	NM_001145512;NM_001145511;NM_001134673;NM_005595	Body;Body;Body;Body			TRUE	1:61422465-61422576			TRUE
cg09070415	-0.0242	4.89e-07	-0.0059	1.96e-01	-0.0182	8.46e-04	1.05e-06	1.32e-03	0.522	0.504	0.52	0.528	C	NS	NS	NS	chr1	32041052	-	NA	NA	NA	NA	NA	NA		OpenSea	TINAGL1	NM_022164	TSS1500			NA				NA
cg09074546	0.0001	8.36e-01	0.002	1.16e-04	-0.0019	7.55e-04	1.36e-04	3.90e-02	0.021	0.022	0.023	0.021	NS	NS	NS	NS	chr10	15138979	+	rs73602478	0.012351	NA	NA	NA	NA	chr10:15138965-15139851	Island	RPP38;C10orf111;RPP38;RPP38	NM_006414;NM_153244;NM_001097590;NM_183005	TSS1500;5'UTR;TSS1500;TSS1500			NA	10:15178572-15180033	10:15138511-15140151	Promoter_Associated	NA
cg09089053	0.0143	5.48e-05	-0.005	1.82e-01	0.0193	9.49e-06	6.41e-06	5.25e-03	0.598	0.605	0.585	0.597	NS	NS	NS	NS	chr19	40731797	-	NA	NA	NA	NA	NA	NA	chr19:40732075-40732665	N_Shore	CNTD2	NM_024877	Body			TRUE		19:40731370-40732142	Unclassified_Cell_type_specific	NA
cg09108314	0.0181	7.23e-05	-0.0044	3.26e-01	0.0225	3.76e-05	1.52e-05	9.52e-03	0.826	0.837	0.819	0.824	NS	NS	NS	NS	chr4	123776159	+	NA	NA	NA	NA	NA	NA		OpenSea	FGF2	NM_002006	Body			TRUE				NA
cg09113483	0.017	4.36e-05	0.0065	1.38e-01	0.0105	4.05e-02	1.95e-04	4.80e-02	0.849	0.858	0.853	0.846	NS	NS	NS	NS	chr1	61517807	-	NA	NA	NA	NA	NA	NA	chr1:61519352-61519971	N_Shore						NA	1:61290322-61290479			NA
cg09122660	-0.0199	2.51e-05	0.0022	7.38e-01	-0.0221	3.05e-03	8.87e-05	3.00e-02	0.669	0.658	0.678	0.672	NS	NS	NS	NS	chr8	124625011	+	rs7001829	0.026532	NA	NA	NA	NA		OpenSea						TRUE				NA
cg09122999	0.0049	9.29e-06	-0.0005	6.74e-01	0.0055	3.21e-04	2.69e-05	1.43e-02	0.954	0.957	0.952	0.953	NS	NS	NS	NS	chr7	39503619	-	NA	NA	NA	NA	NA	NA		OpenSea	POU6F2;POU6F2	NM_007252;NM_001166018	Body;Body			TRUE				NA
cg09126859	0.0407	5.35e-07	-0.0062	4.20e-01	0.0469	2.41e-06	1.49e-08	3.88e-05	0.714	0.74	0.696	0.708	NS	NS	NS	NS	chr12	52244063	+	NA	NA	NA	NA	NA	NA	chr12:52240772-52242547	S_Shore						NA		12:52243885-52244155	Unclassified_Cell_type_specific	NA
cg09150519	0.0168	2.68e-05	0.0035	4.13e-01	0.0133	7.18e-03	1.67e-04	4.40e-02	0.319	0.33	0.317	0.316	NS	NS	NS	NS	chr12	57566995	-	NA	NA	NA	NA	NA	NA	chr12:57569723-57569941	N_Shelf	LRP1	NM_002332	Body			NA		12:57566824-57567148	Unclassified	TRUE
cg09151742	0.0244	5.88e-06	0.013	2.91e-02	0.0114	9.90e-02	7.53e-06	5.96e-03	0.171	0.187	0.169	0.165	NS	NS	NS	NS	chr12	122018897	-	NA	NA	NA	NA	NA	NA	chr12:122016170-122017693	S_Shore	KDM2B;KDM2B;KDM2B	NM_032590;NM_032590;NM_001005366	5'UTR;1stExon;TSS1500	low-CpG:120503262-120503513		NA	12:120503188-120503547			NA
cg09186818	-0.0234	6.02e-08	0.0002	9.64e-01	-0.0236	1.86e-05	5.96e-09	1.75e-05	0.303	0.29	0.307	0.306	NS	NS	NS	NS	chr11	119217331	+	NA	NA	NA	NA	NA	NA		OpenSea	C1QTNF5;C1QTNF5;MFRP;MFRP	NM_015645;NM_015645;NM_031433;NM_031433	1stExon;5'UTR;1stExon;5'UTR			NA				NA
cg09205945	0.0231	1.02e-06	0.0086	1.16e-01	0.0145	1.90e-02	9.82e-06	7.07e-03	0.483	0.496	0.484	0.479	NS	NS	NS	NS	chr7	137662133	+	NA	NA	NA	NA	NA	NA		OpenSea	CREB3L2	NM_194071	Body			TRUE				NA
cg09219813	0.0304	2.91e-05	0.0037	6.72e-01	0.0267	5.94e-03	2.07e-04	4.94e-02	0.505	0.517	0.49	0.5	NS	NS	NS	NS	chr3	152017017	+	NA	NA	NA	NA	NA	NA		OpenSea	MBNL1;MBNL1;MBNL1;MBNL1;MBNL1;MBNL1;MBNL1	NM_207293;NM_207296;NM_021038;NM_207297;NM_207292;NM_207295;NM_207294	TSS200;TSS200;5'UTR;TSS200;5'UTR;TSS200;TSS200			TRUE				NA
cg09223851	0.0171	3.57e-05	0.0053	2.53e-01	0.0118	3.67e-02	1.25e-04	3.69e-02	0.564	0.578	0.564	0.56	NS	NS	NS	NS	chr7	101938115	-	NA	NA	NA	NA	NA	NA	chr7:101936317-101936548	S_Shore	SH2B2	NM_020979	Body			TRUE				NA
cg09237515	-0.0133	7.20e-03	0.0129	2.57e-02	-0.0262	3.03e-05	1.31e-04	3.79e-02	0.627	0.619	0.636	0.628	NS	NS	NS	NS	chr14	105715926	-	NA	NA	NA	NA	NA	NA	chr14:105714491-105716325	Island	BTBD6;BRF1	NM_033271;NM_001519	Body;Body			NA	14:104784541-104787859	14:105714258-105715960	Promoter_Associated	NA
cg09238235	-0.0188	1.51e-05	-0.0002	9.63e-01	-0.0186	7.89e-04	1.10e-04	3.42e-02	0.694	0.684	0.696	0.695	NS	NS	NS	NS	chr7	99691833	+	NA	NA	NA	NA	NA	NA		OpenSea	MIR25;MCM7;MCM7;MIR106B;MIR93	NR_029498;NM_005916;NM_182776;NR_029831;NR_029510	TSS1500;Body;Body;TSS200;TSS1500			NA				NA
cg09244635	0.0009	5.83e-01	0.0084	2.96e-04	-0.0075	3.48e-03	3.19e-05	1.59e-02	0.072	0.071	0.08	0.071	NS	NS	NS	NS	chr3	57529873	+	NA	NA	NA	NA	NA	NA		OpenSea	DNAH12;DNAH12	NM_198564;NM_178504	5'UTR;5'UTR			TRUE				NA
cg09256832	-0.0372	1.39e-03	0.0285	3.52e-02	-0.0656	8.51e-06	7.02e-05	2.61e-02	0.314	0.283	0.35	0.319	NS	I	NS	NS	chr1	9382878	-	rs72642750	0.0137	NA	NA	NA	NA		OpenSea	SPSB1	NM_025106	5'UTR			NA	1:9305465-9305889			NA
cg09264231	0.0216	4.39e-05	-0.0036	5.26e-01	0.0251	9.29e-05	1.85e-05	1.11e-02	0.648	0.659	0.632	0.643	NS	NS	NS	NS	chr1	178056133	+	NA	NA	NA	NA	NA	NA		OpenSea						TRUE				NA
cg09267507	-0.0153	3.53e-05	-0.0064	1.01e-01	-0.0089	6.15e-02	5.01e-05	2.12e-02	0.875	0.868	0.874	0.878	NS	NS	NS	NS	chr17	26671495	+	NA	NA	NA	NA	NA	NA		OpenSea	TNFAIP1	NM_021137	Body			NA	17:23695558-23695712			NA
cg09272948	0.0186	2.76e-05	0.0123	1.44e-02	0.0063	2.62e-01	7.59e-05	2.72e-02	0.164	0.172	0.167	0.16	NS	NS	NS	NS	chr20	39958363	-	NA	NA	NA	NA	NA	NA		OpenSea					DMR	NA		20:39958143-39958523	Unclassified_Cell_type_specific	TRUE
cg09290175	0.038	4.89e-07	0.013	1.64e-01	0.025	1.19e-02	1.48e-05	9.31e-03	0.763	0.79	0.762	0.755	C	NS	NS	NS	chr22	39688265	+	NA	NA	NA	NA	NA	NA	chr22:39688128-39688349	Island						NA				NA
cg09305096	0.0156	1.55e-03	-0.0096	1.32e-01	0.0252	6.38e-04	2.04e-04	4.92e-02	0.68	0.688	0.666	0.676	NS	NS	NS	NS	chr2	189191655	-	NA	NA	NA	NA	NA	NA		OpenSea	GULP1	NM_016315	5'UTR			TRUE				NA
cg09326204	0.0256	1.20e-05	0.0131	6.52e-02	0.0126	1.05e-01	5.84e-05	2.34e-02	0.55	0.569	0.549	0.543	NS	NS	NS	NS	chr3	121953249	-	NA	NA	NA	NA	NA	NA	chr3:121949108-121949325	S_Shelf	CASR	NM_000388	5'UTR			NA				NA
cg09340403	-0.0178	1.19e-07	-0.0098	6.89e-03	-0.008	6.06e-02	7.41e-07	9.80e-04	0.154	0.145	0.151	0.159	NS	I	NS	NS	chr6	138247491	+	NA	NA	NA	NA	NA	NA		OpenSea						TRUE				TRUE
cg09380594	0.0317	4.70e-07	-0.007	4.27e-01	0.0387	2.84e-05	1.79e-06	2.01e-03	0.82	0.843	0.805	0.816	NS	NS	NS	NS	chr14	67980422	-	NA	NA	NA	NA	NA	NA	chr14:67981514-67982380	N_Shore	TMEM229B	NM_182526	5'UTR			NA				NA
cg09409821	0.0014	2.25e-03	0.0023	1.73e-04	-0.0009	1.99e-01	8.75e-05	2.98e-02	0.026	0.027	0.028	0.026	NS	NS	NS	NS	chr7	98923250	-	NA	NA	NA	NA	NA	NA	chr7:98923235-98923975	Island	ARPC1A	NM_006409	TSS1500			NA	7:98761186-98762083	7:98922920-98924204	Unclassified	NA
cg09414002	0.0033	4.60e-05	0.0029	3.86e-03	0.0004	7.26e-01	3.48e-05	1.66e-02	0.048	0.049	0.05	0.048	NS	NS	NS	NS	chr8	146277200	-	NA	NA	NA	NA	NA	NA	chr8:146277254-146277491	N_Shore	C8orf33	NM_023080	TSS1500			NA	8:146247683-146249163	8:146276932-146278559	Promoter_Associated	NA
cg09423066	0.0218	4.23e-04	-0.0056	4.39e-01	0.0274	1.34e-03	1.86e-04	4.70e-02	0.721	0.735	0.714	0.722	NS	NS	NS	NS	chr15	76461960	-	rs74024101	0.048948	NA	NA	NA	NA		OpenSea	C15orf27	NM_152335	Body			TRUE				NA
cg09439010	0.0048	3.17e-01	0.0235	2.73e-06	-0.0187	2.71e-03	1.56e-04	4.21e-02	0.293	0.302	0.31	0.286	NS	NS	NS	NS	chr4	55852467	-	NA	NA	NA	NA	NA	NA		OpenSea						TRUE				NA
cg09441069	0.0175	5.82e-05	-0.0042	3.84e-01	0.0217	5.76e-05	4.72e-05	2.04e-02	0.534	0.55	0.528	0.531	NS	NS	NS	NS	chr21	47569479	-	NA	NA	NA	NA	NA	NA	chr21:47565285-47566345	S_Shelf	FTCD;FTCD	NM_206965;NM_006657	Body;Body			NA	21:46393900-46393997			NA
cg09442403	0.0217	2.02e-05	-0.0026	6.53e-01	0.0244	9.80e-05	6.31e-05	2.44e-02	0.292	0.31	0.281	0.289	NS	NS	NS	NS	chr3	149089298	+	NA	NA	NA	NA	NA	NA		OpenSea	TM4SF1	NM_014220	Body			NA				NA
cg09451092	0.0379	1.07e-07	0.011	1.71e-01	0.0269	8.08e-03	5.48e-07	7.64e-04	0.639	0.661	0.64	0.634	NS	NS	NS	NS	chr1	159869223	-	NA	NA	NA	NA	NA	NA	chr1:159869901-159870143	N_Shore	CCDC19	NM_012337	Body			NA				NA
cg09459955	0.0206	2.44e-04	-0.0103	9.22e-02	0.0309	6.15e-06	5.05e-05	2.14e-02	0.63	0.647	0.616	0.627	NS	NS	NS	NS	chr6	15950764	-	NA	NA	NA	NA	NA	NA		OpenSea						TRUE				NA
cg09477232	0.0248	2.16e-06	0.0089	1.31e-01	0.0159	1.82e-02	9.11e-06	6.77e-03	0.463	0.477	0.462	0.457	NS	NS	NS	NS	chr7	106061801	-	rs75515956	0.013455	NA	NA	NA	NA		OpenSea						TRUE				NA
cg09491670	0.0469	6.56e-19	0.003	6.76e-01	0.0438	3.98e-10	7.18e-16	1.22e-11	0.864	0.896	0.852	0.854	NS	NS	NS	NS	chr4	53529646	+	NA	NA	NA	NA	NA	NA	chr4:53524958-53526227	S_Shelf						NA				NA
cg09491828	0.0476	1.11e-07	0.0192	1.07e-01	0.0284	2.37e-02	2.35e-06	2.47e-03	0.754	0.786	0.748	0.745	NS	NS	NS	NS	chr5	115367063	+	NA	NA	NA	NA	NA	NA		OpenSea						TRUE				NA
cg09502069	-0.0621	6.71e-05	-0.0097	5.51e-01	-0.0524	9.06e-03	1.06e-04	3.36e-02	0.552	0.506	0.549	0.569	NS	NS	NS	NS	chr1	224372558	-	NA	NA	NA	NA	NA	NA	chr1:224370585-224371755	S_Shore	DEGS1;DEGS1	NM_144780;NM_003676	Body;Body			NA				NA
cg09530368	0.0137	1.19e-05	0.0007	8.36e-01	0.013	1.31e-03	6.57e-05	2.51e-02	0.511	0.518	0.503	0.509	NS	NS	NS	NS	chr19	40732113	+	NA	NA	NA	NA	NA	NA	chr19:40732075-40732665	Island	CNTD2	NM_024877	Body			TRUE	19:45423944-45424645	19:40731370-40732142	Unclassified_Cell_type_specific	TRUE
cg09533845	0.0255	3.23e-08	0.0064	1.81e-01	0.0191	7.21e-04	5.93e-08	1.21e-04	0.55	0.571	0.543	0.543	NS	NS	NS	NS	chr8	81290007	-	NA	NA	NA	NA	NA	NA		OpenSea						TRUE		8:81289389-81290285	Unclassified_Cell_type_specific	NA
cg09537551	0.0281	7.91e-05	0.019	1.98e-02	0.0091	3.37e-01	1.85e-04	4.68e-02	0.468	0.489	0.471	0.46	NS	NS	NS	NS	chr8	99950917	-	NA	NA	NA	NA	NA	NA	chr8:99952020-99954686	N_Shore					RDMR	NA		8:99950776-99950945	Unclassified_Cell_type_specific	NA
cg09575242	0.0289	4.39e-06	-0.0035	6.46e-01	0.0324	1.99e-04	3.56e-05	1.68e-02	0.705	0.73	0.697	0.697	NS	NS	NS	NS	chr4	41260585	+	rs78693231	0.013467	NA	NA	NA	NA	chr4:41258759-41259867	S_Shore	UCHL1	NM_004181	Body		RDMR	NA				NA
cg09578829	0.0217	1.30e-05	0.0094	3.84e-02	0.0122	3.21e-02	9.00e-06	6.72e-03	0.66	0.674	0.657	0.652	NS	NS	NS	NS	chr4	37910251	+	NA	NA	NA	NA	NA	NA		OpenSea	TBC1D1	NM_015173	Body			NA	4:37586641-37586699			NA
cg09596975	-0.0285	4.92e-10	-0.0034	5.52e-01	-0.0251	1.36e-04	1.38e-08	3.69e-05	0.796	0.782	0.798	0.8	NS	NS	NS	NS	chr12	56364837	+	NA	NA	NA	NA	NA	NA	chr12:56367636-56368172	N_Shelf	CDK2;CDK2	NM_001798;NM_052827	Body;Body			NA				NA
cg09597192	-0.0342	1.87e-06	-0.0043	6.18e-01	-0.0299	3.15e-03	4.14e-06	3.74e-03	0.643	0.624	0.642	0.649	NS	NS	NS	NS	chr6	32141591	-	NA	NA	NA	NA	NA	NA		OpenSea	AGPAT1;AGPAT1	NM_006411;NM_032741	5'UTR;5'UTR			NA				NA
cg09599862	0.0344	6.28e-08	-0.0028	7.22e-01	0.0373	3.80e-05	2.60e-07	4.10e-04	0.42	0.45	0.405	0.412	NS	NS	NS	NS	chr2	139262297	-	NA	NA	NA	NA	NA	NA	chr2:139259033-139259912	S_Shelf	SPOPL	NM_001001664	5'UTR			NA		2:139262274-139262351	Promoter_Associated	NA
cg09604569	0.0299	1.14e-07	-0.0069	2.27e-01	0.0368	7.52e-08	4.27e-08	9.06e-05	0.616	0.637	0.601	0.612	NS	NS	NS	NS	chr2	232161891	-	NA	NA	NA	NA	NA	NA		OpenSea	ARMC9	NM_025139	Body			TRUE		2:232161145-232162594	Unclassified	TRUE
cg09607363	-0.0319	8.35e-06	-0.0035	7.01e-01	-0.0284	3.92e-03	6.52e-05	2.50e-02	0.31	0.288	0.311	0.318	NS	NS	NS	NS	chr8	67634416	+	NA	NA	NA	NA	NA	NA		OpenSea	SGK3	NM_001033578	5'UTR			TRUE				NA
cg09637747	-0.0368	2.19e-05	-0.0022	8.09e-01	-0.0346	9.04e-04	4.63e-05	2.02e-02	0.778	0.757	0.778	0.787	NS	NS	NS	NS	chr17	4937278	+	NA	NA	NA	NA	NA	NA		OpenSea	GPR172B;GPR172B	NM_017986;NM_001104577	Body;Body			NA		17:4937095-4937567	Unclassified_Cell_type_specific	NA
cg09650907	0.0196	2.13e-05	-0.0031	5.36e-01	0.0227	1.52e-04	2.09e-05	1.22e-02	0.134	0.148	0.126	0.131	NS	NS	NS	NS	chr17	71224983	+	NA	NA	NA	NA	NA	NA	chr17:71228060-71229074	N_Shelf	FAM104A;FAM104A	NM_032837;NM_001098832	Body;Body			NA		17:71224922-71225174	Unclassified	TRUE
cg09662852	0.0297	1.61e-07	-0.0022	7.46e-01	0.0319	2.54e-05	1.23e-07	2.19e-04	0.592	0.61	0.582	0.587	NS	NS	NS	NS	chr16	11707685	-	NA	NA	NA	NA	NA	NA		OpenSea						TRUE		16:11707645-11707961	Unclassified_Cell_type_specific	NA
cg09662920	0.0166	5.49e-05	-0.0008	8.75e-01	0.0174	1.44e-03	1.78e-04	4.58e-02	0.367	0.377	0.353	0.365	NS	NS	NS	NS	chr1	78511433	+	NA	NA	NA	NA	NA	NA	chr1:78511577-78512161	N_Shore	GIPC2	NM_017655	TSS200			NA	1:78283878-78284077	1:78511202-78512206	Unclassified	NA
cg09699159	-0.0445	8.88e-06	-0.0221	3.87e-02	-0.0224	7.15e-02	2.50e-05	1.37e-02	0.659	0.64	0.652	0.67	NS	NS	NS	NS	chr11	45115528	-	NA	NA	NA	NA	NA	NA		OpenSea	PRDM11	NM_020229	TSS200			TRUE				NA
cg09709600	-0.0346	1.05e-04	0.0083	4.66e-01	-0.0429	4.58e-04	1.38e-04	3.93e-02	0.651	0.623	0.66	0.661	NS	NS	NS	NS	chr11	65359521	-	NA	NA	NA	NA	NA	NA	chr11:65359292-65360328	Island	EHBP1L1	NM_001099409	Body			NA	11:65115890-65116898			NA
cg09727050	0.0328	1.52e-08	0.0053	4.52e-01	0.0275	5.14e-04	2.57e-06	2.64e-03	0.519	0.542	0.511	0.511	NS	NS	NS	NS	chr2	152214177	-	NA	NA	NA	NA	NA	NA		OpenSea	TNFAIP6;TNFAIP6	NM_007115;NM_007115	5'UTR;1stExon			TRUE				TRUE
cg09747054	0.0094	1.11e-09	0.0047	3.62e-02	0.0047	3.90e-02	7.01e-08	1.39e-04	0.939	0.944	0.939	0.938	NS	NS	NS	NS	chr8	669656	-	NA	NA	NA	NA	NA	NA		OpenSea	ERICH1	NM_207332	Body			NA	8:659477-659657			NA
cg09756109	0.0303	8.63e-06	0.0062	3.93e-01	0.0242	6.20e-03	2.11e-05	1.22e-02	0.418	0.442	0.414	0.412	NS	NS	NS	NS	chr16	1593178	-	rs2143285	0.461364	NA	NA	NA	NA	chr16:1591813-1592107	S_Shore	IFT140;TMEM204	NM_014714;NM_024600	Body;Body			NA	16:1533144-1533224			NA
cg09828503	-0.0173	1.61e-06	-0.0039	4.68e-01	-0.0134	2.31e-02	1.78e-04	4.58e-02	0.654	0.642	0.655	0.658	NS	NS	NS	NS	chr7	5400985	+	NA	NA	NA	NA	NA	NA	chr7:5400611-5401610	Island	TNRC18	NM_001080495	Body			NA	7:5367138-5368252			NA
cg09837656	0.0381	1.04e-11	-0.0013	8.20e-01	0.0393	7.73e-09	9.58e-13	8.00e-09	0.528	0.558	0.515	0.518	NS	NS	NS	NS	chr15	65149245	+	NA	NA	NA	NA	NA	NA		OpenSea	PLEKHO2	NM_025201	Body			TRUE				NA
cg09857149	0.0035	2.59e-05	0.0016	8.26e-02	0.0019	6.30e-02	1.33e-04	3.84e-02	0.081	0.082	0.082	0.081	NS	NS	NS	NS	chr19	37178105	-	NA	NA	NA	NA	NA	NA	chr19:37178104-37178589	Island						NA	19:41869889-41870725	19:37177770-37179043	Promoter_Associated	NA
cg09857826	-0.0415	7.99e-08	-0.0169	1.08e-01	-0.0246	2.73e-02	4.64e-06	4.07e-03	0.587	0.567	0.584	0.599	NS	NS	NS	NS	chr8	128950533	+	rs13263872	0.319418	NA	NA	NA	NA		OpenSea	PVT1	NR_003367	Body			TRUE				NA
cg09858208	0.01	6.06e-05	0.0099	4.24e-04	0.0002	9.59e-01	5.14e-06	4.42e-03	0.122	0.124	0.125	0.12	NS	NS	NS	NS	chr3	50283852	+	NA	NA	NA	NA	NA	NA		OpenSea	GNAI2;GNAI2	NM_001166425;NM_002070	TSS1500;Body			TRUE		3:50283228-50284481	Promoter_Associated	NA
cg09861240	-0.0282	1.13e-05	-0.0089	2.20e-01	-0.0194	2.23e-02	5.43e-05	2.22e-02	0.778	0.765	0.774	0.783	NS	NS	NS	NS	chr22	38038956	-	NA	NA	NA	NA	NA	NA	chr22:38035350-38035928	S_Shelf	SH3BP1	NM_018957	Body			NA		22:38038711-38040456	Promoter_Associated	NA
cg09893570	0.0416	5.08e-10	0.0134	7.87e-02	0.0283	9.19e-04	3.30e-10	1.45e-06	0.514	0.541	0.508	0.503	NS	NS	NS	NS	chr17	58248058	+	NA	NA	NA	NA	NA	NA		OpenSea						TRUE				NA
cg09902818	0.031	4.93e-09	0.0086	1.75e-01	0.0225	1.80e-03	1.43e-07	2.46e-04	0.783	0.799	0.784	0.778	NS	NS	NS	NS	chr7	22193601	+	rs10499546	0.011513	NA	NA	NA	NA		OpenSea	RAPGEF5	NM_012294	Body			TRUE				NA
cg09904140	0.0088	2.74e-07	0.0027	9.96e-02	0.0061	2.46e-03	1.09e-07	2.01e-04	0.069	0.076	0.07	0.067	NS	NS	NS	NS	chr16	84328208	+	NA	NA	NA	NA	NA	NA	chr16:84328519-84328720	N_Shore	WFDC1	NM_021197	TSS200			TRUE				NA
cg09922349	-0.0266	2.47e-07	-0.0013	8.68e-01	-0.0253	1.60e-03	6.12e-05	2.40e-02	0.751	0.738	0.758	0.753	NS	NS	NS	NS	chr17	18149890	+	NA	NA	NA	NA	NA	NA	chr17:18150279-18151172	N_Shore	FLII	NM_002018	Body			TRUE	17:18090360-18091868	17:18149683-18149955	Unclassified_Cell_type_specific	NA
cg09937039	0.0147	7.81e-06	0.005	1.63e-01	0.0097	2.24e-02	1.27e-04	3.71e-02	0.526	0.536	0.523	0.522	NS	NS	NS	NS	chr14	75989203	+	rs149221817	0.0119	NA	NA	NA	NA		OpenSea	BATF	NM_006399	Body			TRUE		14:75988208-75989511	Promoter_Associated	NA
cg09940032	0.0212	9.78e-08	-0.0072	1.65e-01	0.0284	1.77e-06	3.06e-08	6.97e-05	0.488	0.495	0.478	0.489	NS	NS	NS	NS	chr8	142215736	-	rs12549363	0.422972	NA	NA	NA	NA	chr8:142215691-142216299	Island						NA	8:142284807-142285615			NA
cg09963024	-0.0189	1.60e-02	0.0234	1.19e-02	-0.0423	9.82e-05	1.86e-04	4.70e-02	0.608	0.598	0.632	0.609	NS	NS	NS	NS	chr8	6663226	+	NA	NA	NA	NA	NA	NA	chr8:6664077-6664356	N_Shore						NA	8:6650322-6650637			NA
cg09964204	0.0042	2.50e-04	0.0033	2.09e-02	0.0009	5.57e-01	1.72e-04	4.47e-02	0.072	0.073	0.074	0.072	NS	NS	NS	NS	chr3	66024343	-	NA	NA	NA	NA	NA	NA	chr3:66023373-66025595	Island	MAGI1;MAGI1;MAGI1;MAGI1;MAGI1;MAGI1	NM_001033057;NM_004742;NM_004742;NM_015520;NM_015520;NM_001033057	5'UTR;5'UTR;1stExon;1stExon;5'UTR;1stExon			NA	3:65998129-66000635			NA
cg09970175	0.0253	3.89e-05	0.0039	5.41e-01	0.0214	8.53e-03	1.32e-04	3.82e-02	0.703	0.711	0.697	0.7	NS	NS	NS	NS	chr15	48011443	-	NA	NA	NA	NA	NA	NA	chr15:48009418-48011044	S_Shore	SEMA6D;SEMA6D;SEMA6D;SEMA6D;SEMA6D;SEMA6D	NM_153619;NM_153616;NM_024966;NM_153617;NM_020858;NM_153618	5'UTR;5'UTR;5'UTR;5'UTR;5'UTR;5'UTR			NA	15:45798622-45798801	15:48010875-48011626	Unclassified_Cell_type_specific	TRUE
cg09985397	0.0112	2.47e-03	0.015	1.33e-04	-0.0039	3.80e-01	7.37e-05	2.68e-02	0.868	0.876	0.873	0.862	NS	NS	NS	NS	chr16	57215915	-	NA	NA	NA	NA	NA	NA	chr16:57219486-57220583	N_Shelf	FAM192A	NM_024946	5'UTR			NA				NA
cg10090414	0.044	1.52e-07	-0.0108	2.83e-01	0.0549	2.71e-06	2.96e-08	6.81e-05	0.388	0.43	0.366	0.38	C	NS	NS	NS	chr8	142309652	-	NA	NA	NA	NA	NA	NA		OpenSea						TRUE	8:142378672-142378870	8:142309178-142310227	Gene_Associated_Cell_type_specific	TRUE
cg10107473	0.023	7.39e-06	0.0054	3.19e-01	0.0176	7.51e-03	5.75e-05	2.31e-02	0.58	0.593	0.576	0.573	NS	NS	NS	NS	chr2	46566094	+	NA	NA	NA	NA	NA	NA		OpenSea	EPAS1	NM_001430	Body			TRUE				NA
cg10113582	-0.0027	6.85e-06	-0.0005	3.71e-01	-0.0022	1.59e-03	1.75e-05	1.06e-02	0.97	0.969	0.971	0.971	NS	NS	NS	NS	chr4	905918	+	NA	NA	NA	NA	NA	NA	chr4:907653-907967	N_Shore	GAK	NM_005255	Body			NA	4:895737-896178			NA
cg10123642	0.0031	9.18e-02	0.0092	5.71e-07	-0.0061	6.77e-03	5.01e-05	2.12e-02	0.097	0.098	0.103	0.096	NS	NS	NS	NS	chr1	38104517	-	NA	NA	NA	NA	NA	NA	chr1:38099677-38100864	S_Shelf						NA				NA
cg10170944	-0.0201	5.98e-05	0.0044	4.84e-01	-0.0245	5.99e-04	3.23e-05	1.59e-02	0.466	0.451	0.479	0.469	NS	NS	NS	NS	chr12	57599717	+	NA	NA	NA	NA	NA	NA	chr12:57596968-57597309	S_Shelf	LRP1	NM_002332	Body			NA		12:57599649-57599728	Unclassified_Cell_type_specific	NA
cg10184289	-0.0237	4.28e-06	0.0028	6.86e-01	-0.0265	5.64e-04	3.57e-05	1.69e-02	0.193	0.178	0.195	0.199	NS	C	NS	NS	chr2	64870490	-	NA	NA	NA	NA	NA	NA		OpenSea	SERTAD2	NM_014755	5'UTR			TRUE		2:64870420-64870712	Promoter_Associated	TRUE
cg10219957	-0.0135	2.45e-06	0.0002	9.56e-01	-0.0138	8.33e-04	4.53e-05	1.99e-02	0.586	0.575	0.585	0.59	NS	NS	NS	NS	chr1	1851416	+	NA	NA	NA	NA	NA	NA	chr1:1850098-1851391	S_Shore	TMEM52	NM_178545	TSS1500			NA				NA
cg10233454	0.04	3.06e-07	-0.003	7.27e-01	0.043	1.99e-05	3.79e-07	5.64e-04	0.376	0.404	0.353	0.369	NS	NS	NS	NS	chr12	57529389	+	NA	NA	NA	NA	NA	NA		OpenSea	LRP1	NM_002332	Body			TRUE				NA
cg10243787	0.0012	2.76e-02	-0.0018	1.73e-03	0.0031	1.26e-05	3.93e-05	1.79e-02	0.029	0.03	0.027	0.028	NS	NS	NS	NS	chr22	19419481	+	NA	NA	NA	NA	NA	NA	chr22:19418745-19420237	Island	HIRA;MRPL40	NM_003325;NM_003776	TSS1500;TSS1500	high-CpG:17799075-17799513		NA	22:17798670-17800337	22:19419366-19419487	Promoter_Associated	NA
cg10263003	-0.0407	1.32e-08	-0.0135	8.08e-02	-0.0272	3.72e-03	1.25e-08	3.44e-05	0.757	0.727	0.757	0.766	NS	NS	NS	NS	chr2	235766844	+	NA	NA	rs2083624	0.271109	NA	NA		OpenSea						TRUE				NA
cg10279360	0.0284	1.09e-09	0.0032	5.79e-01	0.0251	1.86e-05	1.05e-07	1.96e-04	0.878	0.898	0.873	0.871	NS	NS	NS	NS	chr14	62017453	-	NA	NA	NA	NA	NA	NA		OpenSea	PRKCH	NM_006255	3'UTR			NA				NA
cg10283844	-0.0265	6.47e-05	-0.0077	2.62e-01	-0.0188	2.70e-02	1.79e-04	4.60e-02	0.792	0.78	0.794	0.796	NS	NS	NS	NS	chr2	10487314	+	NA	NA	NA	NA	NA	NA		OpenSea	HPCAL1;HPCAL1	NM_002149;NM_134421	5'UTR;5'UTR			TRUE				NA
cg10298741	0.0334	1.93e-05	0.0096	2.92e-01	0.0238	3.73e-02	2.71e-05	1.44e-02	0.48	0.495	0.474	0.472	NS	NS	NS	NS	chr16	73019173	-	NA	NA	NA	NA	NA	NA		OpenSea	ZFHX3;ZFHX3	NM_006885;NM_001164766	5'UTR;5'UTR			TRUE				NA
cg10311602	-0.0235	1.74e-04	-0.0152	3.11e-02	-0.0084	2.72e-01	1.69e-04	4.42e-02	0.693	0.678	0.686	0.703	NS	NS	NS	NS	chr1	53739778	-	NA	NA	NA	NA	NA	NA	chr1:53742297-53742845	N_Shelf	LRP8;LRP8;LRP8;LRP8	NM_033300;NM_001018054;NM_017522;NM_004631	Body;Body;Body;Body			NA				NA
cg10316474	0.021	7.52e-06	0.0073	1.19e-01	0.0137	1.76e-02	1.01e-05	7.17e-03	0.213	0.227	0.212	0.207	NS	NS	NS	NS	chr22	39410068	-	NA	NA	NA	NA	NA	NA		OpenSea	APOBEC3C	NM_014508	TSS200			NA		22:39409987-39410651	Unclassified	NA
cg10350828	-0.0298	2.99e-05	-0.0167	4.23e-02	-0.0131	1.86e-01	7.40e-05	2.69e-02	0.671	0.654	0.663	0.679	NS	NS	NS	NS	chr17	77884942	+	NA	NA	NA	NA	NA	NA		OpenSea						NA	17:75499408-75499662			NA
cg10354495	-0.0142	6.15e-04	0.0102	2.21e-02	-0.0244	2.73e-06	2.23e-05	1.27e-02	0.406	0.396	0.416	0.409	NS	NS	NS	NS	chr2	69665232	-	rs13418928	0.311111	NA	NA	NA	NA	chr2:69664291-69664816	S_Shore	NFU1;NFU1;NFU1;NFU1	NM_015700;NM_001002755;NM_001002757;NM_001002756	TSS1500;TSS1500;TSS1500;TSS1500			NA		2:69663537-69665399	Promoter_Associated	NA
cg10409043	0.0204	1.14e-05	-0.0073	1.30e-01	0.0277	1.09e-06	6.86e-07	9.15e-04	0.22	0.236	0.21	0.216	NS	NS	NS	NS	chr14	103570024	+	NA	NA	NA	NA	NA	NA	chr14:103568365-103571499	Island	C14orf73	NM_001077594	Body			NA	14:102639539-102641250			NA
cg10411510	0.0297	1.15e-05	0.0114	1.50e-01	0.0183	4.75e-02	8.92e-05	3.01e-02	0.695	0.709	0.693	0.689	NS	NS	NS	NS	chr7	17337427	-	rs11976648	0.044637	NA	NA	NA	NA	chr7:17338252-17339101	N_Shore	AHR	NM_001621	TSS1500			NA				NA
cg10414058	0.0116	4.44e-05	0.0007	8.09e-01	0.0109	1.75e-03	2.71e-05	1.44e-02	0.134	0.139	0.132	0.133	NS	NS	NS	NS	chr5	141017903	-	NA	NA	NA	NA	NA	NA	chr5:141016320-141017685	S_Shore	RELL2;HDAC3;RELL2	NM_173828;NM_003883;NM_001130029	1stExon;TSS1500;Body			NA		5:141017607-141017947	Promoter_Associated	NA
cg10428733	0.062	7.11e-09	-0.0075	5.33e-01	0.0695	2.07e-07	6.46e-09	1.86e-05	0.752	0.793	0.736	0.746	NS	NS	NS	NS	chr6	44359274	+	NA	NA	rs9462987	0.283821	NA	NA	chr6:44355156-44355778	S_Shelf	CDC5L	NM_001253	Body			NA				NA
cg10433918	-0.0207	1.71e-05	-0.0095	4.47e-02	-0.0112	4.86e-02	5.14e-05	2.16e-02	0.456	0.442	0.451	0.46	NS	NS	NS	NS	chr1	31478730	-	NA	NA	NA	NA	NA	NA		OpenSea	PUM1;PUM1	NM_014676;NM_001020658	Body;Body	low-CpG:31251315-31251363		NA				NA
cg10436414	0.0056	8.52e-07	0.0002	8.81e-01	0.0054	4.55e-04	4.89e-07	6.98e-04	0.039	0.043	0.038	0.039	NS	NS	NS	NS	chr1	87797883	+	NA	NA	NA	NA	NA	NA	chr1:87797368-87797884	Island	LMO4	NM_006769	Body			NA	1:87569640-87570472			TRUE
cg10471743	0.0347	3.70e-07	-0.0061	4.66e-01	0.0408	8.73e-06	1.10e-07	2.02e-04	0.505	0.535	0.487	0.497	NS	NS	NS	NS	chr5	49739158	+	rs303226	0.014335	NA	NA	NA	NA	chr5:49736607-49737300	S_Shore				low-CpG:49774875-49774916		NA				NA
cg10490668	-0.0106	3.92e-05	-0.0052	5.64e-02	-0.0055	9.80e-02	6.81e-05	2.57e-02	0.928	0.924	0.926	0.931	NS	NS	NS	NS	chr1	987502	-	NA	NA	NA	NA	NA	NA	chr1:990274-990694	N_Shelf	AGRN	NM_198576	Body			NA	1:974085-978679			NA
cg10508883	-0.0253	1.89e-05	0.0013	8.38e-01	-0.0266	3.61e-04	1.04e-04	3.30e-02	0.757	0.733	0.763	0.764	NS	NS	NS	NS	chr16	22326535	-	NA	NA	NA	NA	NA	NA		OpenSea	POLR3E	NM_018119	Body			NA	16:22233704-22234045			NA
cg10531918	0.037	2.38e-06	-0.0038	6.78e-01	0.0408	1.52e-04	1.78e-06	2.00e-03	0.526	0.554	0.515	0.518	NS	NS	NS	NS	chr3	53189890	-	NA	NA	NA	NA	NA	NA	chr3:53190509-53190764	N_Shore						TRUE		3:53189776-53190273	Unclassified_Cell_type_specific	NA
cg10538929	-0.0089	9.33e-05	-0.0006	7.57e-01	-0.0082	2.39e-03	5.57e-06	4.72e-03	0.945	0.938	0.946	0.946	NS	NS	NS	NS	chr1	22149812	-	NA	NA	NA	NA	NA	NA	chr1:22149683-22149897	Island	LDLRAD2;HSPG2	NM_001013693;NM_005529	3'UTR;Body			NA	1:22022351-22022952			NA
cg10553983	0.0268	2.42e-07	-0.002	7.00e-01	0.0288	3.07e-07	4.28e-07	6.24e-04	0.641	0.667	0.634	0.632	NS	NS	NS	NS	chr2	73318514	+	NA	NA	NA	NA	NA	NA		OpenSea	RAB11FIP5	NM_015470	Body			TRUE				NA
cg10590842	-0.0168	1.66e-06	-0.0033	4.70e-01	-0.0134	1.13e-02	1.34e-04	3.85e-02	0.414	0.402	0.417	0.419	NS	NS	NS	NS	chr4	149083955	+	NA	NA	NA	NA	NA	NA		OpenSea	NR3C2;NR3C2	NM_001166104;NM_000901	Body;Body			TRUE				NA
cg10598711	0.0268	7.83e-05	0.0057	4.72e-01	0.0211	2.14e-02	1.92e-04	4.78e-02	0.404	0.422	0.394	0.4	NS	NS	NS	NS	chr5	72470395	-	NA	NA	NA	NA	NA	NA		OpenSea	TMEM174	NM_153217	3'UTR			NA				NA
cg10649156	0.0185	8.14e-05	-0.0007	8.81e-01	0.0192	4.28e-04	4.43e-05	1.95e-02	0.557	0.569	0.553	0.555	NS	NS	NS	NS	chr22	39688157	-	NA	NA	NA	NA	NA	NA	chr22:39688128-39688349	Island						TRUE				NA
cg10673265	-0.0177	1.38e-04	0.0016	7.40e-01	-0.0193	6.87e-04	8.93e-05	3.01e-02	0.625	0.617	0.626	0.626	NS	NS	NS	NS	chr6	33169975	-	NA	NA	NA	NA	NA	NA	chr6:33167885-33168715	S_Shore	SLC39A7;SLC39A7	NM_006979;NM_001077516	Body;Body			NA				NA
cg10694741	0.0006	6.35e-01	0.0064	6.14e-03	-0.0058	1.61e-02	1.98e-04	4.83e-02	0.054	0.053	0.061	0.054	NS	NS	NS	NS	chr17	37382161	+	NA	NA	NA	NA	NA	NA	chr17:37380953-37382363	Island	STAC2	NM_198993	TSS200			TRUE	17:34634480-34635918			NA
cg10702041	-0.022	1.27e-05	0.0008	8.79e-01	-0.0228	9.12e-05	2.46e-05	1.36e-02	0.526	0.501	0.526	0.534	NS	NS	NS	NS	chr7	150778818	-	NA	NA	NA	NA	NA	NA	chr7:150777607-150780879	Island	FASTK;TMUB1;TMUB1;FASTK	NM_033015;NM_031434;NM_001136044;NM_006712	TSS1500;Body;Body;TSS1500			NA	7:150408239-150409904			NA
cg10707964	-0.0226	6.59e-07	-0.0082	1.74e-01	-0.0145	2.24e-02	1.98e-04	4.83e-02	0.591	0.575	0.593	0.597	NS	NS	NS	NS	chr21	44592374	+	NA	NA	NA	NA	NA	NA	chr21:44592182-44592384	Island	CRYAA	NM_000394	Body			NA	21:43465204-43465474			TRUE
cg10718809	-0.0208	1.35e-04	0.0074	2.16e-01	-0.0281	3.13e-05	5.36e-05	2.21e-02	0.721	0.706	0.725	0.726	NS	NS	NS	NS	chr11	64087106	-	NA	NA	NA	NA	NA	NA	chr11:64084646-64086057	S_Shore	PRDX5;PRDX5;PRDX5	NM_012094;NM_181652;NM_181651	Body;Body;Body			NA				NA
cg10721220	0.0229	5.20e-07	0.0111	1.51e-02	0.0118	2.58e-02	1.37e-06	1.65e-03	0.559	0.577	0.561	0.55	NS	NS	NS	NS	chr8	29743492	+	NA	NA	NA	NA	NA	NA		OpenSea						TRUE		8:29743424-29743560	Unclassified_Cell_type_specific	NA
cg10742523	0.0152	3.47e-06	0.0055	2.50e-01	0.0097	5.71e-02	8.11e-05	2.83e-02	0.628	0.629	0.623	0.627	NS	NS	NS	NS	chr4	55650393	-	NA	NA	NA	NA	NA	NA		OpenSea						TRUE				NA
cg10772185	0.0218	9.93e-07	0.0121	2.25e-02	0.0097	1.23e-01	2.81e-05	1.47e-02	0.621	0.631	0.619	0.615	NS	NS	NS	NS	chr10	34320548	-	rs2645231	0.232897	NA	NA	NA	NA		OpenSea						TRUE				TRUE
cg10772263	0.0251	5.45e-05	0.0015	8.40e-01	0.0236	5.66e-03	2.06e-04	4.94e-02	0.747	0.763	0.739	0.742	NS	NS	NS	NS	chr10	73746656	+	NA	NA	NA	NA	NA	NA		OpenSea	CHST3	NM_004273	5'UTR			TRUE				NA
cg10785793	0.0245	1.33e-04	0.0097	8.25e-02	0.0148	3.74e-02	5.20e-05	2.17e-02	0.6	0.612	0.595	0.594	NS	NS	NS	NS	chr1	207392261	-	NA	NA	NA	NA	NA	NA		OpenSea						TRUE				NA
cg10788371	0.015	3.33e-04	-0.0001	9.79e-01	0.0151	2.66e-03	1.79e-04	4.60e-02	0.206	0.218	0.2	0.204	NS	I	NS	NS	chr11	76381040	+	NA	NA	NA	NA	NA	NA	chr11:76381449-76382295	N_Shore	LRRC32;LRRC32;LRRC32	NM_001128922;NM_005512;NM_005512	5'UTR;1stExon;5'UTR	low-CpG:76058599-76058717		NA				TRUE
cg10795509	-0.0341	1.17e-05	-0.0035	6.61e-01	-0.0306	2.76e-03	1.32e-05	8.57e-03	0.443	0.427	0.448	0.449	NS	NS	NS	NS	chr20	18776145	+	NA	NA	NA	NA	NA	NA		OpenSea	HSPC072;LOC100270804	NR_026883;NR_026885	TSS1500;Body			NA		20:18776071-18776253	Promoter_Associated	NA
cg10805254	-0.0255	4.03e-05	-0.001	8.75e-01	-0.0244	1.47e-03	5.85e-05	2.34e-02	0.491	0.474	0.491	0.497	NS	NS	NS	NS	chr3	72433837	+	NA	NA	NA	NA	NA	NA		OpenSea	RYBP	NM_012234	Body			TRUE				NA
cg10815420	-0.0393	1.47e-05	0.0039	7.79e-01	-0.0432	3.01e-03	1.14e-04	3.50e-02	0.576	0.551	0.584	0.577	NS	NS	NS	NS	chr8	105599835	-	NA	NA	NA	NA	NA	NA	chr8:105600453-105601704	N_Shore	LRP12;LRP12	NM_001135703;NM_013437	Body;Body		CDMR	TRUE				NA
cg10816760	-0.0307	4.14e-04	-0.0162	4.65e-02	-0.0146	1.74e-01	1.19e-04	3.57e-02	0.415	0.396	0.401	0.421	NS	NS	NS	NS	chr6	142890973	-	NA	NA	NA	NA	NA	NA		OpenSea	LOC153910;LOC153910	NR_027312;NR_027311	Body;Body			TRUE		6:142890865-142891143	Unclassified_Cell_type_specific	NA
cg10820736	0.0094	3.30e-06	0.0045	8.54e-02	0.0049	1.01e-01	1.45e-04	4.05e-02	0.9	0.904	0.902	0.899	NS	NS	NS	NS	chr17	80970892	+	NA	NA	NA	NA	NA	NA	chr17:80969748-80970160	S_Shore	B3GNTL1	NM_001009905	Body			TRUE	17:78564079-78564182			TRUE
cg10820936	-0.0206	8.81e-05	0.0078	2.95e-01	-0.0284	3.13e-04	1.28e-04	3.73e-02	0.165	0.151	0.171	0.168	NS	NS	NS	NS	chr2	216871234	+	NA	NA	NA	NA	NA	NA		OpenSea	MREG	NM_018000	Body			TRUE		2:216870942-216871337	Unclassified	NA
cg10856724	0.0083	5.54e-01	0.0923	6.47e-07	-0.084	4.26e-05	3.26e-07	4.97e-04	0.271	0.255	0.343	0.26	NS	NS	NS	NS	chr12	34555212	+	rs12829284	0.175603	NA	NA	NA	NA		OpenSea						NA	12:34445318-34447888			NA
cg10893014	0.0416	2.09e-05	0.0245	2.66e-02	0.0172	2.07e-01	1.08e-04	3.40e-02	0.529	0.551	0.54	0.524	NS	NS	NS	NS	chr6	35461236	+	NA	NA	NA	NA	NA	NA	chr6:35464056-35466269	N_Shelf	TEAD3	NM_003214	5'UTR			NA	6:35569214-35569536			NA
cg10895547	0.0181	1.05e-05	0.011	3.47e-02	0.007	2.13e-01	6.89e-05	2.59e-02	0.461	0.472	0.464	0.455	NS	NS	NS	NS	chr1	78071255	-	NA	NA	NA	NA	NA	NA		OpenSea	ZZZ3	NM_015534	Body			TRUE				NA
cg10923838	0.0035	3.36e-02	0.0083	8.49e-05	-0.0048	4.78e-02	3.32e-05	1.62e-02	0.071	0.071	0.075	0.07	NS	NS	NS	NS	chr12	120242330	-	NA	NA	NA	NA	NA	NA	chr12:120241921-120242233	S_Shore	CIT	NM_007174	Body			TRUE		12:120241254-120242709	Unclassified_Cell_type_specific	TRUE
cg10944097	-0.0185	3.16e-05	0.001	8.39e-01	-0.0195	7.86e-04	8.03e-05	2.82e-02	0.321	0.304	0.327	0.329	NS	NS	NS	NS	chr13	25691517	+	NA	NA	NA	NA	NA	NA		OpenSea						NA	13:24589505-24589601			NA
cg10950524	0.0115	5.27e-03	-0.0098	6.26e-02	0.0213	9.33e-04	1.30e-04	3.77e-02	0.845	0.852	0.83	0.846	NS	NS	NS	NS	chr7	2139216	-	NA	NA	NA	NA	NA	NA		OpenSea	MAD1L1;MAD1L1;MAD1L1	NM_003550;NM_001013837;NM_001013836	Body;Body;Body			NA	7:2105742-2105786	7:2138452-2140372	Unclassified	TRUE
cg10950949	-0.0329	1.63e-14	-0.0089	8.54e-02	-0.024	8.21e-06	2.81e-11	1.62e-07	0.309	0.285	0.309	0.32	NS	NS	NS	NS	chr17	4752739	+	NA	NA	NA	NA	NA	NA		OpenSea	MINK1;MINK1;MINK1;MINK1	NM_015716;NM_153827;NM_001024937;NM_170663	Body;Body;Body;Body			TRUE				TRUE
cg10959950	0.02	2.35e-05	0.0052	3.44e-01	0.0148	1.84e-02	7.76e-05	2.76e-02	0.498	0.515	0.495	0.494	NS	NS	NS	NS	chr5	38535574	-	NA	NA	NA	NA	NA	NA		OpenSea	LIFR;LIFR	NM_001127671;NM_002310	5'UTR;5'UTR			TRUE				NA
cg10987682	0.0237	2.55e-05	-0.0055	4.22e-01	0.0293	1.09e-04	1.16e-04	3.53e-02	0.455	0.468	0.442	0.451	NS	NS	NS	NS	chr2	23509827	+	NA	NA	NA	NA	NA	NA		OpenSea						TRUE				NA
cg10991184	0.0162	2.72e-04	-0.0094	6.20e-02	0.0255	6.20e-06	2.58e-05	1.40e-02	0.828	0.84	0.813	0.825	NS	NS	NS	NS	chr3	61763393	+	NA	NA	NA	NA	NA	NA		OpenSea	PTPRG	NM_002841	Body			TRUE				NA
cg10996463	-0.0183	2.40e-05	-0.0035	4.43e-01	-0.0148	5.54e-03	1.07e-04	3.37e-02	0.808	0.798	0.808	0.81	NS	NS	NS	NS	chr6	32150739	+	NA	NA	NA	NA	NA	NA		OpenSea	AGER;AGER	NM_172197;NM_001136	Body;Body			NA				NA
cg10999157	0.0157	1.26e-07	0.0052	1.89e-01	0.0105	1.87e-02	6.79e-06	5.47e-03	0.171	0.179	0.167	0.167	NS	NS	NS	NS	chr7	74020711	-	NA	NA	NA	NA	NA	NA	chr7:74020801-74021118	N_Shore						TRUE		7:74020137-74021411	Unclassified_Cell_type_specific	TRUE
cg11020085	0.0197	1.77e-05	0.0123	2.66e-02	0.0074	2.09e-01	5.20e-05	2.17e-02	0.231	0.242	0.233	0.228	NS	NS	NS	NS	chr3	52038371	+	rs112565154	0.032022	NA	NA	NA	NA		OpenSea						TRUE		3:52037551-52038958	Unclassified_Cell_type_specific	TRUE
cg11024506	-0.0175	1.01e-05	-0.0063	2.02e-01	-0.0112	4.50e-02	5.08e-05	2.14e-02	0.433	0.426	0.433	0.435	NS	NS	NS	NS	chr10	62668850	+	NA	NA	NA	NA	NA	NA		OpenSea	RHOBTB1;RHOBTB1;RHOBTB1;RHOBTB1	NM_014836;NR_024555;NR_024554;NR_024556	Body;Body;Body;Body			NA				NA
cg11039694	0.0181	1.86e-05	0.0035	4.79e-01	0.0146	7.06e-03	1.46e-04	4.05e-02	0.579	0.589	0.573	0.576	NS	NS	NS	NS	chr3	50304941	+	NA	NA	NA	NA	NA	NA		OpenSea	SEMA3B;SEMA3B	NM_004636;NM_001005914	TSS200;TSS200			TRUE				TRUE
cg11049439	0.0258	9.84e-09	0.0039	4.71e-01	0.0219	4.43e-04	5.49e-07	7.64e-04	0.551	0.57	0.546	0.548	NS	NS	NS	NS	chr6	31868724	-	NA	NA	NA	NA	NA	NA	chr6:31868781-31870311	N_Shore	ZBTB12	NM_181842	Body			NA				NA
cg11071762	0.0168	1.50e-05	-0.0029	5.40e-01	0.0197	2.12e-04	7.41e-05	2.69e-02	0.408	0.403	0.397	0.413	NS	NS	NS	NS	chr1	111746640	-	NA	NA	NA	NA	NA	NA	chr1:111746337-111747303	Island						TRUE	1:111547873-111548818	1:111746088-111747983	Unclassified	TRUE
cg11093142	0.0256	2.56e-06	0.0038	5.69e-01	0.0218	3.28e-03	1.25e-05	8.32e-03	0.77	0.787	0.764	0.765	NS	NS	NS	NS	chr13	49075016	+	NA	NA	NA	NA	NA	NA		OpenSea	RCBTB2	NM_001268	Body			TRUE				TRUE
cg11196175	-0.0144	1.14e-05	-0.0093	1.51e-02	-0.0051	2.75e-01	5.65e-07	7.81e-04	0.881	0.874	0.876	0.885	NS	NS	NS	NS	chr14	21560541	-	NA	NA	NA	NA	NA	NA	chr14:21558547-21561443	Island	ZNF219;ZNF219;ZNF219	NM_001101672;NM_016423;NM_001102454	Body;Body;Body			NA	14:20629806-20631283	14:21559917-21561257	Unclassified	NA
cg11211965	-0.0154	1.76e-05	0.0011	8.34e-01	-0.0164	3.25e-03	6.62e-05	2.52e-02	0.679	0.672	0.686	0.682	NS	NS	NS	NS	chr12	7076545	-	NA	NA	rs112269622	0.011436	rs112269622	0.011436	chr12:7079500-7080129	N_Shelf	SCARNA12;PHB2;PHB2	NR_003010;NM_007273;NM_001144831	Body;Body;Body			NA				NA
cg11215644	0.0226	3.31e-05	0.0022	6.93e-01	0.0203	3.02e-03	1.41e-04	3.96e-02	0.205	0.217	0.201	0.203	NS	NS	NS	NS	chr6	12296435	-	NA	NA	NA	NA	NA	NA		OpenSea	EDN1;EDN1	NM_001955;NM_001168319	3'UTR;3'UTR			NA				TRUE
cg11248957	-0.0126	2.12e-03	-0.0178	3.56e-05	0.0052	3.00e-01	4.55e-05	1.99e-02	0.681	0.675	0.667	0.687	NS	NS	NS	NS	chr10	15963599	+	NA	NA	NA	NA	NA	NA		OpenSea						NA	10:16003396-16003745			NA
cg11249452	0.0027	3.72e-04	-0.0009	3.42e-01	0.0036	5.66e-04	1.70e-04	4.44e-02	0.03	0.032	0.029	0.03	NS	NS	NS	NS	chr1	203830649	+	NA	NA	NA	NA	NA	NA	chr1:203830507-203830901	Island	SNRPE	NM_003094	TSS200			NA	1:202097163-202097868	1:203830076-203831292	Promoter_Associated	NA
cg11255159	0.0239	4.25e-07	0.0044	4.04e-01	0.0195	2.34e-03	4.66e-06	4.07e-03	0.499	0.518	0.487	0.492	NS	NS	NS	NS	chr19	18401021	-	NA	NA	NA	NA	NA	NA	chr19:18402556-18403403	N_Shore						NA		19:18400977-18401594	Unclassified	NA
cg11263296	0.0195	5.35e-06	0.0062	3.18e-01	0.0134	4.81e-02	1.61e-04	4.30e-02	0.562	0.576	0.557	0.557	NS	NS	NS	NS	chr12	120428313	+	NA	NA	NA	NA	NA	NA	chr12:120426547-120428066	S_Shore	CCDC64	NM_207311	Body			NA				NA
cg11280108	0.0232	7.04e-09	0.0007	8.84e-01	0.0225	2.30e-05	3.41e-07	5.17e-04	0.575	0.595	0.571	0.57	NS	NS	NS	NS	chr3	51537627	-	NA	NA	NA	NA	NA	NA	chr3:51533342-51534260	S_Shelf						NA				NA
cg11284329	0.0023	2.25e-04	-0.001	1.38e-01	0.0033	1.16e-05	1.12e-04	3.46e-02	0.058	0.058	0.057	0.058	NS	NS	NS	NS	chr4	77870605	+	NA	NA	NA	NA	NA	NA	chr4:77869440-77872122	Island	2011-09-01	NM_018243	TSS1500			NA	4:78088326-78091457	4:77870500-77871495	Promoter_Associated	NA
cg11290998	0.0146	9.60e-06	0.0028	4.81e-01	0.0118	2.29e-03	1.69e-04	4.42e-02	0.446	0.459	0.443	0.443	NS	NS	NS	NS	chr12	104449753	-	NA	NA	NA	NA	NA	NA		OpenSea						TRUE				NA
cg11303795	-0.0141	4.09e-04	0.002	6.10e-01	-0.0161	1.13e-03	1.17e-04	3.53e-02	0.592	0.583	0.592	0.595	NS	NS	NS	NS	chr3	122783668	+	NA	NA	NA	NA	NA	NA	chr3:122785734-122786600	N_Shelf						NA				NA
cg11330139	-0.0164	9.84e-06	0.0014	7.60e-01	-0.0178	3.59e-04	5.29e-05	2.18e-02	0.516	0.508	0.525	0.518	NS	NS	NS	NS	chr19	17836641	+	NA	NA	NA	NA	NA	NA	chr19:17836755-17838816	N_Shore	MAP1S	NM_018174	Body			NA		19:17836464-17836884	Gene_Associated_Cell_type_specific	NA
cg11344026	0.0192	1.62e-05	-0.0145	1.42e-02	0.0336	2.05e-08	1.77e-06	2.00e-03	0.839	0.86	0.822	0.834	NS	NS	NS	NS	chr11	71144007	-	NA	NA	NA	NA	NA	NA	chr11:71146442-71146862	N_Shelf						NA				NA
cg11344950	0.029	3.26e-06	0.0089	2.90e-01	0.0202	2.93e-02	5.80e-05	2.33e-02	0.401	0.425	0.394	0.393	NS	NS	NS	NS	chr1	151826167	-	NA	NA	NA	NA	NA	NA		OpenSea	THEM5;THEM5	NM_182578;NM_182578	1stExon;5'UTR			NA				NA
cg11367901	0.0241	9.60e-05	-0.0126	7.75e-02	0.0367	7.48e-06	5.09e-06	4.39e-03	0.744	0.763	0.731	0.743	NS	NS	NS	NS	chr3	129341854	+	NA	NA	rs73863664	0.010979	rs73863664	0.010979	chr3:129345667-129346521	N_Shelf						NA				NA
cg11401784	-0.0201	1.01e-04	-0.0016	7.32e-01	-0.0185	2.28e-03	1.01e-04	3.24e-02	0.721	0.711	0.72	0.721	NS	NS	NS	NS	chr1	16092264	-	NA	NA	NA	NA	NA	NA		OpenSea	FBLIM1;FBLIM1;FBLIM1	NM_001024216;NM_017556;NM_001024215	Body;Body;Body			NA				TRUE
cg11424525	0.0023	1.82e-03	0.0027	4.71e-04	-0.0004	6.18e-01	1.40e-04	3.96e-02	0.051	0.051	0.053	0.051	NS	NS	NS	NS	chr21	46494378	-	NA	NA	NA	NA	NA	NA	chr21:46494173-46495472	Island	ADARB1;ADARB1;ADARB1;ADARB1;C21orf122;ADARB1;ADARB1;ADARB1	NR_027673;NR_027674;NM_001112;NR_027672;NR_027292;NM_015833;NM_001160230;NM_015834	TSS200;TSS200;TSS200;TSS200;TSS1500;TSS200;TSS200;TSS200	high-CpG:45318779-45318856		NA	21:45318627-45320045	21:46493398-46495377	Promoter_Associated	NA
cg11433624	0.0043	2.51e-05	0.0013	3.19e-01	0.003	2.62e-02	1.12e-04	3.46e-02	0.053	0.055	0.053	0.052	NS	NS	NS	NS	chr6	7146702	+	NA	NA	NA	NA	NA	NA		OpenSea	RREB1;RREB1;RREB1;RREB1	NM_001003700;NM_001003699;NM_001168344;NM_001003698	5'UTR;5'UTR;5'UTR;5'UTR			TRUE		6:7146502-7146876	Promoter_Associated	NA
cg11435167	-0.0241	4.22e-07	-0.0113	3.50e-02	-0.0128	2.93e-02	1.95e-06	2.14e-03	0.426	0.407	0.423	0.434	NS	NS	NS	NS	chr19	1588449	+	NA	NA	NA	NA	NA	NA	chr19:1591427-1591628	N_Shelf	MBD3	NM_003926	Body			NA				NA
cg11448683	0.028	5.61e-06	0.0171	1.36e-02	0.0109	1.98e-01	4.17e-06	3.75e-03	0.138	0.154	0.144	0.131	NS	NS	NS	NS	chr1	45274099	-	NA	NA	NA	NA	NA	NA	chr1:45271679-45272318	S_Shore	TCTEX1D4;BTBD19	NM_001013632;NM_001136537	TSS1500;TSS200			TRUE		1:45272776-45274518	Promoter_Associated	NA
cg11459773	-0.0403	1.14e-06	-0.0128	1.93e-01	-0.0274	1.46e-02	7.94e-06	6.20e-03	0.629	0.604	0.631	0.64	NS	NS	NS	NS	chr19	45262055	+	NA	NA	NA	NA	NA	NA	chr19:45260352-45261809	S_Shore	BCL3	NM_005178	Body		RDMR	NA				TRUE
cg11478233	0.0087	1.41e-05	-0.0001	9.71e-01	0.0088	7.05e-04	7.92e-05	2.80e-02	0.94	0.945	0.94	0.938	NS	NS	NS	NS	chr13	114281582	-	NA	NA	NA	NA	NA	NA	chr13:114279913-114280355	S_Shore	TFDP1;TFDP1	NR_026580;NM_007111	Body;Body			TRUE	13:113329486-113329805			NA
cg11480762	0.0458	4.66e-11	0.0009	9.27e-01	0.045	1.12e-05	1.82e-09	6.01e-06	0.375	0.414	0.364	0.36	NS	NS	NS	NS	chr10	73103395	+	rs148948318	0.0124	NA	NA	NA	NA		OpenSea	SLC29A3	NM_018344	Body			TRUE				NA
cg11523456	0.0346	1.78e-10	0.0143	2.66e-02	0.0203	4.63e-03	1.21e-09	4.38e-06	0.403	0.428	0.403	0.394	NS	NS	NS	NS	chr11	65258811	-	NA	NA	NA	NA	NA	NA		OpenSea						TRUE		11:65258615-65259637	Unclassified_Cell_type_specific	NA
cg11555335	-0.0146	8.01e-06	0.0031	4.69e-01	-0.0177	1.90e-04	1.69e-05	1.03e-02	0.836	0.827	0.841	0.838	NS	NS	NS	NS	chr2	242175421	-	NA	NA	rs57700042	0.045288	NA	NA	chr2:242179276-242179510	N_Shelf	HDLBP;HDLBP	NM_203346;NM_005336	Body;Body			NA	2:241824075-241824377			NA
cg11576166	-0.0257	8.40e-06	0.0031	7.17e-01	-0.0288	8.73e-04	2.37e-05	1.32e-02	0.525	0.507	0.532	0.53	NS	NS	NS	NS	chr1	53984743	+	NA	NA	rs61617156	0.016515	NA	NA		OpenSea	GLIS1	NM_147193	Body			TRUE				NA
cg11588787	0.0322	1.26e-04	-0.0018	8.57e-01	0.034	3.71e-03	1.55e-04	4.19e-02	0.28	0.303	0.263	0.274	NS	NS	NS	NS	chr13	28181449	-	NA	NA	NA	NA	NA	NA		OpenSea	LNX2	NM_153371	5'UTR			TRUE				NA
cg11624708	-0.0191	1.56e-06	0.0039	4.74e-01	-0.0231	5.29e-05	2.85e-05	1.48e-02	0.174	0.147	0.189	0.183	NS	NS	NS	NS	chr19	17942411	+	NA	NA	rs73020668	0.012153	NA	NA	chr19:17942061-17942567	Island	JAK3	NM_000215	Body			NA	19:17802637-17803567			NA
cg11628021	0.0283	1.55e-12	0.0029	5.03e-01	0.0254	4.61e-08	5.57e-13	4.94e-09	0.513	0.534	0.508	0.507	NS	NS	NS	NS	chr19	17491382	+	NA	NA	NA	NA	NA	NA	chr19:17487895-17488125	S_Shelf						NA				NA
cg11637084	0.0439	3.36e-06	-0.0085	4.49e-01	0.0524	2.12e-05	6.23e-06	5.12e-03	0.678	0.717	0.66	0.666	NS	NS	NS	NS	chr10	52170429	+	rs7900063	0.03262	NA	NA	NA	NA		OpenSea	SGMS1	NM_147156	5'UTR			TRUE				NA
cg11643099	-0.0302	1.07e-05	-0.0117	9.31e-02	-0.0185	3.09e-02	2.03e-05	1.19e-02	0.365	0.345	0.361	0.373	NS	NS	NS	NS	chr1	26485229	+	NA	NA	NA	NA	NA	NA	chr1:26487807-26488606	N_Shelf	GRRP1	NM_024869	TSS1500			TRUE				NA
cg11653858	0.0155	7.86e-08	0.0058	5.25e-02	0.0097	4.35e-03	4.07e-07	6.04e-04	0.496	0.509	0.495	0.493	NS	NS	NS	NS	chr17	26799289	-	NA	NA	NA	NA	NA	NA		OpenSea	SLC13A2;SLC13A2;SLC13A2;SLC13A2	NR_027384;NM_001145975;NM_003984;NM_001145976	TSS1500;TSS1500;TSS1500;TSS1500			NA				NA
cg11706163	0.0173	4.80e-08	0.0031	5.13e-01	0.0141	5.29e-03	7.86e-06	6.15e-03	0.416	0.428	0.41	0.415	NS	NS	NS	NS	chr5	39364495	+	NA	NA	NA	NA	NA	NA		OpenSea	C9	NM_001737	1stExon			NA				NA
cg11718677	-0.0002	8.09e-01	0.0033	7.46e-05	-0.0034	2.56e-04	7.34e-05	2.68e-02	0.054	0.053	0.057	0.055	NS	NS	NS	NS	chr2	241172452	-	NA	NA	NA	NA	NA	NA		OpenSea						NA	2:240821110-240821275	2:241172114-241173800	Unclassified	NA
cg11745166	0.0283	1.86e-07	0.0058	3.76e-01	0.0225	1.93e-03	1.73e-06	1.97e-03	0.571	0.587	0.565	0.564	NS	NS	NS	NS	chr8	134734839	-	NA	NA	rs57908664	0.017383	NA	NA		OpenSea						TRUE				NA
cg11753286	0.0031	2.65e-04	-0.0014	1.88e-01	0.0045	3.57e-04	5.21e-05	2.17e-02	0.063	0.064	0.062	0.063	NS	NS	NS	NS	chr6	32164000	-	NA	NA	NA	NA	NA	NA	chr6:32163292-32164383	Island	GPSM3;NOTCH4	NM_022107;NM_004557	TSS1500;Body	high-CpG:32271902-32272181		NA	6:32271366-32272567	6:32162400-32164485	Promoter_Associated	NA
cg11786833	0.0217	6.09e-05	0	9.98e-01	0.0217	4.03e-04	7.02e-05	2.61e-02	0.508	0.523	0.5	0.503	NS	NS	NS	NS	chr1	41884697	-	NA	NA	NA	NA	NA	NA		OpenSea						TRUE				TRUE
cg11788715	0.0615	8.34e-13	0.0075	3.53e-01	0.0541	3.25e-08	1.69e-16	3.13e-12	0.553	0.597	0.543	0.539	NS	NS	NS	NS	chr2	84916520	-	NA	NA	NA	NA	NA	NA		OpenSea	DNAH6	NM_001370	Body			TRUE				NA
cg11821759	-0.0177	6.22e-04	0.0027	5.96e-01	-0.0204	9.87e-04	9.14e-05	3.04e-02	0.852	0.838	0.856	0.855	NS	NS	NS	NS	chr1	22155384	+	NA	NA	NA	NA	NA	NA	chr1:22155300-22155565	Island	HSPG2	NM_005529	Body			NA				NA
cg11823624	-0.0192	2.44e-05	-0.0003	9.50e-01	-0.0189	1.60e-03	1.20e-04	3.58e-02	0.518	0.502	0.516	0.524	NS	NS	NS	NS	chr7	150778724	+	NA	NA	NA	NA	NA	NA	chr7:150777607-150780879	Island	FASTK;TMUB1;TMUB1;FASTK	NM_033015;NM_031434;NM_001136044;NM_006712	TSS1500;Body;Body;TSS1500			NA	7:150408239-150409904	7:150778687-150778737	Unclassified_Cell_type_specific	NA
cg11867461	0.0161	1.67e-05	0.0075	1.16e-01	0.0086	1.08e-01	2.06e-04	4.94e-02	0.805	0.818	0.809	0.801	NS	NS	NS	NS	chr7	42147077	-	NA	NA	NA	NA	NA	NA		OpenSea	GLI3	NM_000168	Body			TRUE				TRUE
cg11909340	0.0262	5.18e-03	-0.0296	9.42e-03	0.0558	9.34e-06	3.13e-05	1.57e-02	0.812	0.829	0.789	0.81	NS	NS	NS	NS	chr5	178656491	+	rs116224941	0.034318	NA	NA	NA	NA		OpenSea	ADAMTS2;ADAMTS2	NM_021599;NM_014244	Body;Body			NA	5:178588867-178589098			NA
cg11940973	0.0325	1.32e-05	0.0102	1.53e-01	0.0223	6.19e-03	1.42e-05	8.99e-03	0.561	0.584	0.56	0.552	NS	NS	NS	NS	chr5	145939975	-	NA	NA	NA	NA	NA	NA		OpenSea						TRUE				NA
cg11944462	0.0173	5.11e-04	-0.0089	1.10e-01	0.0261	9.82e-05	1.84e-04	4.67e-02	0.715	0.718	0.702	0.715	NS	NS	NS	NS	chr10	102642752	+	NA	NA	NA	NA	NA	NA		OpenSea						TRUE	10:102632519-102632777			NA
cg11951974	-0.0269	2.76e-04	-0.0195	2.66e-02	-0.0074	4.69e-01	2.07e-04	4.94e-02	0.632	0.61	0.628	0.639	NS	NS	NS	NS	chr4	8608486	-	NA	NA	NA	NA	NA	NA		OpenSea	CPZ;CPZ;CPZ	NM_001014447;NM_003652;NM_001014448	Body;Body;Body			NA	4:8659052-8659487			NA
cg11953417	0.0257	2.77e-06	-0.003	6.27e-01	0.0287	1.28e-04	5.57e-07	7.72e-04	0.547	0.561	0.539	0.544	NS	NS	NS	NS	chr7	99761767	+	NA	NA	NA	NA	NA	NA		OpenSea	GAL3ST4	NM_024637	Body			NA				NA
cg11954030	0.0057	1.49e-05	0.0018	2.46e-01	0.004	2.23e-02	9.98e-05	3.22e-02	0.952	0.955	0.952	0.951	NS	NS	NS	NS	chr5	16698129	+	NA	NA	NA	NA	NA	NA	chr5:16701071-16701775	N_Shelf	MYO10	NM_012334	Body			NA				NA
cg11955845	-0.0141	3.34e-06	-0.0121	5.63e-03	-0.0021	6.79e-01	1.24e-05	8.26e-03	0.507	0.499	0.499	0.509	NS	NS	NS	NS	chr22	36681311	-	NA	NA	NA	NA	NA	NA		OpenSea	MYH9	NM_002473	Body	low-CpG:35011227-35011289		NA				NA
cg11970163	-0.0215	3.01e-04	0.0025	6.75e-01	-0.024	8.52e-04	9.72e-05	3.17e-02	0.608	0.601	0.615	0.61	NS	NS	NS	NS	chr1	184852820	+	NA	NA	NA	NA	NA	NA		OpenSea	FAM129A	NM_052966	Body			TRUE				NA
cg12025938	0.0006	2.23e-01	0.0025	1.99e-05	-0.0019	2.40e-03	1.91e-04	4.77e-02	0.03	0.03	0.032	0.029	NS	NS	NS	NS	chr12	72080006	+	NA	NA	NA	NA	NA	NA	chr12:72079789-72080261	Island	TMEM19;TMEM19	NM_018279;NM_018279	5'UTR;1stExon	high-CpG:70366102-70366577		NA	12:70366057-70366528	12:72079434-72080699	Promoter_Associated	NA
cg12029639	-0.0419	1.39e-02	0.0567	9.35e-03	-0.0986	5.40e-05	6.55e-05	2.51e-02	0.265	0.241	0.329	0.259	NS	NS	NS	NS	chr13	36050993	+	NA	NA	NA	NA	NA	NA	chr13:36052553-36053119	N_Shore	MIR548F5;NBEA;MAB21L1	NR_031646;NM_015678;NM_005584	Body;Body;TSS200		RDMR	NA	13:34948775-34948994			TRUE
cg12030301	0.0111	3.83e-06	0.0008	8.02e-01	0.0103	4.72e-03	3.45e-05	1.66e-02	0.935	0.941	0.931	0.933	NS	NS	NS	NS	chr3	5134159	+	NA	NA	NA	NA	NA	NA	chr3:5137548-5137977	N_Shelf						NA				NA
cg12033187	-0.0177	1.22e-05	-0.0028	5.72e-01	-0.0149	8.90e-03	7.34e-05	2.68e-02	0.609	0.601	0.606	0.612	NS	NS	NS	NS	chr2	105719918	+	NA	NA	NA	NA	NA	NA		OpenSea						TRUE				TRUE
cg12063992	0.0275	5.55e-05	-0.0063	4.45e-01	0.0338	6.64e-04	3.62e-05	1.70e-02	0.372	0.393	0.357	0.37	NS	C	NS	NS	chr15	75865604	+	NA	NA	NA	NA	NA	NA		OpenSea	PTPN9	NM_002833	Body			TRUE		15:75865418-75865666	Unclassified_Cell_type_specific	NA
cg12091331	0.0266	5.94e-07	0.0101	1.49e-01	0.0165	3.17e-02	4.32e-05	1.92e-02	0.632	0.647	0.636	0.627	NS	NS	NS	NS	chr8	42065314	-	NA	NA	NA	NA	NA	NA		OpenSea	PLAT;PLAT	NM_033011;NM_000930	TSS200;TSS200			TRUE				TRUE
cg12101586	-0.0452	2.57e-08	-0.0057	5.08e-01	-0.0395	2.22e-04	1.05e-08	2.91e-05	0.513	0.478	0.519	0.521	NS	I	NS	I	chr15	75019203	+	NA	NA	NA	NA	NA	NA	chr15:75018186-75019336	Island	CYP1A1	NM_000499	TSS1500			NA	15:72805240-72806509	15:75017651-75019215	Unclassified_Cell_type_specific	NA
cg12113132	-0.025	1.08e-05	-0.0013	8.65e-01	-0.0238	3.41e-03	1.30e-05	8.56e-03	0.249	0.231	0.257	0.256	NS	NS	NS	NS	chr15	43476923	+	NA	NA	NA	NA	NA	NA	chr15:43477588-43477816	N_Shore	TMEM62;CCNDBP1;CCNDBP1;CCNDBP1;CCNDBP1	NM_024956;NM_012142;NM_037370;NR_027513;NR_027514	3'UTR;TSS1500;TSS1500;TSS1500;TSS1500			NA		15:43476922-43480165	Promoter_Associated	NA
cg12122464	-0.0025	1.29e-02	0.0033	6.00e-03	-0.0059	7.26e-06	9.60e-05	3.15e-02	0.046	0.044	0.048	0.046	NS	NS	NS	NS	chr19	10120092	+	NA	NA	rs140695047	0.0604	NA	NA	chr19:10120750-10121231	N_Shore	COL5A3	NM_015719	Body		DMR	TRUE	19:9981027-9982193	19:10120057-10121014	Unclassified_Cell_type_specific	NA
cg12126344	0.017	3.49e-07	-0.0013	7.36e-01	0.0184	2.68e-05	3.09e-06	3.00e-03	0.608	0.625	0.599	0.603	NS	NS	NS	NS	chr1	12207564	+	NA	NA	NA	NA	NA	NA		OpenSea						TRUE				NA
cg12141659	0.0038	4.22e-05	0.0011	2.65e-01	0.0027	2.05e-02	1.51e-04	4.13e-02	0.073	0.075	0.073	0.072	NS	NS	NS	NS	chr11	2847462	+	NA	NA	NA	NA	NA	NA		OpenSea	KCNQ1;KCNQ1	NM_000218;NM_181798	Body;Body			TRUE	11:2804038-2804272			TRUE
cg12156272	-0.0296	1.02e-04	-0.0067	4.04e-01	-0.0228	1.42e-02	1.95e-04	4.80e-02	0.587	0.57	0.589	0.593	NS	NS	NS	NS	chr14	92041829	+	NA	NA	NA	NA	NA	NA	chr14:92040411-92040876	S_Shore	C14orf184	NM_001080113	TSS1500			NA				NA
cg12224508	0.0131	6.02e-09	-0.0007	7.63e-01	0.0138	6.27e-07	4.99e-10	2.12e-06	0.078	0.085	0.074	0.076	NS	NS	NS	NS	chr2	28589782	+	NA	NA	NA	NA	NA	NA		OpenSea						TRUE		2:28589377-28590175	Unclassified_Cell_type_specific	NA
cg12226009	0.0259	3.17e-08	-0.0071	2.24e-01	0.033	1.52e-07	5.74e-08	1.18e-04	0.663	0.678	0.644	0.657	NS	NS	NS	NS	chr10	91263650	+	NA	NA	NA	NA	NA	NA		OpenSea	SLC16A12	NM_213606	5'UTR			TRUE				NA
cg12269535	0.0239	5.32e-05	0.0144	2.83e-02	0.0095	2.10e-01	2.11e-04	4.98e-02	0.403	0.417	0.405	0.396	NS	NS	NS	NS	chr6	43142014	-	NA	NA	NA	NA	NA	NA	chr6:43142013-43142217	Island	SRF	NM_003131	Body			NA		6:43141390-43142921	Promoter_Associated	NA
cg12284075	-0.0255	1.48e-02	-0.0417	4.08e-05	0.0162	1.93e-01	7.14e-05	2.64e-02	0.623	0.612	0.603	0.631	NS	NS	NS	NS	chr15	74541993	-	NA	NA	NA	NA	NA	NA	chr15:74537809-74538114	S_Shelf	CCDC33	NM_025055	Body			NA				NA
cg12291247	0.0235	3.17e-06	0.0037	5.12e-01	0.0197	1.71e-03	4.54e-05	1.99e-02	0.792	0.807	0.789	0.786	NS	NS	NS	NS	chr10	75411501	+	NA	NA	NA	NA	NA	NA	chr10:75407413-75407706	S_Shelf	SYNPO2L;SYNPO2L	NM_024875;NM_001114133	TSS1500;Body			NA				NA
cg12291408	-0.0612	6.26e-13	-0.0066	3.72e-01	-0.0546	1.12e-09	7.78e-16	1.27e-11	0.378	0.329	0.385	0.393	C	NS	NS	NS	chr7	100037572	+	NA	NA	NA	NA	NA	NA	chr7:100033262-100034253	S_Shelf						NA				NA
cg12294026	0.0657	6.23e-24	0.0082	2.43e-01	0.0575	4.29e-12	6.42e-25	4.56e-20	0.648	0.697	0.639	0.63	C	NS	NS	NS	chr5	14452155	+	rs145105846	0.0279	NA	NA	NA	NA		OpenSea	TRIO	NM_007118	Body			TRUE				NA
cg12303160	-0.0208	5.52e-06	-0.0019	7.26e-01	-0.0189	2.83e-03	2.33e-05	1.31e-02	0.346	0.33	0.35	0.352	NS	NS	NS	NS	chr4	54343119	-	NA	NA	NA	NA	NA	NA		OpenSea	LNX1;LNX1	NM_032622;NM_001126328	Body;Body			TRUE				NA
cg12309653	0.0182	1.68e-05	0.0002	9.76e-01	0.018	1.62e-03	5.09e-05	2.15e-02	0.569	0.577	0.559	0.566	NS	NS	NS	NS	chr15	37170454	-	NA	NA	NA	NA	NA	NA	chr15:37172473-37173018	N_Shelf	LOC145845	NR_024264	Body			TRUE	15:34957673-34957847			NA
cg12323063	0.0303	1.21e-07	0.0096	1.21e-01	0.0208	2.57e-03	1.46e-06	1.72e-03	0.768	0.788	0.765	0.759	NS	NS	NS	NS	chr17	67497879	+	NA	NA	NA	NA	NA	NA		OpenSea	MAP2K6	NM_002758	Body			TRUE				NA
cg12338137	0.0107	9.10e-03	-0.0135	1.61e-02	0.0241	1.17e-04	2.09e-04	4.97e-02	0.792	0.801	0.774	0.79	NS	NS	NS	NS	chr2	218701429	+	rs75332772	0.010984	NA	NA	NA	NA		OpenSea	TNS1	NM_022648	Body			TRUE				TRUE
cg12387154	0.045	2.27e-05	0.0306	5.29e-03	0.0143	2.56e-01	2.74e-05	1.45e-02	0.634	0.642	0.642	0.629	NS	NS	NS	NS	chr6	32119639	-	NA	NA	NA	NA	NA	NA	chr6:32118101-32118544	S_Shore	PRRT1;PRRT1	NM_030651;NM_030651	1stExon;5'UTR			NA				NA
cg12405048	0.0227	3.73e-05	0.0014	8.17e-01	0.0213	4.26e-03	3.74e-05	1.74e-02	0.414	0.433	0.405	0.409	NS	NS	NS	NS	chr12	112074086	+	NA	NA	NA	NA	NA	NA		OpenSea						TRUE	12:110558427-110558554			TRUE
cg12409226	0.0035	1.46e-05	0.0031	6.11e-04	0.0005	6.44e-01	1.75e-05	1.06e-02	0.062	0.063	0.064	0.061	NS	NS	NS	NS	chr7	100076985	+	NA	NA	NA	NA	NA	NA	chr7:100075303-100075551	S_Shore	TSC22D4	NM_030935	TSS200			NA		7:100075636-100077363	Promoter_Associated	NA
cg12409874	0.0115	2.00e-06	-0.0019	5.58e-01	0.0134	8.61e-05	9.83e-06	7.07e-03	0.923	0.931	0.917	0.921	NS	NS	NS	NS	chr21	43938777	-	NA	NA	NA	NA	NA	NA	chr21:43933589-43934832	S_Shelf	SLC37A1	NM_018964	Body			NA				TRUE
cg12435134	-0.0313	7.62e-05	0.009	4.09e-01	-0.0404	3.29e-04	1.69e-04	4.43e-02	0.461	0.434	0.472	0.465	NS	NS	NS	NS	chr4	76860890	-	NA	NA	NA	NA	NA	NA	chr4:76861089-76862426	N_Shore	NAAA;NAAA	NM_001042402;NM_014435	Body;Body			NA		4:76860795-76862576	Promoter_Associated	NA
cg12439315	-0.0214	2.28e-04	-0.0007	9.17e-01	-0.0207	7.04e-03	2.10e-04	4.97e-02	0.852	0.832	0.852	0.857	NS	NS	NS	NS	chr1	94044755	+	rs74101615	0.017841	NA	NA	NA	NA		OpenSea	BCAR3	NM_003567	Body			TRUE				NA
cg12461099	-0.0348	5.85e-10	-0.0103	1.06e-01	-0.0246	5.16e-04	7.83e-08	1.53e-04	0.521	0.496	0.519	0.531	NS	NS	NS	NS	chr1	19217794	-	rs78346435	0.024306	NA	NA	NA	NA		OpenSea	ALDH4A1;ALDH4A1;ALDH4A1	NM_001161504;NM_170726;NM_003748	TSS1500;Body;Body			TRUE				NA
cg12505694	0.0013	1.23e-01	0.004	2.18e-05	-0.0028	1.05e-02	3.05e-05	1.54e-02	0.044	0.044	0.047	0.043	NS	NS	NS	NS	chr2	85830004	-	NA	NA	NA	NA	NA	NA	chr2:85829266-85830237	Island	TMEM150A;TMEM150A;TMEM150A	NR_033179;NM_001031738;NM_153342	TSS200;TSS200;TSS200	high-CpG:85683473-85683530		NA	2:85682860-85683715	2:85828666-85830596	Promoter_Associated	NA
cg12508655	-0.0329	2.16e-06	-0.0071	3.13e-01	-0.0258	1.30e-03	2.31e-05	1.30e-02	0.408	0.384	0.411	0.416	NS	NS	NS	NS	chr5	71800767	-	NA	NA	NA	NA	NA	NA		OpenSea	ZNF366	NM_152625	5'UTR			TRUE				NA
cg12547516	-0.018	3.65e-06	-0.0045	2.95e-01	-0.0136	6.89e-03	5.93e-05	2.36e-02	0.53	0.517	0.529	0.535	NS	NS	NS	NS	chr1	53372233	+	NA	NA	NA	NA	NA	NA		OpenSea	ECHDC2	NM_018281	Body			TRUE				NA
cg12550146	-0.023	1.09e-06	-0.0116	3.29e-02	-0.0115	6.25e-02	2.39e-05	1.33e-02	0.606	0.586	0.603	0.616	NS	NS	NS	NS	chr8	668151	-	NA	NA	NA	NA	NA	NA	chr8:663998-664794	S_Shelf	ERICH1	NM_207332	Body			NA	8:658020-658309			NA
cg12554634	-0.0273	5.57e-06	-0.004	5.79e-01	-0.0233	2.74e-03	3.98e-05	1.81e-02	0.727	0.713	0.729	0.731	NS	NS	NS	NS	chr19	50159969	-	NA	NA	NA	NA	NA	NA	chr19:50154531-50156291	S_Shelf	SCAF1	NM_021228	Body			TRUE		19:50159704-50159971	Unclassified_Cell_type_specific	NA
cg12580665	-0.0016	8.54e-03	-0.0029	1.34e-05	0.0014	7.44e-02	3.88e-05	1.78e-02	0.022	0.023	0.02	0.022	NS	NS	NS	NS	chr7	25896724	+	NA	NA	NA	NA	NA	NA	chr7:25896713-25896925	Island						NA	7:25862914-25863422	7:25896100-25897025	Unclassified	NA
cg12585028	0.0237	3.87e-05	0.0181	5.01e-03	0.0056	4.46e-01	9.61e-05	3.15e-02	0.512	0.524	0.517	0.507	NS	NS	NS	NS	chr12	25347695	+	NA	NA	NA	NA	NA	NA	chr12:25348039-25348399	N_Shore	LYRM5;CASC1;CASC1;CASC1	NM_001001660;NM_001082972;NM_018272;NM_001082973	TSS1500;Body;Body;Body			NA		12:25347650-25348830	Promoter_Associated	NA
cg12592359	0.0258	2.22e-06	-0.0022	7.44e-01	0.0279	1.56e-04	2.44e-06	2.53e-03	0.726	0.738	0.708	0.72	NS	NS	NS	NS	chr20	30944839	-	NA	NA	NA	NA	NA	NA	chr20:30945647-30947033	N_Shore	ASXL1;ASXL1	NM_015338;NM_001164603	TSS1500;TSS1500			NA				NA
cg12601059	-0.0323	2.95e-06	0.0086	3.89e-01	-0.0409	1.66e-04	6.99e-06	5.62e-03	0.328	0.298	0.336	0.332	NS	NS	NS	NS	chr13	41976953	-	NA	NA	NA	NA	NA	NA		OpenSea						TRUE				NA
cg12607188	0.0232	6.83e-05	-0.0006	9.28e-01	0.0238	1.15e-03	2.04e-04	4.92e-02	0.567	0.588	0.559	0.56	NS	NS	NS	NS	chr5	132209089	-	NA	NA	NA	NA	NA	NA		OpenSea	LEAP2	NM_052971	TSS1500			NA				NA
cg12610243	0.0019	6.65e-05	0.0012	1.20e-02	0.0006	2.94e-01	6.93e-05	2.59e-02	0.02	0.021	0.02	0.02	NS	NS	NS	NS	chr4	110736647	+	NA	NA	NA	NA	NA	NA	chr4:110736868-110737128	N_Shore	GAR1;GAR1	NM_032993;NM_018983	TSS200;TSS200			NA	4:110955794-110956146	4:110736135-110737662	Promoter_Associated	NA
cg12648523	0.0226	3.26e-07	0.0034	5.72e-01	0.0192	2.10e-03	1.39e-05	8.89e-03	0.834	0.848	0.833	0.83	NS	NS	NS	NS	chr17	37884314	-	NA	NA	NA	NA	NA	NA	chr17:37886455-37887010	N_Shelf	ERBB2;ERBB2	NM_001005862;NM_004448	3'UTR;3'UTR			NA				NA
cg12658792	-0.0216	5.98e-08	-0.0035	4.71e-01	-0.0181	1.01e-03	5.62e-06	4.75e-03	0.563	0.544	0.566	0.569	NS	NS	NS	NS	chr19	43360229	-	NA	NA	NA	NA	NA	NA		OpenSea	PSG10	NR_026824	TSS1500			NA				NA
cg12713909	-0.03	2.06e-04	0.0138	8.83e-02	-0.0438	1.48e-05	2.62e-06	2.67e-03	0.802	0.782	0.811	0.808	NS	NS	NS	NS	chr1	2038940	-	rs908744	0.432733	NA	NA	NA	NA	chr1:2038555-2038863	S_Shore	PRKCZ;PRKCZ;PRKCZ	NM_001033582;NM_002744;NM_001033581	5'UTR;Body;5'UTR			NA	1:2027999-2028801			NA
cg12729800	0.0424	1.68e-09	-0.0058	4.04e-01	0.0481	4.20e-08	5.58e-10	2.27e-06	0.541	0.572	0.524	0.531	NS	NS	NS	NS	chr17	26206844	-	NA	NA	NA	NA	NA	NA		OpenSea	C17orf108	NM_001076680	Body			NA		17:26206466-26207977	Unclassified	NA
cg12747056	-0.0398	6.46e-05	0.0046	6.81e-01	-0.0443	7.38e-04	3.34e-05	1.62e-02	0.83	0.803	0.84	0.837	NS	NS	NS	NS	chr9	136726575	+	NA	NA	NA	NA	NA	NA	chr9:136728386-136728600	N_Shore	VAV2;VAV2	NM_001134398;NM_003371	Body;Body			NA	9:135716165-135716464			NA
cg12762413	0.0196	1.03e-05	-0.0017	7.34e-01	0.0213	1.09e-04	4.66e-06	4.07e-03	0.191	0.207	0.186	0.188	NS	NS	NS	NS	chr1	228873420	+	NA	NA	NA	NA	NA	NA	chr1:228870810-228872297	S_Shore	RHOU	NM_021205	Body			NA				NA
cg12765064	-0.0152	9.42e-05	-0.0098	1.92e-02	-0.0054	3.04e-01	1.65e-04	4.37e-02	0.339	0.326	0.339	0.346	NS	NS	NS	NS	chr17	47968352	+	rs182648129	0.0147	NA	NA	NA	NA	chr17:47967873-47968409	Island						NA	17:45322873-45323378			TRUE
cg12783776	0.0296	1.66e-07	0.006	3.78e-01	0.0237	1.79e-03	9.92e-06	7.10e-03	0.451	0.47	0.44	0.445	NS	NS	NS	NS	chr11	57365948	-	NA	NA	NA	NA	NA	NA		OpenSea	SERPING1;SERPING1	NM_001032295;NM_000062	Body;Body			NA				TRUE
cg12793610	0.024	6.57e-05	-0.0025	7.22e-01	0.0265	8.35e-04	1.45e-04	4.05e-02	0.63	0.639	0.615	0.625	NS	C	NS	NS	chr4	154125637	-	NA	NA	NA	NA	NA	NA		OpenSea	TRIM2;TRIM2;TRIM2	NM_015271;NM_015271;NM_001130067	5'UTR;1stExon;5'UTR			NA				NA
cg12810800	0.0192	1.36e-05	0.0057	2.82e-01	0.0135	1.60e-02	9.01e-05	3.02e-02	0.607	0.62	0.598	0.601	NS	NS	NS	NS	chr2	159788345	+	NA	NA	NA	NA	NA	NA		OpenSea						TRUE				NA
cg12869958	-0.0182	2.27e-05	0.0035	5.88e-01	-0.0217	1.20e-03	1.96e-04	4.81e-02	0.641	0.633	0.648	0.643	NS	NS	NS	NS	chr11	67017687	+	NA	NA	NA	NA	NA	NA	chr11:67017607-67017822	Island	KDM2A;KDM2A	NR_027473;NM_012308	Body;Body			NA	11:66774184-66774468			NA
cg12881037	-0.0016	1.45e-02	-0.0028	6.96e-04	0.0012	1.80e-01	1.90e-04	4.75e-02	0.026	0.027	0.024	0.026	NS	NS	NS	NS	chr10	64564556	-	NA	NA	NA	NA	NA	NA	chr10:64564435-64565818	Island	ADO;ADO	NM_032804;NM_032804	5'UTR;1stExon	high-CpG:64234455-64234713		NA	10:64234450-64235803	10:64563751-64565681	Promoter_Associated	NA
cg12882572	-0.0043	4.42e-06	0.0012	2.54e-01	-0.0055	6.96e-06	2.78e-06	2.78e-03	0.063	0.059	0.065	0.064	NS	NS	NS	NS	chr17	35851204	-	rs865483	0.202273	NA	NA	NA	NA	chr17:35849290-35850483	S_Shore	DUSP14	NM_007026	5'UTR		RDMR	NA		17:35851034-35851616	Promoter_Associated	TRUE
cg12911952	-0.0393	7.31e-05	-0.0153	1.61e-01	-0.024	5.57e-02	1.24e-04	3.68e-02	0.762	0.738	0.759	0.775	NS	NS	NS	NS	chr11	2924523	+	NA	NA	NA	NA	NA	NA	chr11:2923301-2923817	S_Shore	SLC22A18AS;SLC22A18;SLC22A18	NM_007105;NM_183233;NM_002555	5'UTR;5'UTR;5'UTR	low-CpG:2881080-2881158		NA				NA
cg12921411	0.0183	3.26e-07	0.001	8.06e-01	0.0173	8.53e-05	2.65e-06	2.69e-03	0.626	0.637	0.619	0.623	NS	NS	NS	NS	chr5	150004918	-	rs76425915	0.02563	NA	NA	NA	NA	chr5:150004670-150004984	Island	SYNPO;SYNPO	NM_001166208;NM_001166209	Body;Body			NA	5:149984338-149985132	5:150003148-150005074	Unclassified	NA
cg12979992	0.0313	3.01e-05	0.0039	6.14e-01	0.0274	1.97e-03	9.79e-05	3.18e-02	0.854	0.876	0.851	0.847	NS	NS	NS	NS	chr7	155100559	+	NA	NA	NA	NA	NA	NA		OpenSea	INSIG1;INSIG1;INSIG1	NM_198336;NM_198337;NM_005542	3'UTR;3'UTR;3'UTR			NA	7:154731446-154731512			NA
cg13028834	-0.0024	1.27e-03	0.0023	2.07e-02	-0.0047	2.20e-05	4.16e-05	1.88e-02	0.039	0.039	0.041	0.039	NS	NS	NS	NS	chr11	72504617	+	NA	NA	NA	NA	NA	NA	chr11:72504665-72505127	N_Shore	STARD10;STARD10	NM_006645;NM_006645	1stExon;5'UTR			TRUE		11:72504476-72505520	Promoter_Associated	NA
cg13042488	0	9.83e-01	0.0031	2.57e-05	-0.0031	2.42e-04	7.31e-05	2.68e-02	0.031	0.03	0.033	0.031	NS	NS	NS	NS	chr10	70587181	-	rs12268631	0.12747	NA	NA	NA	NA	chr10:70586917-70588209	Island	STOX1;STOX1;STOX1;STOX1;STOX1	NM_001130161;NM_152709;NM_001130159;NM_001130160;NM_001130162	TSS200;TSS200;TSS200;TSS200;TSS1500			NA	10:70256941-70258306	10:70586771-70587451	Promoter_Associated	NA
cg13067221	-0.0517	1.38e-11	-0.0069	4.13e-01	-0.0447	2.05e-05	7.41e-12	5.09e-08	0.382	0.335	0.383	0.396	NS	NS	NS	NS	chr14	23449582	+	NA	NA	NA	NA	NA	NA	chr14:23449886-23452174	N_Shore	JUB	NM_032876	Body		CDMR	NA				NA
cg13085627	0.0128	1.62e-06	0.0016	6.56e-01	0.0112	2.38e-03	1.93e-04	4.79e-02	0.889	0.901	0.887	0.885	NS	NS	NS	NS	chr15	101597169	-	NA	NA	NA	NA	NA	NA	chr15:101593447-101593882	S_Shelf	LRRK1	NM_024652	Body			NA				NA
cg13123826	-0.0186	6.06e-05	-0.008	1.03e-01	-0.0106	5.99e-02	6.59e-05	2.51e-02	0.435	0.426	0.436	0.439	NS	NS	NS	NS	chr13	113427327	-	NA	NA	NA	NA	NA	NA	chr13:113429177-113429393	N_Shore	ATP11A;ATP11A	NM_015205;NM_032189	Body;Body		CDMR	NA				NA
cg13139203	-0.0064	7.11e-06	-0.0035	3.15e-02	-0.0029	1.11e-01	1.45e-04	4.04e-02	0.054	0.051	0.053	0.055	NS	NS	NS	NS	chr11	63581631	-	rs192690990	0.0151	NA	NA	NA	NA	chr11:63580537-63581740	Island	C11orf84	NM_138471	Body		DMR	NA	11:63336996-63338354	11:63580147-63581921	Promoter_Associated	NA
cg13149833	0.021	3.12e-05	-0.0023	7.28e-01	0.0233	1.58e-03	7.86e-05	2.79e-02	0.609	0.619	0.6	0.607	NS	NS	NS	NS	chr2	31455443	+	NA	NA	NA	NA	NA	NA	chr2:31456740-31457653	N_Shore	EHD3	NM_014600	TSS1500			NA				NA
cg13181974	0.0183	1.74e-04	-0.0066	2.32e-01	0.0249	1.54e-04	3.47e-05	1.66e-02	0.773	0.775	0.757	0.774	NS	NS	NS	NS	chr15	37389489	+	NA	NA	NA	NA	NA	NA	chr15:37390175-37390380	N_Shore	MEIS2;MEIS2;MEIS2;MEIS2;MEIS2;MEIS2;MEIS2	NM_172316;NM_170674;NM_170675;NM_172315;NM_002399;NM_170677;NM_170676	Body;Body;Body;Body;Body;Body;Body			NA	15:35176656-35176979	15:37389160-37389629	Unclassified_Cell_type_specific	NA
cg13212159	0.0414	5.35e-09	-0.007	4.21e-01	0.0484	4.46e-07	9.38e-09	2.61e-05	0.577	0.602	0.562	0.571	NS	NS	NS	NS	chr17	38075554	+	NA	NA	NA	NA	NA	NA		OpenSea	GSDMB;GSDMB;GSDMB	NM_001042471;NM_001165959;NM_001165958	TSS1500;TSS1500;TSS1500			NA				NA
cg13221458	0.0391	9.15e-06	0.0159	1.21e-01	0.0232	4.89e-02	4.19e-05	1.89e-02	0.423	0.441	0.417	0.413	NS	NS	NS	NS	chr6	160112632	-	rs5746107	0.027119	NA	NA	NA	NA	chr6:160113557-160114863	N_Shore	SOD2;SOD2;SOD2	NM_001024466;NM_000636;NM_001024465	Body;Body;Body		RDMR	NA		6:160112117-160112680	Promoter_Associated_Cell_type_specific	NA
cg13237945	0.0521	4.89e-10	0.0082	3.54e-01	0.0439	2.45e-05	4.14e-09	1.28e-05	0.691	0.731	0.688	0.678	NS	C	NS	NS	chr13	43355739	+	NA	NA	NA	NA	NA	NA		OpenSea	C13orf30;C13orf30	NM_182508;NM_182508	1stExon;5'UTR			NA				NA
cg13239848	0.0177	2.48e-07	0.0056	3.74e-02	0.0121	1.23e-03	9.57e-10	3.67e-06	0.107	0.118	0.105	0.103	NS	NS	NS	NS	chr1	12213514	-	NA	NA	NA	NA	NA	NA		OpenSea						NA		1:12213364-12213691	Unclassified	TRUE
cg13250324	-0.0346	9.82e-05	-0.0033	7.32e-01	-0.0313	5.91e-03	1.33e-04	3.84e-02	0.667	0.651	0.671	0.671	NS	NS	NS	NS	chr6	170591863	-	NA	NA	NA	NA	NA	NA	chr6:170592384-170593079	N_Shore	DLL1	NM_005618	3'UTR			NA	6:170433668-170433789			NA
cg13251666	0.028	2.38e-07	0.0045	4.73e-01	0.0235	6.98e-04	7.09e-06	5.67e-03	0.216	0.232	0.208	0.211	NS	NS	NS	NS	chr7	38375485	+	NA	NA	NA	NA	NA	NA		OpenSea						NA		7:38374462-38375611	Unclassified	NA
cg13253055	-0.0224	3.27e-06	-0.0036	5.18e-01	-0.0188	3.16e-03	9.63e-06	7.00e-03	0.634	0.616	0.633	0.639	NS	NS	NS	NS	chr10	104574946	-	NA	NA	NA	NA	NA	NA		OpenSea	C10orf26;C10orf26	NM_001083913;NM_017787	3'UTR;3'UTR			TRUE	10:104564844-104565065			NA
cg13278539	0.033	4.75e-07	0.0047	5.32e-01	0.0283	2.34e-03	1.52e-05	9.52e-03	0.439	0.456	0.428	0.434	NS	NS	NS	NS	chr8	38323059	+	NA	NA	NA	NA	NA	NA	chr8:38323719-38324070	N_Shore	FGFR1;FGFR1;FGFR1;FGFR1;FGFR1;FGFR1;FGFR1	NM_023111;NM_015850;NM_023110;NM_023106;NM_023105;NM_023108;NM_023107	5'UTR;5'UTR;5'UTR;5'UTR;5'UTR;5'UTR;5'UTR			NA		8:38322852-38323601	Unclassified	NA
cg13297120	-0.0195	7.98e-06	-0.0025	6.59e-01	-0.017	8.30e-03	1.04e-04	3.31e-02	0.417	0.405	0.421	0.421	NS	NS	NS	NS	chr11	115545869	+	NA	NA	NA	NA	NA	NA		OpenSea						TRUE				NA
cg13305246	0.0272	7.62e-07	-0.0015	8.22e-01	0.0288	2.82e-04	1.58e-06	1.83e-03	0.663	0.673	0.652	0.66	NS	NS	NS	NS	chr1	84768702	-	NA	NA	NA	NA	NA	NA	chr1:84764108-84764906	S_Shelf	SAMD13;SAMD13;SAMD13	NM_001134663;NM_001134664;NM_001010971	5'UTR;5'UTR;Body			NA				NA
cg13325066	-0.0183	9.22e-06	-0.0005	9.21e-01	-0.0178	1.28e-03	1.22e-04	3.64e-02	0.662	0.646	0.664	0.668	NS	NS	NS	NS	chr7	2499932	-	NA	NA	NA	NA	NA	NA	chr7:2499905-2500127	Island						NA	7:2466458-2466531			NA
cg13351621	0.0249	2.57e-06	-0.0088	2.00e-01	0.0338	1.46e-05	1.22e-05	8.18e-03	0.561	0.581	0.549	0.555	NS	NS	NS	NS	chr6	10952381	+	NA	NA	NA	NA	NA	NA		OpenSea	SYCP2L	NM_001040274	Body			TRUE				NA
cg13355449	-0.0303	1.13e-10	-0.0106	9.98e-02	-0.0197	5.46e-03	1.38e-08	3.69e-05	0.433	0.415	0.432	0.439	NS	NS	NS	NS	chr6	46923414	-	NA	NA	NA	NA	NA	NA		OpenSea	GPR116	NM_015234	TSS1500			NA				NA
cg13357518	0.0295	1.05e-05	0.0024	7.37e-01	0.0272	8.51e-04	2.90e-05	1.49e-02	0.346	0.363	0.331	0.343	NS	NS	NS	NS	chr1	22263347	+	NA	NA	NA	NA	NA	NA		OpenSea	HSPG2	NM_005529	Body			TRUE	1:22135873-22137111	1:22263094-22264418	Unclassified	TRUE
cg13364558	0.0186	4.01e-05	0.0051	2.65e-01	0.0136	1.35e-02	1.27e-04	3.71e-02	0.854	0.864	0.855	0.852	NS	NS	NS	NS	chr5	115905922	+	NA	NA	NA	NA	NA	NA	chr5:115908397-115910792	N_Shelf	SEMA6A	NM_020796	5'UTR			NA				NA
cg13378013	0.0315	1.21e-06	0.0052	4.95e-01	0.0263	1.88e-03	2.42e-05	1.34e-02	0.501	0.515	0.494	0.497	NS	NS	NS	NS	chr10	62206867	+	NA	NA	NA	NA	NA	NA		OpenSea						TRUE		10:62206663-62206874	Unclassified_Cell_type_specific	NA
cg13381844	-0.0215	1.11e-04	0.0066	3.58e-01	-0.0281	5.78e-04	1.57e-04	4.24e-02	0.484	0.468	0.49	0.49	NS	NS	NS	NS	chr1	17973557	-	NA	NA	NA	NA	NA	NA		OpenSea	ARHGEF10L;ARHGEF10L	NM_001011722;NM_018125	Body;Body			NA	1:17845851-17846241			NA
cg13392140	0.014	3.65e-11	-0.0011	7.67e-01	0.0151	7.46e-05	4.00e-08	8.66e-05	0.923	0.935	0.916	0.919	NS	NS	NS	NS	chr9	131785408	-	rs17455517	0.270043	NA	NA	NA	NA		OpenSea	SH3GLB2	NM_020145	Body			TRUE				NA
cg13395373	0.0318	3.59e-08	-0.0079	2.24e-01	0.0398	2.49e-07	3.76e-08	8.26e-05	0.432	0.456	0.417	0.427	NS	NS	NS	NS	chr1	235664791	-	NA	NA	NA	NA	NA	NA	chr1:235667089-235668619	N_Shelf	B3GALNT2	NM_152490	Body			NA				NA
cg13399816	-0.0048	1.16e-04	0.0015	3.41e-01	-0.0063	1.25e-04	1.05e-04	3.32e-02	0.052	0.046	0.053	0.053	NS	C	NS	NS	chr1	68299468	+	NA	NA	NA	NA	NA	NA	chr1:68298371-68299315	S_Shore	GNG12	NM_018841	TSS1500			NA	1:68070960-68072208			TRUE
cg13408152	0.028	3.83e-08	0.008	1.54e-01	0.02	1.68e-03	3.91e-08	8.50e-05	0.266	0.283	0.263	0.26	NS	C	NS	NS	chr3	120170474	-	NA	NA	NA	NA	NA	NA	chr3:120169202-120170519	Island	FSTL1	NM_007085	TSS1500			NA				TRUE
cg13408597	-0.0309	1.03e-06	-0.0186	7.95e-03	-0.0123	1.15e-01	2.97e-07	4.57e-04	0.677	0.655	0.668	0.687	NS	NS	NS	NS	chr9	97865092	-	NA	NA	NA	NA	NA	NA		OpenSea	FANCC	NM_000136	Body			TRUE	9:96904913-96904973			NA
cg13423759	0.0582	1.01e-10	0.0034	7.58e-01	0.0548	3.96e-06	1.30e-10	6.02e-07	0.289	0.327	0.276	0.28	NS	NS	NS	NS	chr1	37937403	-	rs75778090	0.191674	NA	NA	NA	NA	chr1:37939723-37940650	N_Shelf						NA				TRUE
cg13448828	0.0152	2.68e-05	0.0117	1.36e-02	0.0035	4.95e-01	1.50e-04	4.12e-02	0.543	0.556	0.549	0.537	NS	NS	NS	NS	chr2	111826490	+	NA	NA	NA	NA	NA	NA		OpenSea	ACOXL;ACOXL;ACOXL	NM_001142807;NM_001142808;NM_001105516	Body;Body;Body			TRUE				NA
cg13456470	0.0206	1.13e-04	0.0077	1.63e-01	0.0128	6.56e-02	1.49e-04	4.10e-02	0.574	0.587	0.568	0.569	NS	NS	NS	NS	chr9	98266766	-	NA	NA	NA	NA	NA	NA	chr9:98268475-98271454	N_Shore	PTCH1;PTCH1;PTCH1;PTCH1;PTCH1;PTCH1;PTCH1	NM_001083607;NM_001083605;NM_000264;NM_001083602;NM_001083606;NM_001083604;NM_001083603	5'UTR;5'UTR;Body;Body;5'UTR;5'UTR;Body		RDMR	NA				NA
cg13469034	0.0299	2.33e-04	0.0156	5.27e-02	0.0143	1.55e-01	1.45e-04	4.05e-02	0.562	0.586	0.563	0.55	NS	NS	NS	NS	chr1	15256481	-	NA	NA	NA	NA	NA	NA		OpenSea	KIAA1026;KIAA1026;KIAA1026;KIAA1026;KIAA1026	NM_201628;NM_001018001;NM_015209;NM_001018000;NM_001018001	Body;5'UTR;Body;Body;1stExon			TRUE				NA
cg13472192	-0.0232	3.56e-07	-0.0076	1.80e-01	-0.0156	6.77e-03	4.70e-05	2.04e-02	0.095	0.076	0.098	0.104	NS	NS	NS	NS	chr1	41350014	-	NA	NA	NA	NA	NA	NA	chr1:41349740-41350293	Island						NA	1:41122304-41122914			NA
cg13475583	0.0577	2.07e-11	0.0041	7.26e-01	0.0536	2.16e-05	5.42e-09	1.61e-05	0.456	0.484	0.442	0.447	NS	NS	NS	NS	chr1	235116731	+	NA	NA	NA	NA	NA	NA		OpenSea						NA		1:235116297-235116874	Promoter_Associated	NA
cg13479756	0.0028	1.64e-01	-0.0083	4.14e-03	0.0111	1.02e-04	1.33e-04	3.84e-02	0.924	0.927	0.916	0.925	NS	NS	NS	NS	chr1	3556705	-	NA	NA	NA	NA	NA	NA	chr1:3556963-3557201	N_Shore	WDR8	NM_017818	Body			NA	1:3546549-3547098			NA
cg13484608	0.0261	6.04e-06	-0.0012	8.49e-01	0.0273	9.42e-05	1.24e-05	8.26e-03	0.394	0.412	0.388	0.388	NS	NS	NS	NS	chr17	21191452	-	NA	NA	NA	NA	NA	NA	chr17:21187552-21188443	S_Shelf	MAP2K3	NM_145109	Body			NA		17:21190711-21191940	Promoter_Associated	TRUE
cg13502395	0.0266	8.09e-07	0.0063	3.21e-01	0.0204	7.99e-03	2.01e-05	1.18e-02	0.475	0.494	0.479	0.471	NS	NS	NS	NS	chr1	15240629	-	NA	NA	NA	NA	NA	NA		OpenSea	KIAA1026;KIAA1026	NM_201628;NM_015209	Body;Body			TRUE				NA
cg13540480	0.0229	3.67e-06	0.0085	1.42e-01	0.0144	2.70e-02	8.89e-05	3.01e-02	0.578	0.591	0.576	0.573	NS	NS	NS	NS	chr14	65016258	-	NA	NA	NA	NA	NA	NA	chr14:65016516-65016909	N_Shore	C14orf50	NM_172365	TSS1500			TRUE		14:65015930-65017453	Unclassified_Cell_type_specific	NA
cg13541353	0.0332	7.60e-05	0.0004	9.63e-01	0.0328	1.05e-03	1.17e-04	3.53e-02	0.412	0.438	0.403	0.404	NS	NS	NS	NS	chr9	32426330	+	NA	NA	NA	NA	NA	NA		OpenSea	ACO1	NM_002197	Body			TRUE				NA
cg13574099	0.0289	6.22e-09	0.0089	1.18e-01	0.0199	1.35e-03	2.75e-07	4.29e-04	0.438	0.461	0.435	0.432	NS	NS	NS	NS	chr1	223897463	+	rs11801434	0.013889	NA	NA	NA	NA	chr1:223899990-223900823	N_Shelf	CAPN2	NM_001146068	Body			NA				NA
cg13579473	-0.0291	2.76e-05	0.0009	8.96e-01	-0.03	3.98e-04	1.04e-05	7.36e-03	0.747	0.729	0.753	0.753	NS	NS	NS	NS	chr8	18775638	-	NA	NA	NA	NA	NA	NA		OpenSea	PSD3	NM_015310	Body			TRUE				NA
cg13579607	0.0245	6.64e-08	0.0012	8.36e-01	0.0233	3.95e-04	2.65e-06	2.69e-03	0.422	0.445	0.413	0.416	NS	NS	NS	NS	chr1	203289788	+	NA	NA	NA	NA	NA	NA		OpenSea						NA		1:203289595-203289893	Unclassified_Cell_type_specific	NA
cg13590277	0.0161	2.24e-05	-0.001	8.27e-01	0.0171	1.68e-03	6.06e-05	2.39e-02	0.535	0.545	0.529	0.532	NS	NS	NS	NS	chr5	150019496	+	NA	NA	NA	NA	NA	NA		OpenSea	SYNPO;SYNPO;SYNPO;SYNPO	NM_001109974;NM_001166208;NM_001166209;NM_007286	TSS1500;Body;Body;TSS1500			NA				NA
cg13600947	-0.0124	1.52e-04	-0.0041	3.25e-01	-0.0083	7.18e-02	1.55e-04	4.19e-02	0.908	0.9	0.905	0.911	NS	NS	NS	NS	chr9	136754396	-	NA	NA	NA	NA	NA	NA		OpenSea	VAV2;VAV2	NM_001134398;NM_003371	Body;Body			TRUE				NA
cg13604623	0.0387	1.98e-03	0.0523	9.80e-05	-0.0137	3.70e-01	1.32e-04	3.82e-02	0.322	0.338	0.343	0.308	NS	NS	NS	NS	chr11	113745722	-	NA	NA	NA	NA	NA	NA	chr11:113745816-113746693	N_Shore	USP28	NM_020886	Body			NA		11:113745194-113746965	Promoter_Associated	NA
cg13648550	0.0262	2.41e-07	-0.0106	5.96e-02	0.0368	7.84e-09	3.28e-08	7.27e-05	0.671	0.692	0.65	0.664	NS	NS	NS	NS	chr9	27379518	+	NA	NA	NA	NA	NA	NA		OpenSea	MOBKL2B	NM_024761	Body			NA				NA
cg13651690	-0.0202	1.57e-07	-0.0035	4.80e-01	-0.0167	1.46e-03	2.70e-05	1.44e-02	0.624	0.607	0.629	0.63	NS	NS	NS	NS	chr14	106320748	+	NA	NA	NA	NA	NA	NA	chr14:106321750-106322002	N_Shore						NA	14:105391516-105391825			NA
cg13672800	-0.0316	4.10e-06	-0.006	3.99e-01	-0.0256	2.83e-03	1.35e-05	8.71e-03	0.618	0.595	0.623	0.624	NS	NS	NS	NS	chr20	2795194	+	NA	NA	NA	NA	NA	NA		OpenSea	C20orf141	NM_080739	TSS1500			NA		20:2795116-2795294	Unclassified_Cell_type_specific	TRUE
cg13683667	-0.0226	4.06e-03	0.0197	1.28e-02	-0.0424	8.54e-06	5.00e-05	2.12e-02	0.689	0.674	0.712	0.691	NS	NS	NS	NS	chr1	9527208	-	NA	NA	NA	NA	NA	NA		OpenSea						TRUE	1:9449760-9449827			NA
cg13691961	-0.029	5.77e-05	-0.0095	1.29e-01	-0.0195	1.75e-02	3.37e-05	1.63e-02	0.749	0.727	0.746	0.76	NS	NS	NS	NS	chr12	89743281	+	NA	NA	NA	NA	NA	NA	chr12:89745168-89748144	N_Shore	DUSP6;DUSP6	NM_001946;NM_022652	Body;Body		RDMR	NA				NA
cg13696490	0.016	1.83e-05	0.0042	2.48e-01	0.0118	1.89e-02	3.57e-06	3.33e-03	0.119	0.131	0.119	0.114	NS	NS	NS	NS	chr3	151488006	+	NA	NA	NA	NA	NA	NA		OpenSea	LOC201651	NR_026915	TSS1500			TRUE				NA
cg13696545	0.0126	1.50e-04	-0.0031	3.71e-01	0.0156	3.22e-04	1.94e-04	4.79e-02	0.478	0.488	0.474	0.477	NS	NS	NS	NS	chr3	55784854	+	NA	NA	NA	NA	NA	NA		OpenSea	ERC2	NM_015576	Body			TRUE				TRUE
cg13718559	0.0267	1.11e-04	-0.0042	5.08e-01	0.0309	6.90e-05	5.48e-05	2.23e-02	0.711	0.729	0.699	0.707	NS	NS	NS	NS	chr12	6383042	+	NA	NA	NA	NA	NA	NA		OpenSea						TRUE				NA
cg13721989	0.0195	8.12e-05	-0.0006	9.07e-01	0.0201	1.48e-03	5.31e-05	2.19e-02	0.217	0.231	0.207	0.214	NS	NS	NS	NS	chr9	130689253	+	NA	NA	NA	NA	NA	NA	chr9:130689378-130690215	N_Shore	PIP5KL1;PIP5KL1	NM_001135219;NM_173492	Body;Body			NA	9:129729074-129730062			TRUE
cg13731828	-0.0003	5.39e-01	0.0025	2.37e-04	-0.0028	8.88e-05	2.54e-05	1.39e-02	0.022	0.022	0.024	0.022	NS	NS	NS	NS	chr9	139780699	+	NA	NA	NA	NA	NA	NA	chr9:139780406-139781527	Island	TRAF2	NM_021138	TSS1500			NA	9:138900228-138901490	9:139780332-139782670	Promoter_Associated	NA
cg13743231	0.0153	1.09e-04	0.0053	1.92e-01	0.01	4.37e-02	2.01e-04	4.87e-02	0.61	0.619	0.606	0.607	NS	NS	NS	NS	chr10	94958683	-	NA	NA	NA	NA	NA	NA		OpenSea						TRUE				NA
cg13754665	-0.0312	5.18e-06	-0.0014	8.61e-01	-0.0298	6.68e-04	1.12e-05	7.69e-03	0.502	0.482	0.505	0.509	NS	NS	NS	NS	chr9	136654631	-	NA	NA	NA	NA	NA	NA		OpenSea	VAV2;VAV2	NM_001134398;NM_003371	Body;Body			NA	9:135644163-135644648			NA
cg13771624	-0.023	1.11e-09	-0.0124	9.87e-03	-0.0106	4.67e-02	1.73e-07	2.85e-04	0.563	0.545	0.556	0.57	NS	NS	NS	NS	chr9	140409915	-	rs3750378	0.067195	NA	NA	NA	NA		OpenSea	PNPLA7;PNPLA7	NM_152286;NM_001098537	Body;Body			NA	9:139528357-139529868	9:140409623-140409963	Unclassified_Cell_type_specific	NA
cg13786023	0.0262	2.52e-06	0.0125	4.11e-02	0.0136	4.75e-02	1.58e-05	9.77e-03	0.594	0.605	0.592	0.587	NS	NS	NS	NS	chr1	179723524	+	NA	NA	NA	NA	NA	NA		OpenSea	FAM163A	NM_173509	5'UTR			TRUE				NA
cg13792694	-0.031	3.99e-08	-0.0107	1.43e-01	-0.0203	7.96e-03	4.77e-06	4.15e-03	0.757	0.737	0.752	0.764	NS	C	NS	NS	chr9	97865232	+	rs10821450	0.202555	NA	NA	NA	NA		OpenSea	FANCC	NM_000136	Body			TRUE				NA
cg13794268	0.0315	2.15e-07	0.0177	1.44e-02	0.0138	8.55e-02	6.35e-07	8.62e-04	0.295	0.32	0.305	0.284	NS	NS	NS	NS	chr9	132333915	+	NA	NA	NA	NA	NA	NA	chr9:132331218-132331458	S_Shelf						NA				NA
cg13801161	0.0079	7.69e-05	0.001	5.65e-01	0.0068	2.70e-03	5.93e-06	4.91e-03	0.094	0.098	0.093	0.093	NS	NS	NS	NS	chr17	20896312	+	rs73301764	0.026075	NA	NA	NA	NA		OpenSea						TRUE		17:20895439-20897089	Unclassified	NA
cg13805533	0.009	1.79e-04	0.0106	1.17e-03	-0.0015	6.51e-01	2.57e-05	1.40e-02	0.872	0.877	0.881	0.87	NS	NS	NS	NS	chr20	19674482	-	NA	NA	NA	NA	NA	NA		OpenSea	SLC24A3	NM_020689	Body			NA		20:19673304-19674795	Unclassified	NA
cg13806870	0.0281	2.31e-05	0.0113	2.09e-01	0.0168	7.89e-02	1.92e-04	4.78e-02	0.346	0.359	0.338	0.341	NS	NS	NS	NS	chr1	229163552	+	NA	NA	NA	NA	NA	NA		OpenSea					DMR	NA		1:229163377-229163630	Unclassified_Cell_type_specific	NA
cg13834851	-0.0525	1.69e-05	-0.0061	7.06e-01	-0.0464	8.76e-03	5.62e-05	2.28e-02	0.461	0.438	0.47	0.463	NS	NS	NS	NS	chr2	241590582	+	NA	NA	rs78571781	0.030116	rs78571781	0.030116	chr2:241586657-241587099	S_Shelf						NA				NA
cg13840419	0.0262	9.63e-06	0.0041	5.21e-01	0.0221	3.13e-03	3.51e-05	1.67e-02	0.547	0.57	0.544	0.541	NS	NS	NS	NS	chr13	97852983	+	NA	NA	NA	NA	NA	NA		OpenSea						TRUE				NA
cg13845351	0.0305	3.10e-08	0.0013	8.41e-01	0.0292	7.14e-05	1.81e-07	2.95e-04	0.356	0.374	0.353	0.351	NS	NS	NS	NS	chr9	112073098	+	NA	NA	NA	NA	NA	NA		OpenSea	EPB41L4B;EPB41L4B	NM_019114;NM_018424	Body;Body			TRUE				NA
cg13883696	0.0195	5.91e-04	-0.0091	1.73e-01	0.0286	1.41e-04	1.26e-04	3.70e-02	0.296	0.308	0.278	0.296	NS	NS	NS	NS	chr1	61519888	-	NA	NA	NA	NA	NA	NA	chr1:61519352-61519971	Island						NA	1:61291958-61292756	1:61519284-61520243	Unclassified_Cell_type_specific	NA
cg13893427	0.0414	2.06e-10	0.0013	8.80e-01	0.0401	2.96e-05	1.26e-09	4.52e-06	0.56	0.59	0.557	0.55	NS	NS	NS	NS	chr17	40710960	+	NA	NA	NA	NA	NA	NA	chr17:40714087-40715282	N_Shelf						NA				NA
cg13910174	0.0301	1.02e-15	0.0071	7.55e-02	0.023	2.97e-06	2.22e-15	3.37e-11	0.153	0.175	0.152	0.145	NS	NS	NS	NS	chr2	46715231	-	NA	NA	NA	NA	NA	NA		OpenSea						TRUE				TRUE
cg13942283	0.0191	1.53e-04	-0.002	7.41e-01	0.0211	3.70e-03	1.93e-04	4.78e-02	0.736	0.747	0.73	0.732	NS	NS	NS	NS	chr10	112562640	-	NA	NA	NA	NA	NA	NA		OpenSea	RBM20	NM_001134363	Body			TRUE		10:112562249-112562832	Unclassified	TRUE
cg13947528	-0.0367	3.17e-05	-0.006	5.92e-01	-0.0307	1.33e-02	6.77e-05	2.56e-02	0.798	0.775	0.797	0.806	NS	NS	NS	NS	chr9	136727132	-	NA	NA	NA	NA	NA	NA	chr9:136728386-136728600	N_Shore	VAV2;VAV2	NM_001134398;NM_003371	Body;Body			TRUE				NA
cg13953458	-0.0079	1.16e-02	-0.0124	7.93e-05	0.0046	2.72e-01	5.75e-05	2.31e-02	0.903	0.901	0.892	0.906	NS	NS	NS	NS	chr11	73681281	-	NA	NA	NA	NA	NA	NA		OpenSea	DNAJB13	NM_153614	3'UTR			NA		11:73681090-73681317	Promoter_Associated_Cell_type_specific	NA
cg13988448	0.0298	6.27e-06	-0.0034	7.18e-01	0.0332	6.60e-04	4.64e-05	2.02e-02	0.712	0.735	0.701	0.706	NS	NS	NS	NS	chr1	23115536	+	NA	NA	NA	NA	NA	NA	chr1:23110904-23111567	S_Shelf	EPHB2;EPHB2	NM_004442;NM_017449	Body;Body			TRUE				NA
cg14010829	-0.0397	8.96e-11	-0.0122	1.07e-01	-0.0276	1.11e-03	5.90e-10	2.35e-06	0.811	0.782	0.807	0.82	NS	NS	NS	NS	chr9	133322940	-	NA	NA	NA	NA	NA	NA	chr9:133319864-133320810	S_Shelf	ASS1;ASS1	NM_054012;NM_000050	5'UTR;5'UTR			TRUE				NA
cg14015502	-0.0283	6.68e-05	-0.0051	4.90e-01	-0.0232	8.96e-03	9.88e-05	3.20e-02	0.606	0.586	0.607	0.612	NS	NS	NS	NS	chr10	104535020	-	NA	NA	NA	NA	NA	NA		OpenSea	C10orf26;C10orf26	NM_017787;NM_001083913	TSS1500;Body			NA				NA
cg14016236	0.0354	3.12e-06	0.0022	8.12e-01	0.0332	1.77e-03	2.10e-06	2.28e-03	0.49	0.515	0.486	0.485	NS	NS	NS	NS	chr3	171792545	-	NA	NA	NA	NA	NA	NA		OpenSea	FNDC3B;FNDC3B	NM_022763;NM_001135095	5'UTR;5'UTR			TRUE				NA
cg14025831	-0.0065	1.08e-04	0.0027	1.52e-01	-0.0092	6.68e-05	7.54e-06	5.96e-03	0.09	0.085	0.093	0.091	NS	NS	NS	NS	chr20	3873404	+	NA	NA	NA	NA	NA	NA	chr20:3869453-3870570	S_Shelf	PANK2;PANK2;PANK2	NM_153638;NM_024960;NM_153640	Body;5'UTR;5'UTR			NA				NA
cg14044375	-0.0374	1.78e-12	0.0058	3.93e-01	-0.0432	7.04e-10	1.53e-11	9.34e-08	0.501	0.47	0.512	0.509	C	NS	NS	NS	chr2	232085909	+	NA	NA	NA	NA	NA	NA		OpenSea	ARMC9	NM_025139	Body			TRUE				NA
cg14051770	0.0502	5.15e-09	0.0095	2.81e-01	0.0408	1.75e-04	1.74e-08	4.38e-05	0.611	0.642	0.604	0.602	NS	NS	NS	NS	chr7	76054572	-	NA	NA	NA	NA	NA	NA		OpenSea	ZP3;ZP3	NM_007155;NM_001110354	Body;1stExon			NA				NA
cg14064092	0.0179	1.06e-06	0.0099	3.57e-02	0.008	1.10e-01	4.96e-05	2.11e-02	0.884	0.897	0.885	0.879	NS	NS	NS	NS	chr7	90095724	+	NA	NA	NA	NA	NA	NA		OpenSea						NA				NA
cg14069709	-0.0262	4.78e-05	-0.0103	1.20e-01	-0.0158	5.86e-02	1.01e-04	3.26e-02	0.63	0.615	0.632	0.634	NS	NS	NS	NS	chr9	136671979	+	NA	NA	NA	NA	NA	NA		OpenSea	VAV2;VAV2	NM_001134398;NM_003371	Body;Body			NA	9:135661674-135661998			NA
cg14074652	-0.0179	6.73e-06	-0.004	4.68e-01	-0.0139	1.30e-02	6.36e-05	2.45e-02	0.491	0.481	0.491	0.496	NS	NS	NS	NS	chr9	136662289	+	NA	NA	NA	NA	NA	NA	chr9:136659111-136659329	S_Shelf	VAV2;VAV2	NM_001134398;NM_003371	Body;Body			NA				NA
cg14078101	0.0066	1.04e-06	0.0014	3.94e-01	0.0052	5.37e-03	2.08e-05	1.21e-02	0.068	0.072	0.067	0.067	NS	NS	NS	NS	chr9	6412886	+	NA	NA	NA	NA	NA	NA	chr9:6412353-6414097	Island	UHRF2	NM_152896	TSS1500			NA	9:6402354-6404317	9:6412583-6413374	Promoter_Associated	NA
cg14087083	-0.0197	1.24e-07	-0.0029	4.99e-01	-0.0169	5.68e-04	1.10e-06	1.38e-03	0.551	0.541	0.555	0.554	NS	NS	NS	NS	chr10	104575064	+	NA	NA	NA	NA	NA	NA		OpenSea	C10orf26;C10orf26	NM_001083913;NM_017787	3'UTR;3'UTR			TRUE	10:104564844-104565065			NA
cg14095761	0.0212	9.74e-11	0.0016	6.11e-01	0.0197	4.41e-07	3.66e-12	2.78e-08	0.475	0.488	0.472	0.472	NS	NS	NS	NS	chr9	35713238	+	NA	NA	NA	NA	NA	NA		OpenSea	TLN1	NM_006289	Body			NA				NA
cg14102576	0.0065	2.26e-05	-0.0004	8.64e-01	0.0069	1.65e-03	5.11e-05	2.15e-02	0.946	0.951	0.943	0.945	NS	NS	NS	NS	chr14	93453170	-	NA	NA	NA	NA	NA	NA		OpenSea	ITPK1;ITPK1;ITPK1	NM_001142593;NM_014216;NM_001142594	Body;Body;Body			TRUE				TRUE
cg14114377	0.0179	1.75e-04	0.0055	2.59e-01	0.0124	2.47e-02	1.74e-04	4.50e-02	0.583	0.596	0.581	0.578	NS	NS	NS	NS	chr19	45756845	-	NA	NA	NA	NA	NA	NA	chr19:45754630-45755261	S_Shore	MARK4	NM_031417	Body			TRUE		19:45756377-45756870	Promoter_Associated_Cell_type_specific	NA
cg14120784	0.0195	4.45e-06	0.0035	4.38e-01	0.016	2.83e-03	7.20e-05	2.65e-02	0.568	0.575	0.561	0.565	NS	NS	NS	NS	chr7	73867457	-	NA	NA	NA	NA	NA	NA	chr7:73867787-73868061	N_Shore	GTF2IRD1;GTF2IRD1	NM_005685;NM_016328	TSS1500;TSS1500			NA				NA
cg14125800	-0.0327	3.63e-06	0.0042	6.31e-01	-0.0369	2.25e-04	4.13e-06	3.73e-03	0.648	0.627	0.659	0.655	NS	NS	NS	NS	chr9	136675160	+	rs28460539	0.029277	NA	NA	NA	NA	chr9:136677270-136677534	N_Shelf	VAV2;VAV2	NM_001134398;NM_003371	Body;Body			NA				NA
cg14134256	-0.0229	8.10e-06	0.0044	5.04e-01	-0.0274	3.96e-05	2.17e-05	1.25e-02	0.219	0.198	0.227	0.226	NS	NS	NS	NS	chr11	94502879	+	rs77252364	0.028212	NA	NA	NA	NA	chr11:94501366-94502696	S_Shore	AMOTL1	NM_130847	Body			NA	11:94142430-94142546			NA
cg14144352	-0.0382	2.45e-05	0.0076	5.43e-01	-0.0458	6.50e-04	1.90e-04	4.75e-02	0.702	0.669	0.712	0.715	NS	NS	NS	NS	chr8	145045851	+	NA	NA	NA	NA	NA	NA	chr8:145047293-145052305	N_Shore	PLEC1;PLEC1	NM_000445;NM_201378	Body;Body			TRUE				NA
cg14145653	0.0051	9.41e-04	-0.004	7.00e-02	0.0092	2.47e-04	1.10e-04	3.44e-02	0.944	0.947	0.939	0.944	NS	NS	NS	NS	chr9	5184772	+	NA	NA	NA	NA	NA	NA	chr9:5185333-5185780	N_Shore	INSL6	NM_007179	Body			NA				NA
cg14150687	-0.0194	2.39e-05	0.003	5.59e-01	-0.0225	1.03e-04	2.77e-05	1.46e-02	0.674	0.664	0.682	0.678	NS	NS	NS	NS	chr10	73356962	-	NA	NA	rs74147370	0.012351	NA	NA		OpenSea	CDH23;CDH23	NM_052836;NM_022124	Body;Body			TRUE				NA
cg14150907	0.0121	5.61e-15	0.0007	6.43e-01	0.0114	3.35e-09	2.31e-17	5.53e-13	0.053	0.062	0.05	0.051	NS	NS	NS	NS	chr8	142275722	-	NA	NA	NA	NA	NA	NA		OpenSea						TRUE		8:142275178-142276240	Promoter_Associated	TRUE
cg14163484	0.018	5.19e-08	0.0006	8.64e-01	0.0174	3.03e-05	4.23e-08	9.01e-05	0.479	0.496	0.472	0.473	NS	NS	NS	NS	chr2	97359926	-	NA	NA	NA	NA	NA	NA		OpenSea	FER1L5;FER1L5	NM_001113382;NM_001077400	Body;TSS1500			NA				NA
cg14170787	-0.0231	6.06e-07	-0.0028	6.47e-01	-0.0203	1.68e-03	1.24e-05	8.26e-03	0.219	0.2	0.218	0.227	NS	NS	NS	NS	chr9	112889386	+	NA	NA	NA	NA	NA	NA		OpenSea	AKAP2;PALM2-AKAP2;PALM2-AKAP2;AKAP2	NM_001004065;NM_147150;NM_007203;NM_001136562	Body;Body;Body;5'UTR			TRUE				NA
cg14172603	0.0019	1.89e-01	0.0077	2.91e-04	-0.0057	2.16e-02	3.72e-05	1.73e-02	0.046	0.047	0.053	0.045	NS	NS	NS	NS	chr9	37037526	+	NA	NA	NA	NA	NA	NA	chr9:37034135-37038341	Island					DMR	NA	9:37026423-37028324			NA
cg14181777	-0.0129	1.14e-03	-0.0149	2.07e-03	0.002	7.31e-01	7.97e-05	2.81e-02	0.865	0.86	0.857	0.867	NS	NS	NS	NS	chr9	95479785	+	NA	NA	NA	NA	NA	NA	chr9:95480845-95481586	N_Shore	BICD2;BICD2	NM_015250;NM_001003800	Body;Body			NA				NA
cg14198768	0.0262	1.41e-05	0.0034	6.26e-01	0.0228	3.95e-03	6.92e-05	2.59e-02	0.597	0.616	0.591	0.59	NS	NS	NS	NS	chr9	89109504	+	NA	NA	NA	NA	NA	NA		OpenSea						TRUE				NA
cg14207728	0.008	2.79e-03	0.0118	1.08e-03	-0.0038	3.32e-01	1.57e-04	4.24e-02	0.092	0.093	0.097	0.09	NS	NS	NS	NS	chr1	67217886	+	NA	NA	NA	NA	NA	NA	chr1:67218079-67218293	N_Shore	TCTEX1D1	NM_152665	TSS1500			TRUE	1:66990357-66990961			NA
cg14214914	0.0543	4.41e-10	-0.0086	3.60e-01	0.0628	1.47e-08	6.98e-11	3.54e-07	0.783	0.83	0.765	0.772	NS	NS	NS	NS	chr9	131870304	+	NA	NA	NA	NA	NA	NA	chr9:131872624-131873959	N_Shelf	CRAT;CRAT	NM_000755;NR_028048	Body;Body			NA				NA
cg14243496	-0.0002	9.22e-01	0.0071	5.07e-05	-0.0072	3.92e-04	2.09e-04	4.96e-02	0.945	0.943	0.951	0.945	NS	NS	NS	NS	chr9	15507365	-	NA	NA	NA	NA	NA	NA	chr9:15510176-15511338	N_Shelf	PSIP1;PSIP1;PSIP1	NM_033222;NM_021144;NM_001128217	Body;Body;Body			NA				NA
cg14244402	0.0415	9.20e-09	-0.0043	6.32e-01	0.0457	6.85e-06	1.49e-08	3.88e-05	0.459	0.486	0.443	0.45	NS	NS	NS	NS	chr9	130681102	+	NA	NA	NA	NA	NA	NA	chr9:130679120-130679612	S_Shore						TRUE		9:130680554-130681203	Unclassified	NA
cg14280580	-0.0175	1.45e-05	-0.0013	7.70e-01	-0.0162	8.50e-04	6.92e-05	2.59e-02	0.578	0.566	0.581	0.582	NS	NS	NS	NS	chr9	95484823	-	NA	NA	NA	NA	NA	NA	chr9:95480845-95481586	S_Shelf	BICD2;BICD2	NM_015250;NM_001003800	Body;Body			NA		9:95484731-95484950	Gene_Associated_Cell_type_specific	NA
cg14304336	0.0144	3.78e-06	-0.0001	9.74e-01	0.0146	6.46e-04	3.42e-05	1.65e-02	0.533	0.545	0.529	0.53	NS	NS	NS	NS	chr10	128152094	-	NA	NA	NA	NA	NA	NA		OpenSea	C10orf90	NM_001004298	Body			NA				NA
cg14308648	0.0084	3.59e-02	-0.0169	6.51e-03	0.0253	2.72e-04	2.64e-05	1.42e-02	0.918	0.925	0.9	0.917	NS	NS	NS	NS	chr10	3568949	-	rs115559673	0.036924	NA	NA	NA	NA		OpenSea						TRUE		10:3568899-3568950	Unclassified_Cell_type_specific	NA
cg14316339	-0.0308	2.67e-06	-0.0165	4.43e-02	-0.0143	1.19e-01	8.12e-06	6.29e-03	0.696	0.674	0.685	0.705	NS	NS	NS	NS	chr22	38520900	-	NA	NA	NA	NA	NA	NA	chr22:38516735-38517030	S_Shelf	PLA2G6;PLA2G6	NM_003560;NM_001004426	Body;Body			NA				NA
cg14321373	-0.0511	2.50e-05	-0.0137	3.51e-01	-0.0374	2.96e-02	1.13e-04	3.47e-02	0.487	0.461	0.484	0.49	NS	NS	NS	NS	chr8	140627494	-	rs112966082	0.019213	NA	NA	NA	NA	chr8:140631096-140631332	N_Shelf	KCNK9	NM_016601	3'UTR			NA				NA
cg14327995	0.0196	1.27e-04	-0.0096	1.86e-01	0.0291	8.38e-05	1.42e-04	3.99e-02	0.342	0.363	0.334	0.338	NS	NS	NS	NS	chr19	42894499	+	NA	NA	NA	NA	NA	NA	chr19:42891311-42891646	S_Shelf	CNFN	NM_032488	TSS200			NA				NA
cg14340336	0.0279	1.60e-06	0.0036	5.85e-01	0.0243	1.37e-03	8.72e-06	6.60e-03	0.185	0.204	0.181	0.181	NS	NS	NS	NS	chr17	40089267	-	NA	NA	NA	NA	NA	NA	chr17:40086751-40087098	S_Shelf	TTC25	NM_031421	Body			NA				NA
cg14351425	0.0433	7.89e-10	0.013	1.56e-01	0.0303	2.24e-03	3.10e-08	7.03e-05	0.621	0.652	0.61	0.608	NS	C	NS	NS	chr10	120968739	-	NA	NA	NA	NA	NA	NA	chr10:120966127-120967623	S_Shore	GRK5	NM_005308	Body		RDMR	NA		10:120968610-120969336	Unclassified	NA
cg14375890	0.0424	2.42e-09	0.0047	6.25e-01	0.0377	1.91e-04	5.91e-07	8.12e-04	0.778	0.812	0.765	0.766	NS	NS	NS	NS	chr6	13355672	+	NA	NA	NA	NA	NA	NA		OpenSea						TRUE		6:13355537-13356979	Unclassified	TRUE
cg14391923	-0.0322	5.46e-02	-0.0847	1.88e-05	0.0525	2.76e-02	3.17e-05	1.58e-02	0.5	0.501	0.458	0.512	NS	NS	NS	NS	chr8	140583084	+	NA	NA	NA	NA	NA	NA		OpenSea						TRUE				NA
cg14408997	0.0201	1.57e-04	-0.0077	2.82e-01	0.0278	4.06e-04	8.66e-05	2.96e-02	0.737	0.751	0.721	0.732	NS	NS	NS	NS	chr9	34050096	+	NA	NA	NA	NA	NA	NA	chr9:34048639-34049615	S_Shore	UBAP2	NM_018449	TSS1500			NA	9:34040004-34040097			NA
cg14477584	0.0132	2.80e-05	-0.0044	2.33e-01	0.0177	2.09e-05	9.21e-06	6.81e-03	0.598	0.6	0.588	0.599	NS	NS	NS	NS	chr15	90293274	+	rs78474100	0.033884	NA	NA	NA	NA	chr15:90293221-90294733	Island	MESP1	NM_018670	3'UTR			NA	15:88094240-88095711			NA
cg14478036	0.0322	1.21e-14	0.0036	5.10e-01	0.0286	3.69e-06	2.30e-12	1.84e-08	0.891	0.912	0.883	0.885	NS	NS	NS	NS	chr9	19173124	-	NA	NA	NA	NA	NA	NA		OpenSea						TRUE				NA
cg14479139	0.0174	3.01e-03	0.0225	1.21e-03	-0.0051	5.22e-01	1.69e-04	4.43e-02	0.477	0.481	0.49	0.472	NS	NS	NS	NS	chr13	103720052	+	NA	NA	NA	NA	NA	NA		OpenSea	SLC10A2	NM_000452	TSS1500			TRUE				NA
cg14481469	0.0223	1.30e-04	-0.007	2.93e-01	0.0292	1.31e-04	1.25e-04	3.69e-02	0.618	0.635	0.607	0.615	NS	NS	NS	NS	chr7	151297347	+	NA	NA	NA	NA	NA	NA	chr7:151300169-151300726	N_Shelf	PRKAG2;PRKAG2;PRKAG2	NM_016203;NM_001040633;NM_024429	Body;Body;Body			TRUE		7:151297247-151297364	Unclassified_Cell_type_specific	TRUE
cg14503537	0.0152	5.35e-05	-0.0076	6.10e-02	0.0228	5.17e-06	3.28e-06	3.14e-03	0.838	0.852	0.828	0.834	NS	NS	NS	NS	chr15	75044351	+	rs3743484	0.070776	NA	NA	NA	NA		OpenSea	CYP1A2	NM_000761	Body			TRUE				NA
cg14533737	0.0282	2.55e-06	0.0032	6.34e-01	0.0249	1.64e-03	5.20e-05	2.17e-02	0.732	0.754	0.725	0.724	NS	NS	NS	NS	chr6	157455836	-	NA	NA	NA	NA	NA	NA		OpenSea	ARID1B;ARID1B;ARID1B	NM_017519;NM_175863;NM_020732	Body;Body;Body			TRUE				NA
cg14564229	-0.038	2.33e-05	-0.0034	7.43e-01	-0.0346	5.88e-03	4.08e-05	1.85e-02	0.552	0.531	0.566	0.56	NS	NS	NS	NS	chr9	119748106	+	NA	NA	NA	NA	NA	NA		OpenSea	ASTN2;ASTN2;ASTN2	NM_198186;NM_014010;NM_198187	Body;Body;Body			TRUE				NA
cg14564724	0.0315	1.61e-05	-0.0024	7.89e-01	0.0339	6.63e-04	4.35e-05	1.93e-02	0.666	0.689	0.653	0.66	NS	NS	NS	NS	chr9	107687761	+	NA	NA	NA	NA	NA	NA	chr9:107688769-107689046	N_Shore	ABCA1	NM_005502	5'UTR			NA				NA
cg14605961	-0.0276	9.63e-06	-0.0071	3.13e-01	-0.0205	1.32e-02	2.83e-05	1.48e-02	0.729	0.703	0.73	0.741	NS	NS	NS	NS	chr17	80841593	-	NA	NA	NA	NA	NA	NA		OpenSea	TBCD	NM_005993	Body			NA	17:78434025-78435097	17:80840237-80841795	Promoter_Associated_Cell_type_specific	NA
cg14629665	-0.0241	1.68e-06	-0.0016	7.73e-01	-0.0225	2.94e-04	2.65e-05	1.42e-02	0.692	0.678	0.697	0.698	NS	NS	NS	NS	chr9	136819477	-	NA	NA	NA	NA	NA	NA		OpenSea	VAV2;VAV2	NM_001134398;NM_003371	Body;Body			NA	9:135809220-135809473			NA
cg14635955	0.0182	1.87e-07	0.012	3.54e-03	0.0062	1.97e-01	4.99e-07	7.04e-04	0.851	0.859	0.857	0.847	NS	NS	NS	NS	chr7	2648737	-	NA	NA	rs59154571	0.011436	NA	NA	chr7:2645524-2645765	S_Shelf	IQCE;IQCE	NM_001100390;NM_152558	Body;Body			NA	7:2615226-2615312	7:2648012-2649725	Unclassified	TRUE
cg14693112	0.0045	6.02e-05	0.0008	4.61e-01	0.0037	3.31e-03	2.00e-04	4.86e-02	0.055	0.058	0.055	0.054	NS	NS	NS	NS	chr5	146258159	-	NA	NA	NA	NA	NA	NA	chr5:146257346-146258575	Island	PPP2R2B;PPP2R2B;PPP2R2B;PPP2R2B;PPP2R2B;PPP2R2B;PPP2R2B;PPP2R2B	NM_004576;NM_181674;NM_181677;NM_181678;NM_001127381;NM_181676;NM_181675;NM_181675	TSS200;5'UTR;Body;5'UTR;5'UTR;Body;5'UTR;1stExon		DMR	NA	5:146237245-146238742			TRUE
cg14700325	-0.0276	4.34e-07	0.0052	3.73e-01	-0.0328	1.66e-06	2.21e-07	3.56e-04	0.531	0.513	0.543	0.535	NS	NS	NS	NS	chr17	48274189	-	NA	NA	NA	NA	NA	NA	chr17:48276877-48279008	N_Shelf	COL1A1	NM_000088	Body		RDMR	NA				NA
cg14712058	-0.0167	1.30e-07	-0.0042	2.89e-01	-0.0125	3.65e-03	1.93e-06	2.13e-03	0.88	0.867	0.879	0.884	NS	C	NS	NS	chr19	16988083	-	NA	NA	NA	NA	NA	NA	chr19:16989009-16989700	N_Shore	SIN3B	NM_015260	Body			NA				NA
cg14738823	0.0339	2.10e-07	0.0053	5.35e-01	0.0287	3.88e-03	1.50e-06	1.76e-03	0.637	0.66	0.632	0.63	NS	NS	NS	NS	chr12	15090958	-	rs35030722	0.012991	NA	NA	NA	NA		OpenSea	ERP27	NM_152321	Body			NA				NA
cg14777341	0.0176	2.14e-06	0.0001	9.82e-01	0.0175	6.42e-04	6.25e-05	2.43e-02	0.479	0.488	0.468	0.476	NS	NS	NS	NS	chr17	78992323	+	NA	NA	NA	NA	NA	NA		OpenSea						TRUE	17:76606558-76607095	17:78991662-78992611	Promoter_Associated	TRUE
cg14777574	0.0044	2.72e-04	-0.0004	7.62e-01	0.0048	4.31e-04	1.29e-04	3.77e-02	0.068	0.071	0.067	0.068	NS	NS	NS	NS	chr17	34135736	-	NA	NA	NA	NA	NA	NA	chr17:34135878-34137007	N_Shore	TAF15;TAF15	NM_139215;NM_003487	TSS1500;TSS1500			NA		17:34135597-34136934	Promoter_Associated	NA
cg14780115	-0.0238	9.92e-05	0.0026	7.09e-01	-0.0264	4.67e-04	1.16e-04	3.53e-02	0.786	0.776	0.791	0.787	NS	NS	NS	NS	chr6	31660861	-	rs11552114	0.016961	NA	NA	NA	NA		OpenSea	BAT5	NM_021160	Body			NA				NA
cg14780837	0.0311	3.76e-06	0.0069	3.76e-01	0.0242	7.50e-03	3.80e-05	1.75e-02	0.58	0.602	0.573	0.575	NS	NS	NS	NS	chr22	39760267	-	NA	NA	NA	NA	NA	NA		OpenSea	SYNGR1;SYNGR1;SYNGR1	NM_004711;NM_145738;NM_145731	Body;1stExon;Body			TRUE				NA
cg14789645	0.0115	1.54e-06	-0.0002	9.27e-01	0.0117	3.67e-04	6.49e-07	8.78e-04	0.13	0.139	0.128	0.129	NS	NS	NS	NS	chr13	98794353	+	NA	NA	NA	NA	NA	NA	chr13:98794398-98796241	N_Shore	FARP1;FARP1	NM_005766;NM_001001715	TSS1500;TSS1500		RDMR	NA				NA
cg14790000	0.0375	2.03e-12	0.0018	7.91e-01	0.0357	2.96e-06	6.54e-12	4.64e-08	0.598	0.621	0.591	0.591	NS	NS	NS	NS	chr5	127805611	+	NA	NA	NA	NA	NA	NA		OpenSea	FBN2	NM_001999	Body			TRUE				NA
cg14791193	0.0269	6.30e-07	0.0086	1.59e-01	0.0183	9.00e-03	3.05e-06	2.97e-03	0.193	0.215	0.194	0.187	NS	NS	NS	NS	chr1	16702476	-	NA	NA	NA	NA	NA	NA		OpenSea	C1orf144;C1orf144	NM_015609;NM_001114600	Body;Body			TRUE				NA
cg14799519	-0.022	1.41e-05	0.0014	7.67e-01	-0.0234	7.22e-05	1.59e-06	1.84e-03	0.867	0.852	0.872	0.872	NS	NS	NS	NS	chr12	27490532	-	rs74072419	0.031565	NA	NA	NA	NA	chr12:27485683-27486676	S_Shelf	ARNTL2	NM_020183	Body			NA				NA
cg14800014	-0.0274	1.21e-05	-0.0072	2.12e-01	-0.0201	3.36e-03	6.72e-06	5.43e-03	0.608	0.586	0.607	0.618	NS	NS	NS	NS	chr5	125800764	-	NA	NA	NA	NA	NA	NA		OpenSea	GRAMD3;GRAMD3;GRAMD3;GRAMD3;GRAMD3	NM_001146321;NM_001146320;NM_001146322;NM_001146319;NM_023927	Body;5'UTR;TSS200;Body;Body			NA				NA
cg14815361	0.0287	5.35e-06	0.0111	1.12e-01	0.0176	1.49e-02	3.14e-05	1.57e-02	0.746	0.759	0.747	0.74	NS	NS	NS	NS	chr5	131589552	+	NA	NA	NA	NA	NA	NA	chr5:131593039-131593813	N_Shelf						NA				NA
cg14831266	0.0042	1.22e-04	0.0039	7.21e-03	0.0004	8.21e-01	6.09e-05	2.39e-02	0.055	0.055	0.057	0.054	NS	NS	NS	NS	chr1	33283905	+	NA	NA	NA	NA	NA	NA	chr1:33282675-33283906	Island	YARS;S100PBP;S100PBP	NM_003680;NM_022753;NM_001017406	TSS1500;5'UTR;5'UTR			NA	1:33055263-33056493			NA
cg14832352	-0.0297	7.45e-05	0.0027	7.19e-01	-0.0324	3.82e-04	1.12e-04	3.46e-02	0.32	0.299	0.331	0.324	NS	NS	NS	NS	chr17	48275004	-	NA	NA	NA	NA	NA	NA	chr17:48276877-48279008	N_Shore	COL1A1	NM_000088	Body		RDMR	NA		17:48274372-48276037	Unclassified	NA
cg14837598	-0.0149	3.12e-02	0.0204	7.68e-03	-0.0354	6.94e-05	1.97e-04	4.82e-02	0.539	0.54	0.563	0.534	NS	NS	NS	NS	chr8	21916635	-	NA	NA	NA	NA	NA	NA	chr8:21914275-21914525	S_Shelf	EPB49;EPB49;EPB49;EPB49;EPB49;EPB49	NM_001114138;NM_001114135;NM_001114136;NM_001114139;NM_001978;NM_001114137	TSS200;5'UTR;5'UTR;5'UTR;TSS200;5'UTR			NA		8:21916525-21918452	Unclassified_Cell_type_specific	NA
cg14870271	0.0107	9.04e-05	0.0021	4.25e-01	0.0086	5.78e-03	5.79e-05	2.32e-02	0.104	0.109	0.103	0.103	NS	NS	NS	NS	chr17	76976010	+	rs28365846	0.021655	NA	NA	NA	NA		OpenSea	LGALS3BP;LGALS3BP	NM_005567;NM_005567	1stExon;5'UTR	low-CpG:74487527-74487676		TRUE		17:76975867-76976452	Unclassified_Cell_type_specific	NA
cg14890578	0.0242	3.73e-03	-0.018	5.46e-02	0.0421	2.51e-04	7.22e-05	2.65e-02	0.714	0.72	0.686	0.716	NS	NS	NS	NS	chr19	39894764	+	NA	NA	NA	NA	NA	NA	chr19:39894558-39894768	Island						NA	19:44586258-44586608	19:39893973-39894849	Promoter_Associated	NA
cg14928319	0.0355	4.18e-06	0.0105	2.45e-01	0.025	1.53e-02	9.44e-05	3.11e-02	0.465	0.493	0.46	0.459	NS	NS	NS	NS	chr8	67012327	-	NA	NA	NA	NA	NA	NA		OpenSea	DNAJC5B	NM_033105	3'UTR			NA				NA
cg14957841	-0.0249	4.45e-06	-0.0087	1.23e-01	-0.0162	1.27e-02	2.68e-05	1.43e-02	0.504	0.486	0.5	0.51	NS	NS	NS	NS	chr2	178035371	+	NA	NA	NA	NA	NA	NA		OpenSea						TRUE				NA
cg14962509	-0.0336	1.96e-06	-0.0037	6.14e-01	-0.0299	1.04e-03	2.09e-06	2.27e-03	0.72	0.693	0.722	0.729	NS	NS	NS	NS	chr1	36039655	+	NA	NA	NA	NA	NA	NA	chr1:36038927-36040051	Island	TFAP2E	NM_178548	Body			TRUE	1:35811251-35813151			NA
cg14966716	-0.0045	6.49e-04	-0.0047	4.68e-03	0.0002	9.33e-01	1.84e-04	4.67e-02	0.956	0.955	0.953	0.957	NS	NS	NS	NS	chr11	66468574	+	NA	NA	NA	NA	NA	NA	chr11:66468372-66468575	Island	SPTBN2	NM_006946	Body			NA				NA
cg14985891	0.0322	2.62e-05	-0.0134	1.13e-01	0.0456	1.06e-06	4.48e-06	3.96e-03	0.42	0.444	0.394	0.416	NS	NS	NS	NS	chr1	116270626	-	NA	NA	NA	NA	NA	NA		OpenSea	CASQ2	NM_001232	Body			TRUE				TRUE
cg14993830	-0.0204	1.23e-06	-0.0045	3.18e-01	-0.0159	1.73e-03	2.60e-05	1.41e-02	0.557	0.546	0.555	0.561	NS	NS	NS	NS	chr1	87667612	+	NA	NA	NA	NA	NA	NA		OpenSea						TRUE				NA
cg15044252	-0.0392	2.64e-07	0.0082	3.30e-01	-0.0474	3.69e-06	3.52e-07	5.30e-04	0.763	0.73	0.776	0.77	NS	NS	NS	NS	chr4	73020263	-	NA	NA	NA	NA	NA	NA		OpenSea						TRUE				NA
cg15055773	0.0287	2.73e-05	-0.0107	1.32e-01	0.0394	4.15e-06	3.36e-06	3.20e-03	0.331	0.355	0.31	0.326	NS	NS	NS	NS	chr7	107647750	-	NA	NA	NA	NA	NA	NA	chr7:107641795-107644058	S_Shelf						NA				NA
cg15081886	-0.0189	1.09e-06	-0.006	2.38e-01	-0.0129	1.60e-02	4.36e-05	1.93e-02	0.553	0.538	0.552	0.56	NS	NS	NS	NS	chr1	1356902	+	NA	NA	NA	NA	NA	NA	chr1:1355159-1356000	S_Shore	LOC441869;LOC441869	NR_026871;NM_001145210	TSS1500;TSS1500			NA				NA
cg15102749	0.0234	3.42e-05	0.0145	4.33e-02	0.0088	2.61e-01	1.38e-04	3.92e-02	0.623	0.64	0.628	0.617	NS	NS	NS	NS	chr11	66510893	+	NA	NA	NA	NA	NA	NA	chr11:66511803-66512719	N_Shore	C11orf80	NM_024650	TSS1500			NA				NA
cg15110101	0.0356	1.03e-05	0.0165	9.81e-02	0.0191	8.40e-02	9.64e-05	3.15e-02	0.354	0.377	0.358	0.344	NS	NS	NS	NS	chr11	61717334	+	rs972355	0.364228	NA	NA	NA	NA		OpenSea	BEST1;BEST1	NM_004183;NM_001139443	TSS200;TSS200			TRUE				TRUE
cg15135999	0.0053	3.72e-05	0.0014	3.13e-01	0.0039	1.68e-02	1.34e-04	3.85e-02	0.06	0.062	0.059	0.058	NS	NS	NS	NS	chr3	142297224	-	NA	NA	NA	NA	NA	NA	chr3:142297219-142297849	Island	ATR	NM_001184	Body			NA	3:143779910-143780634	3:142296656-142298245	Promoter_Associated	NA
cg15143037	0.0356	6.98e-06	0.0139	1.09e-01	0.0217	3.17e-02	3.01e-05	1.52e-02	0.613	0.632	0.613	0.606	NS	NS	NS	NS	chr7	75639754	-	NA	NA	NA	NA	NA	NA		OpenSea	STYXL1	NM_016086	Body			TRUE				NA
cg15153141	0.0241	4.15e-08	0.0043	4.75e-01	0.0198	2.60e-03	1.91e-05	1.14e-02	0.742	0.756	0.735	0.736	NS	NS	NS	NS	chr5	81470056	+	NA	NA	NA	NA	NA	NA		OpenSea	ATG10;ATG10	NM_031482;NM_001131028	Body;Body			TRUE		5:81469977-81470129	Unclassified_Cell_type_specific	NA
cg15156712	0.0341	3.54e-04	-0.0027	7.81e-01	0.0368	2.86e-03	7.63e-05	2.73e-02	0.529	0.554	0.516	0.522	NS	NS	NS	NS	chr1	54362886	-	NA	NA	NA	NA	NA	NA		OpenSea	DIO1;DIO1;DIO1;DIO1	NM_001039715;NM_213593;NM_001039716;NM_000792	Body;Body;Body;Body			TRUE				NA
cg15228451	0.0539	1.02e-11	0.0065	4.55e-01	0.0474	8.44e-07	4.33e-10	1.87e-06	0.726	0.763	0.72	0.712	NS	NS	NS	NS	chr20	34649125	-	NA	NA	NA	NA	NA	NA	chr20:34652454-34653500	N_Shelf						NA		20:34649054-34649166	Unclassified_Cell_type_specific	NA
cg15241520	-0.0057	7.92e-04	-0.0068	4.86e-04	0.0011	6.06e-01	1.55e-04	4.19e-02	0.078	0.077	0.071	0.078	NS	NS	NS	NS	chr11	67276453	+	rs672432	0.089261	NA	NA	NA	NA	chr11:67275067-67276431	S_Shore	CDK2AP2	NM_005851	TSS1500			NA		11:67274944-67276516	Promoter_Associated	NA
cg15262242	0.016	3.08e-02	-0.024	2.24e-03	0.04	3.67e-05	8.19e-05	2.85e-02	0.55	0.55	0.525	0.555	NS	NS	NS	NS	chr17	47301741	-	NA	NA	NA	NA	NA	NA	chr17:47301545-47302477	Island	PHOSPHO1;PHOSPHO1	NM_178500;NM_001143804	Body;Body		DMR	TRUE	17:44655924-44657363	17:47300046-47302488	Unclassified	NA
cg15263021	0.0373	5.30e-14	0.0034	5.24e-01	0.0339	3.68e-08	1.67e-13	1.62e-09	0.715	0.745	0.709	0.704	C	NS	NS	NS	chr11	61273282	+	NA	NA	NA	NA	NA	NA	chr11:61275825-61277329	N_Shelf						NA				TRUE
cg15299568	0.0203	5.32e-05	-0.0025	6.16e-01	0.0228	1.16e-04	1.43e-04	4.01e-02	0.779	0.795	0.772	0.775	NS	NS	NS	NS	chr4	81449664	-	NA	NA	NA	NA	NA	NA		OpenSea	C4orf22	NM_152770	Body			TRUE				NA
cg15347662	0.0104	2.69e-03	-0.0072	5.95e-02	0.0176	1.72e-05	1.52e-04	4.15e-02	0.882	0.889	0.874	0.883	NS	NS	NS	NS	chr4	8270184	+	NA	NA	NA	NA	NA	NA	chr4:8271214-8272091	N_Shore	HTRA3	NM_053044	TSS1500			TRUE				NA
cg15351652	0.0086	5.04e-05	-0.0019	4.75e-01	0.0105	5.30e-04	6.53e-05	2.50e-02	0.926	0.93	0.92	0.925	NS	NS	NS	NS	chr10	123781519	-	NA	NA	NA	NA	NA	NA		OpenSea	TACC2;TACC2	NM_206862;NM_206861	Body;Body			NA	10:123771509-123771593			NA
cg15361373	-0.0414	4.61e-05	0.0018	8.68e-01	-0.0433	1.26e-03	2.27e-05	1.29e-02	0.773	0.747	0.77	0.781	NS	NS	NS	NS	chr14	70316621	-	NA	NA	NA	NA	NA	NA	chr14:70316847-70317240	N_Shore						NA	14:69386355-69386458			NA
cg15400591	-0.0216	9.00e-05	0.0056	3.35e-01	-0.0271	3.32e-05	1.19e-04	3.58e-02	0.562	0.541	0.567	0.567	NS	NS	NS	NS	chr20	33762943	+	NA	NA	NA	NA	NA	NA	chr20:33762403-33762774	S_Shore	PROCR	NM_006404	Body			NA	20:33226016-33226632			TRUE
cg15418499	0.0566	1.66e-08	0.0062	5.61e-01	0.0504	4.41e-05	1.03e-09	3.82e-06	0.497	0.537	0.484	0.485	NS	NS	NS	NS	chr11	112028288	+	NA	NA	NA	NA	NA	NA		OpenSea	IL18	NM_001562	5'UTR			TRUE				TRUE
cg15428620	0.0182	2.19e-05	0.0039	3.67e-01	0.0143	8.12e-03	3.61e-05	1.70e-02	0.192	0.203	0.191	0.19	NS	NS	NS	NS	chr10	102792835	+	NA	NA	NA	NA	NA	NA	chr10:102790820-102791049	S_Shore	SFXN3	NM_030971	Body		RDMR	NA				NA
cg15429629	0.0263	1.71e-05	0.0035	6.11e-01	0.0228	5.07e-03	7.48e-05	2.70e-02	0.413	0.436	0.405	0.406	NS	NS	NS	NS	chr4	186696632	+	rs147153446	0.0156	NA	NA	NA	NA		OpenSea	SORBS2;SORBS2;SORBS2;SORBS2;SORBS2;SORBS2	NM_003603;NM_021069;NM_001145670;NM_001145671;NM_001145672;NM_001145673	5'UTR;5'UTR;5'UTR;5'UTR;5'UTR;5'UTR			TRUE				NA
cg15433043	-0.0278	2.68e-06	-0.0047	5.44e-01	-0.023	6.20e-03	4.25e-05	1.90e-02	0.564	0.541	0.565	0.572	NS	NS	NS	NS	chr11	76884243	-	rs114712345	0.033884	NA	NA	NA	NA		OpenSea	MYO7A;MYO7A;MYO7A	NM_000260;NM_001127180;NM_001127179	Body;Body;Body			TRUE				NA
cg15436606	0.0271	7.29e-07	0.0037	6.03e-01	0.0234	2.31e-03	2.60e-05	1.41e-02	0.467	0.494	0.459	0.46	NS	NS	NS	NS	chr4	87881747	+	NA	NA	NA	NA	NA	NA		OpenSea	AFF1	NM_001166693	Body			TRUE				NA
cg15440026	0.0198	4.44e-09	0.0108	3.23e-03	0.0091	4.12e-02	1.37e-08	3.69e-05	0.516	0.532	0.517	0.51	NS	NS	NS	NS	chr15	94022195	+	NA	NA	NA	NA	NA	NA		OpenSea						TRUE				NA
cg15450160	0.0354	7.72e-05	0.0381	6.27e-04	-0.0027	8.26e-01	1.18e-05	7.98e-03	0.312	0.335	0.33	0.303	NS	NS	NS	NS	chr8	99130171	-	rs117361122	0.020833	NA	NA	NA	NA	chr8:99129434-99129855	S_Shore	POP1;POP1;HRSP12;POP1	NM_001145861;NM_015029;NM_005836;NM_001145860	5'UTR;5'UTR;TSS1500;5'UTR			NA		8:99128858-99130191	Promoter_Associated	NA
cg15456821	0.0202	5.77e-06	0.0098	3.95e-02	0.0103	7.62e-02	1.40e-05	8.95e-03	0.408	0.422	0.409	0.403	NS	NS	NS	NS	chr11	61717225	-	NA	NA	NA	NA	NA	NA		OpenSea	BEST1;BEST1	NM_004183;NM_001139443	TSS200;TSS200			TRUE				TRUE
cg15463989	-0.0233	1.57e-05	0.0003	9.55e-01	-0.0236	1.85e-03	3.52e-06	3.30e-03	0.859	0.843	0.86	0.863	NS	NS	NS	NS	chr7	137519766	-	NA	NA	NA	NA	NA	NA		OpenSea	DGKI	NM_004717	Body			TRUE				NA
cg15473868	0.0229	9.78e-06	0.0071	2.16e-01	0.0158	1.88e-02	9.93e-06	7.10e-03	0.17	0.182	0.166	0.168	NS	NS	NS	NS	chr16	56716621	-	NA	NA	NA	NA	NA	NA	chr16:56715992-56716425	S_Shore	MT1X	NM_005952	Body			TRUE		16:56715696-56717003	Promoter_Associated	NA
cg15476723	0.0326	2.38e-05	0.0009	8.93e-01	0.0316	3.84e-04	6.78e-06	5.47e-03	0.213	0.232	0.207	0.209	NS	NS	NS	NS	chr19	48116808	+	NA	NA	NA	NA	NA	NA	chr19:48111351-48113685	S_Shelf	GLTSCR1	NM_015711	5'UTR			TRUE				TRUE
cg15488794	0.0254	3.03e-09	-0.0018	7.36e-01	0.0272	6.67e-06	1.33e-08	3.63e-05	0.491	0.51	0.48	0.485	NS	NS	NS	NS	chr20	30262899	+	NA	NA	NA	NA	NA	NA		OpenSea	BCL2L1;BCL2L1	NM_138578;NM_001191	Body;Body	low-CpG:29726560-29726581		NA		20:30262735-30264215	Promoter_Associated_Cell_type_specific	TRUE
cg15498409	0.0153	4.92e-05	0.0134	2.71e-03	0.0019	7.10e-01	9.86e-05	3.20e-02	0.47	0.481	0.476	0.465	NS	NS	NS	NS	chr22	18832673	+	NA	NA	NA	NA	NA	NA	chr22:18833786-18834072	N_Shore						NA				NA
cg15531386	-0.0312	2.31e-04	-0.0161	5.74e-02	-0.0151	1.31e-01	1.53e-04	4.16e-02	0.426	0.411	0.42	0.431	NS	NS	NS	NS	chr11	116334079	-	NA	NA	NA	NA	NA	NA		OpenSea						TRUE				NA
cg15545878	0.0096	1.54e-06	0.0058	8.04e-03	0.0038	1.50e-01	2.34e-06	2.47e-03	0.082	0.086	0.086	0.08	NS	NS	NS	NS	chr11	111782607	+	NA	NA	NA	NA	NA	NA		OpenSea	CRYAB;HSPB2	NM_001885;NM_001541	TSS200;TSS1500			NA				TRUE
cg15554505	0.0159	2.62e-04	0.0162	2.37e-03	-0.0002	9.71e-01	1.65e-04	4.37e-02	0.561	0.574	0.564	0.553	NS	NS	NS	NS	chr19	22123728	-	NA	NA	NA	NA	NA	NA	chr19:22123652-22123886	Island						NA	19:21915303-21915726			NA
cg15561501	-0.0072	3.33e-03	0.0038	9.08e-02	-0.011	5.68e-04	1.49e-04	4.10e-02	0.916	0.912	0.92	0.916	NS	NS	NS	NS	chr19	30160603	-	NA	NA	NA	NA	NA	NA	chr19:30156038-30156795	S_Shelf	PLEKHF1	NM_024310	5'UTR			NA		19:30159655-30160604	Promoter_Associated	NA
cg15568376	0.0145	1.14e-03	-0.0106	7.68e-02	0.0251	7.18e-05	5.20e-05	2.17e-02	0.424	0.435	0.412	0.422	NS	NS	NS	NS	chr19	8808271	+	NA	NA	NA	NA	NA	NA	chr19:8807813-8808794	Island	ACTL9	NM_178525	1stExon			NA	19:8668878-8669830			NA
cg15577692	0.0377	6.61e-06	0.0016	8.72e-01	0.0361	2.85e-03	2.31e-05	1.30e-02	0.705	0.734	0.695	0.699	NS	NS	NS	NS	chr17	9139592	-	NA	NA	NA	NA	NA	NA	chr17:9142980-9143839	N_Shelf	NTN1	NM_004822	Body			NA				NA
cg15586341	0.0374	1.09e-07	0.0086	3.11e-01	0.0288	1.21e-03	1.72e-06	1.96e-03	0.717	0.743	0.716	0.709	NS	NS	NS	NS	chr10	73899798	+	NA	NA	NA	NA	NA	NA		OpenSea	ASCC1	NM_015947	Body			TRUE				NA
cg15587041	0.0214	3.44e-05	-0.0019	7.45e-01	0.0233	6.15e-04	4.72e-05	2.04e-02	0.8	0.814	0.794	0.796	NS	NS	NS	NS	chr6	45593659	+	rs36024389	0.013266	NA	NA	NA	NA		OpenSea						TRUE				NA
cg15622556	-0.0204	1.60e-04	-0.0114	3.27e-02	-0.009	1.50e-01	2.01e-04	4.87e-02	0.373	0.349	0.365	0.382	NS	NS	NS	NS	chr1	12251820	+	NA	NA	NA	NA	NA	NA	chr1:12251777-12251985	Island	TNFRSF1B	NM_001066	Body			NA	1:12173988-12174545			NA
cg15638055	0.0047	3.40e-06	0.002	9.59e-02	0.0027	4.51e-02	4.47e-05	1.97e-02	0.072	0.075	0.073	0.071	NS	NS	NS	NS	chr8	110986974	+	NA	NA	NA	NA	NA	NA	chr8:110986113-110986983	Island	KCNV1	NM_014379	TSS200		DMR	TRUE	8:111055290-111056338			NA
cg15647311	0.0218	9.33e-06	0.0066	2.48e-01	0.0152	2.95e-02	3.76e-05	1.74e-02	0.19	0.201	0.191	0.188	NS	NS	NS	NS	chr19	12897519	-	NA	NA	NA	NA	NA	NA	chr19:12900676-12901254	N_Shelf						NA				NA
cg15697511	0.005	8.32e-05	0.0044	1.01e-02	0.0006	7.68e-01	1.46e-04	4.05e-02	0.062	0.063	0.066	0.061	NS	NS	NS	NS	chr17	5972419	+	NA	NA	NA	NA	NA	NA	chr17:5973315-5974449	N_Shore						NA		17:5971970-5974420	Unclassified	NA
cg15702277	0.0121	5.81e-05	0.0011	7.30e-01	0.011	2.77e-03	1.43e-04	4.01e-02	0.536	0.547	0.529	0.532	NS	NS	NS	NS	chr1	8477935	-	NA	NA	NA	NA	NA	NA		OpenSea	RERE;RERE;RERE	NM_001042682;NM_012102;NM_001042681	5'UTR;Body;Body			TRUE				NA
cg15727320	0.0112	1.47e-04	-0.0092	2.52e-02	0.0204	2.54e-06	1.05e-05	7.40e-03	0.9	0.913	0.89	0.899	NS	NS	NS	NS	chr12	48118973	+	rs7967336	0.238241	NA	NA	NA	NA		OpenSea	P11	NM_006025	Body			NA				NA
cg15733007	0.0425	1.24e-11	0.0051	5.59e-01	0.0374	2.49e-05	1.62e-08	4.15e-05	0.597	0.626	0.589	0.586	NS	NS	NS	NS	chr6	165324747	-	NA	NA	NA	NA	NA	NA		OpenSea						TRUE				NA
cg15766591	0.0283	8.40e-05	-0.0063	4.52e-01	0.0346	3.29e-04	6.34e-05	2.45e-02	0.536	0.545	0.517	0.538	NS	NS	NS	NS	chr2	85664771	-	NA	NA	NA	NA	NA	NA	chr2:85664694-85665055	Island						TRUE	2:85518224-85518863	2:85664581-85664948	Promoter_Associated	NA
cg15773230	0.0335	6.38e-07	0.0072	3.67e-01	0.0263	3.19e-03	1.02e-05	7.26e-03	0.405	0.422	0.408	0.399	NS	NS	NS	NS	chr4	25097661	-	NA	NA	NA	NA	NA	NA	chr4:25097660-25097915	Island						NA	4:24706618-24707383			NA
cg15813052	-0.0038	1.74e-04	-0.0032	3.07e-03	-0.0006	6.23e-01	6.99e-05	2.61e-02	0.032	0.03	0.03	0.033	NS	NS	NS	NS	chr12	42418048	-	NA	NA	NA	NA	NA	NA		OpenSea						NA	12:40704251-40704503	12:42417194-42418822	Unclassified	TRUE
cg15821892	0.0223	2.58e-04	-0.0122	1.06e-01	0.0345	1.50e-05	6.56e-05	2.51e-02	0.7	0.721	0.688	0.696	NS	NS	NS	NS	chr10	98271544	+	NA	NA	NA	NA	NA	NA	chr10:98272207-98273939	N_Shore	TLL2	NM_012465	Body			TRUE		10:98270531-98271741	Unclassified	NA
cg15827436	-0.0172	7.02e-08	-0.0053	1.81e-01	-0.0119	4.75e-03	5.14e-06	4.42e-03	0.595	0.581	0.596	0.6	NS	NS	NS	NS	chr6	31746847	+	rs34120100	0.011848	NA	NA	NA	NA		OpenSea	VARS	NM_006295	Body			NA	6:31854774-31855249			NA
cg15829423	-0.0369	1.48e-05	-0.0119	2.78e-01	-0.025	3.78e-02	1.04e-04	3.30e-02	0.681	0.659	0.684	0.69	NS	NS	NS	NS	chr11	68138862	-	NA	NA	rs143929274	0.011	NA	NA		OpenSea	LRP5	NM_002335	Body			NA	11:67895426-67895487			NA
cg15838320	-0.0196	2.28e-06	-0.0053	2.96e-01	-0.0144	1.65e-02	1.30e-04	3.78e-02	0.584	0.572	0.58	0.588	NS	NS	NS	NS	chr20	49461129	-	NA	NA	NA	NA	NA	NA	chr20:49457137-49457342	S_Shelf	BCAS4;BCAS4;BCAS4	NM_198799;NM_001010974;NM_017843	Body;Body;Body			NA		20:49461028-49461643	Unclassified_Cell_type_specific	TRUE
cg15847249	-0.0132	6.63e-06	-0.0014	6.80e-01	-0.0118	3.76e-03	1.56e-04	4.22e-02	0.393	0.383	0.395	0.396	NS	NS	NS	NS	chr5	180238795	-	NA	NA	NA	NA	NA	NA	chr5:180236992-180238209	S_Shore						NA				NA
cg15853125	0.0107	4.15e-06	-0.0028	2.50e-01	0.0135	4.30e-06	5.37e-07	7.52e-04	0.067	0.076	0.062	0.066	NS	NS	NS	NS	chr21	32932267	-	rs9975287	0.051197	NA	NA	NA	NA	chr21:32929927-32932017	S_Shore	TIAM1	NM_003253	TSS1500			NA	21:31851693-31854271			NA
cg15893360	-0.0203	2.03e-06	-0.0011	8.22e-01	-0.0192	3.98e-04	7.47e-06	5.93e-03	0.529	0.515	0.528	0.535	NS	C	NS	NS	chr12	120700361	-	NA	NA	NA	NA	NA	NA	chr12:120702976-120703541	N_Shelf	PXN;PXN	NM_001080855;NM_002859	Body;Body			TRUE				NA
cg15918732	0.0213	3.62e-05	0.0141	5.80e-03	0.0072	2.21e-01	1.24e-04	3.68e-02	0.769	0.778	0.776	0.766	NS	NS	NS	NS	chr11	57364939	-	NA	NA	NA	NA	NA	NA		OpenSea	SERPING1;SERPING1	NM_001032295;NM_000062	TSS1500;TSS200			NA				TRUE
cg15930240	-0.0301	1.50e-06	-0.0131	5.42e-02	-0.017	3.39e-02	7.61e-06	5.99e-03	0.701	0.684	0.696	0.706	NS	NS	NS	NS	chr1	153749015	-	NA	NA	NA	NA	NA	NA	chr1:153747655-153748698	S_Shore	SLC27A3	NM_024330	Body			NA		1:153748946-153749150	Promoter_Associated	NA
cg15931921	-0.0261	2.55e-04	0.0049	4.36e-01	-0.031	1.60e-04	4.22e-05	1.90e-02	0.799	0.779	0.808	0.803	NS	NS	NS	NS	chr6	170597588	-	NA	NA	NA	NA	NA	NA	chr6:170598214-170601222	N_Shore	DLL1	NM_005618	Body			NA	6:170439189-170439948			NA
cg15933451	0.0147	1.37e-06	0.0015	7.03e-01	0.0132	2.21e-03	6.00e-05	2.37e-02	0.41	0.42	0.405	0.407	NS	I	NS	NS	chr2	98329830	-	NA	NA	NA	NA	NA	NA		OpenSea	ZAP70	NM_001079	TSS200			NA		2:98329743-98330828	Promoter_Associated_Cell_type_specific	NA
cg15978017	0.0247	4.88e-06	0.0098	1.58e-01	0.0149	5.00e-02	1.95e-04	4.80e-02	0.666	0.683	0.663	0.663	NS	NS	NS	NS	chr13	29042758	+	NA	NA	NA	NA	NA	NA		OpenSea	FLT1;FLT1;FLT1;FLT1	NM_001159920;NM_001160030;NM_002019;NM_001160031	Body;Body;Body;Body			TRUE				NA
cg15989091	0.0119	1.05e-04	0.0057	7.04e-02	0.0061	1.08e-01	1.21e-04	3.62e-02	0.459	0.466	0.458	0.456	NS	NS	NS	NS	chr2	74780172	+	NA	NA	NA	NA	NA	NA	chr2:74781494-74782685	N_Shore	LOXL3	NM_032603	5'UTR		CDMR	NA		2:74780118-74780829	Unclassified	NA
cg15993723	0.0248	1.89e-04	-0.0013	8.50e-01	0.0261	4.36e-04	6.04e-05	2.38e-02	0.707	0.723	0.7	0.704	NS	NS	NS	NS	chr2	110064019	-	NA	NA	NA	NA	NA	NA		OpenSea	SH3RF3	NM_001099289	Body			TRUE				TRUE
cg16010596	0.0132	1.75e-04	-0.0034	3.09e-01	0.0166	4.08e-05	3.30e-05	1.61e-02	0.12	0.128	0.113	0.118	NS	NS	NS	NS	chr6	33739607	-	rs117235680	0.017361	NA	NA	NA	NA	chr6:33739405-33739736	Island	LEMD2;LEMD2	NM_001143944;NM_181336	3'UTR;3'UTR			TRUE	6:33847384-33847660	6:33738776-33740442	Unclassified	NA
cg16040900	0.0128	9.12e-06	0.0074	3.86e-02	0.0054	1.57e-01	8.56e-05	2.94e-02	0.872	0.874	0.876	0.871	NS	NS	NS	NS	chr14	78265599	+	NA	NA	NA	NA	NA	NA	chr14:78266347-78266735	N_Shore	ADCK1;ADCK1	NM_001142545;NM_020421	TSS1500;TSS1500			NA				NA
cg16047868	-0.0321	1.07e-06	-0.0121	1.40e-01	-0.02	3.06e-02	1.66e-05	1.02e-02	0.54	0.522	0.534	0.544	NS	NS	NS	NS	chr11	71795278	-	NA	NA	NA	NA	NA	NA	chr11:71791385-71791960	S_Shelf	LRTOMT;LRTOMT;LRTOMT;LRTOMT;LRTOMT;LRTOMT	NM_001145308;NM_001145310;NM_001145307;NR_026886;NM_001145309;NM_145309	5'UTR;5'UTR;5'UTR;Body;5'UTR;5'UTR			NA				NA
cg16072777	0.0161	2.02e-06	0.0068	9.44e-02	0.0092	3.83e-02	6.77e-05	2.56e-02	0.512	0.517	0.507	0.509	NS	NS	NS	NS	chr5	17119012	+	NA	NA	NA	NA	NA	NA		OpenSea					DMR	NA				TRUE
cg16091981	0.0169	1.72e-06	0.0107	1.79e-02	0.0062	2.18e-01	4.92e-05	2.10e-02	0.416	0.426	0.421	0.412	NS	NS	NS	NS	chr1	17634543	+	NA	NA	NA	NA	NA	NA		OpenSea	PADI4	NM_012387	TSS200			NA				NA
cg16095795	0.0029	1.14e-04	0.0002	7.88e-01	0.0027	8.91e-03	1.28e-04	3.75e-02	0.04	0.041	0.039	0.039	NS	NS	NS	NS	chr2	220408224	-	NA	NA	NA	NA	NA	NA	chr2:220407698-220409048	Island	TMEM198;CHPF	NM_001005209;NM_024536	TSS1500;1stExon			NA	2:220116019-220117233	2:220407781-220408922	Promoter_Associated	NA
cg16103203	-0.0318	8.04e-09	-0.0102	8.37e-02	-0.0216	3.37e-03	1.59e-08	4.10e-05	0.412	0.387	0.409	0.421	C	NS	NS	NS	chr1	32041507	-	NA	NA	NA	NA	NA	NA		OpenSea	TINAGL1	NM_022164	TSS1500			NA				TRUE
cg16104450	0.0233	1.86e-06	0.0027	6.05e-01	0.0205	4.35e-04	1.31e-05	8.56e-03	0.451	0.466	0.445	0.447	NS	NS	NS	NS	chr1	243645911	-	NA	NA	NA	NA	NA	NA	chr1:243646394-243646888	N_Shore	SDCCAG8	NM_006642	Body			TRUE		1:243645728-243646817	Unclassified_Cell_type_specific	TRUE
cg16107389	0.0369	2.39e-08	0.0042	5.33e-01	0.0327	5.83e-05	1.41e-07	2.44e-04	0.697	0.72	0.692	0.689	NS	NS	NS	NS	chr6	130182452	-	NA	NA	rs9492407	0.034209	rs9492407	0.034209		OpenSea	C6orf191	NM_001010876	TSS200			NA				NA
cg16127594	0.0041	1.07e-04	0.0057	5.49e-07	-0.0016	2.30e-01	9.74e-08	1.84e-04	0.049	0.05	0.052	0.047	NS	NS	NS	NS	chr1	95393115	+	NA	NA	NA	NA	NA	NA	chr1:95391837-95393116	Island	CNN3	NM_001839	TSS1500			NA	1:95164342-95166018			NA
cg16132555	-0.0341	8.70e-06	-0.0064	4.55e-01	-0.0276	6.24e-03	1.76e-04	4.54e-02	0.405	0.379	0.414	0.415	NS	NS	NS	NS	chr11	189654	-	NA	NA	NA	NA	NA	NA		OpenSea						NA	11:179425-180252	11:189635-190427	Unclassified	NA
cg16136290	0.022	2.49e-03	0.0301	8.81e-05	-0.008	3.56e-01	1.90e-04	4.75e-02	0.427	0.438	0.441	0.421	NS	NS	NS	NS	chr1	112280233	+	NA	NA	NA	NA	NA	NA	chr1:112281052-112283277	N_Shore	C1orf183;C1orf183	NM_198926;NM_019099	Body;Body			NA				NA
cg16153294	-0.0089	3.72e-02	-0.0184	1.78e-04	0.0095	9.52e-02	1.55e-04	4.19e-02	0.637	0.629	0.625	0.642	NS	NS	NS	NS	chr11	2018227	+	NA	NA	NA	NA	NA	NA	chr11:2017459-2018253	Island	H19;MIR675	NR_002196;NR_030533	Body;TSS200			NA	11:1973932-1974829			NA
cg16199280	-0.0407	4.58e-08	-0.0064	4.80e-01	-0.0343	5.32e-04	1.80e-07	2.95e-04	0.296	0.269	0.294	0.304	NS	I	NS	NS	chr6	10405499	-	NA	NA	NA	NA	NA	NA	chr6:10404362-10405180	S_Shore	TFAP2A;TFAP2A;TFAP2A	NM_001042425;NM_001032280;NM_003220	Body;Body;Body		RDMR	NA				NA
cg16218895	-0.0119	1.23e-05	-0.0039	1.60e-01	-0.008	1.27e-02	1.71e-05	1.05e-02	0.921	0.913	0.921	0.924	NS	NS	NS	NS	chr6	11383301	-	NA	NA	NA	NA	NA	NA		OpenSea	NEDD9	NM_001142393	TSS1500			NA				NA
cg16221201	-0.016	5.49e-05	0.0016	7.46e-01	-0.0176	7.63e-04	9.86e-05	3.20e-02	0.496	0.487	0.499	0.499	NS	NS	NS	NS	chr5	71781569	-	NA	NA	NA	NA	NA	NA		OpenSea	ZNF366	NM_152625	5'UTR			TRUE				NA
cg16222850	0.0129	6.39e-03	-0.0146	5.07e-03	0.0275	8.10e-06	7.17e-05	2.64e-02	0.716	0.731	0.702	0.713	NS	NS	NS	NS	chr15	64989523	-	NA	NA	NA	NA	NA	NA		OpenSea	OAZ2	NM_002537	Body			TRUE				NA
cg16254190	-0.0207	2.64e-06	-0.0062	3.00e-01	-0.0145	2.34e-02	9.82e-05	3.19e-02	0.625	0.614	0.624	0.631	NS	NS	NS	NS	chr1	16483694	+	NA	NA	NA	NA	NA	NA	chr1:16481484-16482782	S_Shore	EPHA2	NM_004431	TSS1500			NA		1:16483409-16483787	Unclassified_Cell_type_specific	NA
cg16267643	-0.0033	5.39e-03	-0.0052	3.80e-04	0.0019	2.66e-01	1.95e-04	4.80e-02	0.048	0.048	0.044	0.048	NS	NS	NS	NS	chr4	12634794	+	NA	NA	NA	NA	NA	NA		OpenSea						NA	4:12243877-12243969	4:12634420-12635069	Unclassified	NA
cg16273788	0.0038	1.26e-03	0.0035	1.30e-03	0.0002	8.71e-01	1.38e-04	3.93e-02	0.052	0.054	0.054	0.05	NS	NS	NS	NS	chr15	101142760	+	NA	NA	NA	NA	NA	NA	chr15:101141975-101143137	Island	LINS1;ASB7;LINS1;ASB7;LINS1;ASB7;LINS1;ASB7	NM_001040616;NM_198243;NM_001040615;NM_024708;NM_001040614;NM_024708;NM_018148;NM_198243	TSS1500;5'UTR;TSS1500;1stExon;TSS1500;5'UTR;TSS1500;1stExon			NA	15:98959512-98960639	15:101141903-101143739	Promoter_Associated	NA
cg16286925	0.0237	3.33e-07	0.0059	2.76e-01	0.0178	4.90e-03	9.55e-07	1.22e-03	0.65	0.665	0.642	0.643	NS	NS	NS	NS	chr5	108339964	-	NA	NA	NA	NA	NA	NA		OpenSea	FER	NM_005246	Body			TRUE				NA
cg16287186	0.0206	2.23e-05	0.0045	4.55e-01	0.0161	1.39e-02	5.20e-05	2.17e-02	0.844	0.852	0.837	0.841	NS	NS	NS	NS	chr5	14006016	+	NA	NA	NA	NA	NA	NA		OpenSea						TRUE				NA
cg16292132	0.0285	1.18e-05	-0.0029	6.95e-01	0.0313	3.47e-04	3.57e-05	1.69e-02	0.646	0.669	0.624	0.638	NS	NS	NS	NS	chr6	138893111	-	NA	NA	NA	NA	NA	NA		OpenSea	NHSL1;NHSL1	NM_020464;NM_020464	1stExon;5'UTR			NA	6:138934790-138934853			NA
cg16301004	0.0559	1.17e-08	0.0137	1.85e-01	0.0422	1.11e-03	4.18e-08	8.95e-05	0.425	0.464	0.418	0.415	NS	NS	NS	NS	chr10	106082537	-	NA	NA	rs114708712	0.014335	NA	NA		OpenSea	ITPRIP	NM_033397	5'UTR			TRUE		10:106081716-106082707	Promoter_Associated	NA
cg16303923	0.0219	3.97e-05	0.0124	1.59e-02	0.0095	1.30e-01	9.29e-05	3.08e-02	0.683	0.697	0.684	0.68	NS	NS	NS	NS	chr6	156979450	-	NA	NA	NA	NA	NA	NA		OpenSea						TRUE				NA
cg16320427	0.0333	7.77e-11	-0.0009	8.79e-01	0.0342	8.26e-07	1.02e-10	4.77e-07	0.756	0.78	0.749	0.749	NS	NS	NS	NS	chr3	71158765	+	NA	NA	NA	NA	NA	NA		OpenSea	FOXP1	NM_032682	Body			TRUE				NA
cg16323034	0.0181	3.57e-05	0.0127	1.75e-02	0.0054	3.68e-01	9.04e-05	3.02e-02	0.223	0.233	0.224	0.219	NS	NS	NS	NS	chr6	37533807	-	NA	NA	NA	NA	NA	NA		OpenSea						TRUE		6:37533631-37535347	Unclassified	NA
cg16395432	0.0084	2.33e-03	-0.0108	7.34e-03	0.0193	7.81e-06	5.34e-06	4.57e-03	0.877	0.887	0.865	0.876	NS	NS	NS	NS	chr1	26880807	+	NA	NA	NA	NA	NA	NA		OpenSea	MIR1976;RPS6KA1;RPS6KA1	NR_031740;NM_001006665;NM_002953	TSS1500;Body;Body			NA				NA
cg16398581	0.0185	2.21e-04	-0.0063	2.06e-01	0.0249	5.77e-05	4.29e-05	1.91e-02	0.786	0.793	0.774	0.787	NS	NS	NS	NS	chr1	59986591	-	NA	NA	NA	NA	NA	NA		OpenSea	FGGY;FGGY	NM_018291;NM_001113411	Body;Body			TRUE				NA
cg16414472	-0.0123	3.26e-06	-0.0051	1.00e-01	-0.0071	4.46e-02	7.57e-05	2.72e-02	0.464	0.456	0.463	0.468	NS	NS	NS	NS	chr11	68110105	+	NA	NA	NA	NA	NA	NA		OpenSea	LRP5	NM_002335	Body			TRUE		11:68109061-68110130	Unclassified	TRUE
cg16417447	0.0217	9.37e-05	-0.0115	9.90e-02	0.0332	1.04e-05	1.66e-05	1.02e-02	0.763	0.769	0.742	0.762	NS	NS	NS	NS	chr5	162931633	-	NA	NA	NA	NA	NA	NA	chr5:162932454-162932946	N_Shore	MAT2B;MAT2B	NM_182796;NM_013283	Body;TSS1500			NA	5:162864152-162864459			NA
cg16418228	0.0045	2.05e-04	-0.0023	1.98e-01	0.0068	4.32e-04	1.52e-04	4.15e-02	0.948	0.953	0.944	0.947	NS	NS	NS	NS	chr3	54963186	-	NA	NA	NA	NA	NA	NA		OpenSea	LRTM1;CACNA2D3	NM_020678;NM_018398	TSS1500;Body			NA				NA
cg16425713	0.0169	1.18e-06	0.0067	9.39e-02	0.0102	2.66e-02	1.05e-05	7.41e-03	0.343	0.354	0.341	0.34	NS	I	NS	NS	chr6	33165404	+	NA	NA	NA	NA	NA	NA	chr6:33167885-33168715	N_Shelf	RXRB	NM_021976	Body			NA		6:33165168-33166317	Gene_Associated	NA
cg16431810	-0.0168	1.41e-05	0.0016	7.57e-01	-0.0185	8.76e-04	5.79e-05	2.32e-02	0.589	0.582	0.595	0.591	NS	NS	NS	NS	chr7	2420339	+	NA	NA	NA	NA	NA	NA	chr7:2419808-2420340	Island	EIF3B;EIF3B	NM_003751;NM_001037283	3'UTR;3'UTR			NA	7:2385238-2386866			NA
cg16442587	-0.0166	2.02e-06	-0.0041	3.93e-01	-0.0125	1.11e-02	2.00e-04	4.86e-02	0.573	0.562	0.573	0.578	NS	NS	NS	NS	chr18	56514573	+	NA	NA	NA	NA	NA	NA		OpenSea						NA	18:54665553-54666044			NA
cg16451324	0.0159	5.74e-05	0.0118	6.13e-03	0.0041	4.33e-01	1.14e-04	3.50e-02	0.434	0.445	0.435	0.43	NS	I	NS	NS	chr2	183291758	-	NA	NA	NA	NA	NA	NA		OpenSea	PDE1A;PDE1A	NM_005019;NM_001003683	Body;Body			NA				NA
cg16452651	0.0287	5.39e-07	-0.0023	7.54e-01	0.031	2.05e-04	2.77e-06	2.78e-03	0.57	0.589	0.552	0.563	NS	NS	NS	NS	chr21	35016873	+	NA	NA	NA	NA	NA	NA	chr21:35014823-35015792	S_Shore	ITSN1;ITSN1	NM_003024;NM_001001132	5'UTR;5'UTR		RDMR	NA				NA
cg16460860	0.0239	7.44e-05	0.0097	4.26e-02	0.0142	2.83e-02	1.41e-05	8.95e-03	0.162	0.178	0.164	0.157	NS	NS	NS	NS	chr17	17744282	-	NA	NA	NA	NA	NA	NA	chr17:17743412-17743988	S_Shore						NA		17:17743033-17744468	Promoter_Associated	NA
cg16509443	0.0342	1.07e-08	0.0057	2.55e-01	0.0286	5.15e-05	4.18e-09	1.28e-05	0.174	0.195	0.169	0.167	NS	NS	NS	NS	chr1	165513253	+	rs77806608	0.043006	NA	NA	NA	NA		OpenSea	LOC400794;LRRC52	NR_026744;NM_001005214	Body;TSS1500			TRUE				NA
cg16547027	-0.0358	1.59e-05	0.0126	1.66e-01	-0.0484	7.59e-06	3.77e-06	3.47e-03	0.294	0.269	0.305	0.299	NS	NS	NS	NS	chr18	24127588	-	NA	NA	NA	NA	NA	NA	chr18:24126780-24131138	Island	KCTD1;KCTD1;KCTD1	NM_001136205;NM_198991;NM_001142730	5'UTR;5'UTR;1stExon			NA	18:22380779-22384181	18:24127344-24128888	Promoter_Associated	NA
cg16573957	-0.0488	1.10e-13	0.0026	7.26e-01	-0.0513	4.71e-10	2.13e-14	2.66e-10	0.511	0.479	0.523	0.52	NS	NS	NS	NS	chr8	21970273	+	NA	NA	NA	NA	NA	NA	chr8:21966485-21967329	S_Shelf						NA				NA
cg16581455	0.0194	6.54e-06	0.0087	1.24e-01	0.0106	1.08e-01	1.48e-04	4.10e-02	0.599	0.61	0.599	0.594	NS	NS	NS	NS	chr8	94857684	-	NA	NA	NA	NA	NA	NA		OpenSea						TRUE				NA
cg16588163	0.0159	7.55e-07	0.0003	9.46e-01	0.0156	1.03e-03	1.70e-06	1.95e-03	0.112	0.126	0.108	0.109	NS	NS	NS	NS	chr3	190251464	-	NA	NA	NA	NA	NA	NA		OpenSea	IL1RAP;IL1RAP;IL1RAP;IL1RAP;IL1RAP;IL1RAP	NM_001167929;NM_001167931;NM_001167930;NM_001167928;NM_134470;NM_002182	5'UTR;5'UTR;5'UTR;5'UTR;5'UTR;5'UTR			TRUE				TRUE
cg16596440	0.0157	3.11e-04	-0.0053	2.84e-01	0.021	2.44e-04	8.41e-05	2.91e-02	0.812	0.818	0.802	0.81	NS	NS	NS	NS	chr4	140684596	+	NA	NA	NA	NA	NA	NA		OpenSea	MAML3	NM_018717	Body			TRUE				NA
cg16596691	-0.0228	1.62e-05	-0.0072	1.19e-01	-0.0156	8.93e-03	6.59e-05	2.51e-02	0.497	0.479	0.493	0.506	NS	NS	NS	NS	chr19	41260294	+	NA	NA	NA	NA	NA	NA	chr19:41256317-41257234	S_Shelf	SNRPA	NM_004596	Body			NA				NA
cg16607945	-0.0079	1.36e-02	0.0069	9.36e-03	-0.0148	2.59e-05	1.99e-04	4.85e-02	0.919	0.913	0.928	0.919	NS	NS	NS	NS	chr17	74468491	+	NA	NA	NA	NA	NA	NA	chr17:74467827-74468156	S_Shore	RHBDF2;RHBDF2	NM_001005498;NM_024599	Body;Body			NA	17:71979423-71980091			NA
cg16665765	0.015	2.37e-03	-0.0111	4.57e-02	0.0261	5.33e-05	1.47e-04	4.08e-02	0.647	0.655	0.629	0.647	NS	NS	NS	NS	chr3	37934293	+	NA	NA	NA	NA	NA	NA		OpenSea	CTDSPL;CTDSPL	NM_005808;NM_001008392	Body;Body			TRUE				NA
cg16671157	-0.0361	1.64e-10	-0.0008	9.15e-01	-0.0353	1.61e-06	9.80e-10	3.68e-06	0.609	0.582	0.616	0.618	NS	NS	NS	NS	chr3	134413289	-	NA	NA	NA	NA	NA	NA		OpenSea						TRUE				NA
cg16688582	0.0415	1.99e-06	-0.0042	6.50e-01	0.0457	2.36e-05	3.83e-06	3.51e-03	0.568	0.606	0.557	0.56	NS	NS	NS	NS	chr7	28386631	+	NA	NA	NA	NA	NA	NA		OpenSea	CREB5	NM_182899	5'UTR			TRUE				NA
cg16695548	0.033	1.30e-07	0.0211	3.08e-03	0.0118	1.54e-01	1.48e-05	9.31e-03	0.397	0.421	0.399	0.388	NS	NS	NS	NS	chr7	43946651	+	NA	NA	NA	NA	NA	NA	chr7:43945583-43946456	S_Shore	URGCP;URGCP;URGCP	NM_001077664;NM_017920;NM_001077663	5'UTR;TSS1500;TSS1500			NA				NA
cg16704246	-0.0171	2.13e-07	-0.0024	4.88e-01	-0.0147	2.50e-04	1.46e-06	1.72e-03	0.459	0.446	0.459	0.463	NS	C	NS	NS	chr10	112594670	-	NA	NA	NA	NA	NA	NA		OpenSea	RBM20	NM_001134363	Body			TRUE		10:112594521-112595026	Unclassified_Cell_type_specific	NA
cg16710042	0.0437	3.32e-11	-0.0004	9.57e-01	0.0441	1.03e-07	2.12e-11	1.25e-07	0.499	0.53	0.489	0.491	NS	NS	NS	NS	chr2	165760725	-	NA	NA	NA	NA	NA	NA		OpenSea	SLC38A11	NM_173512	Body			TRUE				NA
cg16735986	0.0157	1.15e-03	-0.0108	3.20e-02	0.0265	5.27e-06	4.27e-05	1.91e-02	0.133	0.149	0.124	0.133	NS	NS	NS	NS	chr16	23765927	+	NA	NA	NA	NA	NA	NA	chr16:23765969-23766869	N_Shore	CHP2	NM_022097	TSS200			NA	16:23673348-23674703			NA
cg16741128	-0.0274	1.82e-04	-0.0169	1.35e-02	-0.0105	1.91e-01	9.19e-05	3.05e-02	0.745	0.728	0.733	0.752	NS	NS	NS	NS	chr2	64860886	+	NA	NA	NA	NA	NA	NA		OpenSea	SERTAD2	NM_014755	3'UTR			TRUE				NA
cg16864139	0.0038	5.98e-04	0.0045	4.39e-04	-0.0006	6.77e-01	1.86e-04	4.70e-02	0.054	0.055	0.057	0.053	NS	NS	NS	NS	chr2	43864212	+	NA	NA	NA	NA	NA	NA	chr2:43864322-43864956	N_Shore	PLEKHH2	NM_172069	TSS1500		DMR	NA		2:43863705-43864958	Unclassified	NA
cg16904330	0.0253	7.48e-06	0.0139	4.12e-02	0.0114	1.14e-01	4.84e-05	2.08e-02	0.509	0.52	0.509	0.504	NS	NS	NS	NS	chr3	119299162	-	NA	NA	NA	NA	NA	NA	chr3:119298284-119298983	S_Shore	ADPRH	NM_001125	5'UTR			NA		3:119298137-119299617	Unclassified	NA
cg16907167	-0.0022	3.15e-05	-0.002	2.01e-03	-0.0002	7.64e-01	8.96e-05	3.01e-02	0.024	0.023	0.022	0.024	NS	NS	NS	NS	chr2	85554779	-	NA	NA	NA	NA	NA	NA	chr2:85554134-85555414	Island	TGOLN2	NM_006464	Body			NA	2:85407646-85409132	2:85554567-85555566	Promoter_Associated	NA
cg16928382	0.0208	6.96e-06	-0.0058	2.85e-01	0.0266	2.44e-06	1.87e-05	1.12e-02	0.837	0.851	0.827	0.833	NS	NS	NS	NS	chr2	102763453	-	NA	NA	NA	NA	NA	NA	chr2:102758806-102759577	S_Shelf						NA				NA
cg16961648	0.0148	4.81e-04	-0.0083	7.78e-02	0.0231	1.64e-05	1.77e-05	1.07e-02	0.528	0.533	0.509	0.529	NS	NS	NS	NS	chr6	28743427	-	NA	NA	NA	NA	NA	NA		OpenSea						NA	6:28851258-28851824			NA
cg17001194	-0.0278	5.96e-08	-0.0103	8.95e-02	-0.0175	1.03e-02	2.33e-06	2.46e-03	0.359	0.344	0.359	0.366	NS	NS	NS	NS	chr11	116216209	-	NA	NA	NA	NA	NA	NA		OpenSea					RDMR	NA				NA
cg17005222	-0.0084	3.80e-05	-0.0004	8.87e-01	-0.008	4.76e-03	1.36e-04	3.89e-02	0.931	0.927	0.933	0.932	NS	NS	NS	NS	chr11	476393	+	NA	NA	rs140753406	0.0124	NA	NA	chr11:472781-473065	S_Shelf	PTDSS2	NM_030783	Body			NA	11:466325-466729			NA
cg17037018	0.0295	2.46e-06	-0.0044	5.24e-01	0.0339	4.39e-05	5.86e-06	4.88e-03	0.617	0.639	0.599	0.611	NS	NS	NS	NS	chr1	28423519	+	NA	NA	NA	NA	NA	NA		OpenSea	LOC653566	NR_027268	TSS1500			NA				NA
cg17053060	0.0352	2.69e-04	0.0346	1.50e-03	0.0007	9.60e-01	1.45e-04	4.04e-02	0.516	0.533	0.535	0.506	NS	NS	NS	NS	chr11	93754347	-	NA	NA	NA	NA	NA	NA		OpenSea	HEPHL1	NM_001098672	TSS200			NA				NA
cg17055207	-0.0328	4.28e-07	-0.0017	8.39e-01	-0.0311	1.90e-03	1.44e-06	1.71e-03	0.723	0.698	0.727	0.732	C	NS	NS	NS	chr4	8412736	-	NA	NA	NA	NA	NA	NA		OpenSea	ACOX3;ACOX3	NM_001101667;NM_003501	Body;Body			TRUE	4:8463636-8463792			TRUE
cg17055821	0.0318	2.35e-04	-0.0037	6.91e-01	0.0355	5.40e-04	1.45e-04	4.05e-02	0.431	0.444	0.415	0.428	NS	NS	NS	NS	chr17	30669476	+	NA	NA	NA	NA	NA	NA	chr17:30669000-30669287	S_Shore	C17orf75	NM_022344	TSS1500			NA		17:30667988-30669611	Promoter_Associated	NA
cg17094146	0.0266	2.13e-05	-0.0044	5.43e-01	0.0309	2.42e-04	4.25e-06	3.81e-03	0.586	0.606	0.577	0.583	NS	NS	NS	NS	chr8	669161	+	rs80182170	0.015204	NA	NA	NA	NA		OpenSea	ERICH1	NM_207332	Body			NA	8:659121-659260			NA
cg17165241	0.0222	2.15e-04	-0.01	1.02e-01	0.0322	2.42e-05	3.77e-05	1.74e-02	0.622	0.642	0.613	0.619	NS	NS	NS	NS	chr11	400385	+	NA	NA	NA	NA	NA	NA	chr11:400096-400757	Island	PKP3	NM_007183	Body			NA	11:390097-393791	11:400119-400419	Unclassified	TRUE
cg17187438	0.0163	1.67e-08	0.0003	9.42e-01	0.0159	2.08e-03	2.18e-06	2.34e-03	0.887	0.901	0.88	0.883	NS	NS	NS	NS	chr8	41016113	-	NA	NA	NA	NA	NA	NA		OpenSea						TRUE				NA
cg17187521	0.0182	5.52e-06	-0.0044	3.77e-01	0.0226	4.50e-05	5.13e-05	2.16e-02	0.615	0.619	0.601	0.615	NS	NS	NS	NS	chr12	125003379	+	NA	NA	NA	NA	NA	NA	chr12:125003217-125003482	Island	NCOR2;NCOR2	NM_006312;NM_001077261	5'UTR;5'UTR		RDMR	TRUE	12:123568738-123569372			NA
cg17194270	0.0737	2.74e-16	0.004	7.05e-01	0.0697	1.07e-10	7.96e-17	1.54e-12	0.621	0.671	0.6	0.605	NS	NS	NS	NS	chr22	39759992	-	NA	NA	NA	NA	NA	NA		OpenSea	SYNGR1;SYNGR1;SYNGR1	NM_004711;NM_145738;NM_145731	Body;TSS200;Body			TRUE				NA
cg17271585	-0.0216	3.80e-05	0.0053	3.13e-01	-0.0268	2.68e-05	4.33e-06	3.87e-03	0.308	0.292	0.312	0.313	NS	NS	NS	NS	chr20	36153947	-	NA	NA	NA	NA	NA	NA	chr20:36156022-36156669	N_Shelf	BLCAP;BLCAP;BLCAP;BLCAP;BLCAP	NM_001167821;NM_001167823;NM_001167820;NM_001167822;NM_006698	5'UTR;TSS1500;5'UTR;5'UTR;5'UTR			TRUE				TRUE
cg17276021	0.0239	2.51e-08	0.0107	2.38e-02	0.0132	1.29e-02	1.33e-07	2.35e-04	0.414	0.434	0.411	0.406	NS	NS	NS	NS	chr1	16084445	+	NA	NA	NA	NA	NA	NA	chr1:16085147-16085862	N_Shore	FBLIM1	NM_017556	TSS1500			NA				TRUE
cg17311022	0.0232	1.57e-06	0.0049	5.10e-01	0.0183	1.58e-02	7.76e-05	2.76e-02	0.503	0.518	0.495	0.497	NS	NS	NS	NS	chr3	119379792	+	NA	NA	NA	NA	NA	NA		OpenSea	POPDC2	NM_022135	TSS1500			NA				NA
cg17317007	-0.0183	3.18e-04	0.0061	1.85e-01	-0.0245	2.57e-05	9.29e-06	6.82e-03	0.889	0.878	0.899	0.89	NS	NS	NS	NS	chr6	170337897	-	NA	NA	NA	NA	NA	NA	chr6:170338214-170339677	N_Shore						NA	6:170179651-170179863			NA
cg17317266	0.0229	1.51e-07	0.0091	1.02e-01	0.0138	2.52e-02	2.35e-06	2.47e-03	0.583	0.599	0.587	0.579	NS	NS	NS	NS	chr19	11495261	-	NA	NA	NA	NA	NA	NA	chr19:11493484-11494363	S_Shore	EPOR	NM_000121	TSS1500			NA				TRUE
cg17330295	-0.006	4.64e-02	-0.015	3.05e-04	0.009	5.64e-02	3.00e-05	1.52e-02	0.892	0.891	0.88	0.896	NS	NS	NS	NS	chr6	31747026	+	NA	NA	NA	NA	NA	NA		OpenSea	VARS	NM_006295	Body			NA	6:31854774-31855249			NA
cg17332198	0.0223	1.14e-06	0.0119	9.77e-03	0.0105	4.87e-02	8.22e-07	1.07e-03	0.315	0.329	0.313	0.31	NS	NS	NS	NS	chr12	58209913	-	NA	NA	NA	NA	NA	NA		OpenSea	AVIL	NM_006576	TSS200			TRUE				NA
cg17342283	0.0185	6.71e-06	0.0058	2.42e-01	0.0127	2.76e-02	6.06e-05	2.39e-02	0.461	0.474	0.454	0.457	NS	NS	NS	NS	chr10	70847882	+	NA	NA	NA	NA	NA	NA		OpenSea	SRGN;SRGN	NM_002727;NM_002727	1stExon;5'UTR	low-CpG:70517823-70517916		NA		10:70847334-70848080	Promoter_Associated	TRUE
cg17343167	0.0379	1.58e-08	0.0052	5.12e-01	0.0327	2.32e-04	1.04e-07	1.96e-04	0.34	0.367	0.324	0.333	NS	NS	NS	NS	chr5	177542603	-	NA	NA	NA	NA	NA	NA	chr5:177540207-177541234	S_Shore	N4BP3	NM_015111	5'UTR			TRUE		5:177542448-177542807	Unclassified	NA
cg17352215	0.0334	3.44e-05	-0.0027	7.54e-01	0.0361	2.56e-04	3.22e-05	1.59e-02	0.59	0.615	0.585	0.581	NS	NS	NS	NS	chr15	90698455	+	NA	NA	NA	NA	NA	NA		OpenSea						TRUE				NA
cg17373649	0.0543	4.41e-13	-0.0037	6.71e-01	0.058	2.18e-08	1.45e-14	1.92e-10	0.539	0.579	0.523	0.53	NS	NS	NS	NS	chr8	669578	-	NA	NA	rs112101055	0.032937	NA	NA		OpenSea	ERICH1	NM_207332	Body			NA	8:659477-659657			NA
cg17388039	-0.004	5.13e-05	-0.0009	4.31e-01	-0.0031	1.37e-02	1.66e-04	4.38e-02	0.034	0.031	0.034	0.034	NS	NS	NS	NS	chr6	138726184	+	NA	NA	NA	NA	NA	NA	chr6:138724617-138726215	Island	HEBP2	NM_014320	Body			NA	6:138767559-138768029			NA
cg17392047	0.0187	1.99e-05	0.0074	8.72e-02	0.0114	3.61e-02	3.62e-05	1.70e-02	0.414	0.425	0.411	0.411	NS	NS	NS	NS	chr11	65247138	+	NA	NA	NA	NA	NA	NA	chr11:65246336-65246591	S_Shore					RDMR	NA		11:65246450-65248232	Unclassified	TRUE
cg17417049	-0.0177	1.89e-04	-0.0239	3.72e-04	0.0062	4.02e-01	2.44e-05	1.35e-02	0.437	0.421	0.427	0.446	NS	NS	NS	NS	chr13	114817960	-	NA	NA	NA	NA	NA	NA	chr13:114813942-114814457	S_Shelf	RASA3	NM_007368	Body			NA	13:113835722-113836525	13:114817592-114818083	Unclassified	NA
cg17442852	-0.0262	9.02e-06	-0.0042	5.07e-01	-0.022	2.98e-03	3.43e-05	1.65e-02	0.471	0.443	0.473	0.481	NS	NS	NS	NS	chr17	1478889	-	NA	NA	NA	NA	NA	NA	chr17:1478584-1479214	Island	SLC43A2	NM_152346	3'UTR			NA	17:1424798-1425881			NA
cg17453767	-0.0324	5.59e-08	-0.0054	4.40e-01	-0.0269	8.25e-04	1.98e-06	2.17e-03	0.676	0.653	0.675	0.684	NS	NS	NS	NS	chr4	144277796	+	NA	NA	NA	NA	NA	NA		OpenSea	GAB1;GAB1	NM_002039;NM_207123	Body;Body			TRUE				NA
cg17461336	0.0242	2.89e-06	0.0054	3.89e-01	0.0188	9.14e-03	1.34e-05	8.67e-03	0.368	0.39	0.362	0.362	NS	NS	NS	NS	chr7	99441559	-	NA	NA	NA	NA	NA	NA		OpenSea	CYP3A43;CYP3A43;CYP3A43	NM_022820;NM_057096;NM_057095	Body;Body;Body			NA				NA
cg17462560	0.0351	3.32e-06	0.0195	3.13e-02	0.0156	1.27e-01	7.34e-05	2.68e-02	0.416	0.443	0.419	0.406	NS	NS	NS	NS	chr5	77814551	-	rs11742387	0.322993	NA	NA	NA	NA		OpenSea	LHFPL2	NM_005779	5'UTR			TRUE				TRUE
cg17473398	-0.017	5.68e-05	-0.0013	7.39e-01	-0.0157	2.00e-03	2.73e-05	1.45e-02	0.888	0.881	0.892	0.888	NS	NS	NS	NS	chr22	42296819	+	NA	NA	NA	NA	NA	NA		OpenSea	MIR33A;SREBF2	NR_029507;NM_004599	TSS200;Body			NA				NA
cg17503995	0.0145	3.67e-05	-0.0038	2.63e-01	0.0183	9.75e-06	5.58e-06	4.72e-03	0.111	0.123	0.1	0.109	NS	NS	NS	NS	chr13	24844938	-	NA	NA	NA	NA	NA	NA		OpenSea	SPATA13;SPATA13	NM_001166271;NM_153023	Body;Body	low-CpG:23742824-23742950		NA		13:24844793-24844957	Promoter_Associated_Cell_type_specific	NA
cg17512133	0.038	1.38e-07	0.0102	2.81e-01	0.0277	1.14e-02	2.15e-05	1.24e-02	0.782	0.807	0.777	0.777	NS	C	NS	NS	chr4	77973813	-	NA	NA	NA	NA	NA	NA		OpenSea	CCNI	NM_006835	Body			TRUE				NA
cg17545399	-0.0163	2.51e-06	-0.0005	8.97e-01	-0.0158	3.11e-04	4.55e-05	1.99e-02	0.475	0.467	0.475	0.478	NS	NS	NS	NS	chr10	49459800	+	rs280608	0.064856	NA	NA	NA	NA		OpenSea	FRMPD2;FRMPD2	NM_152428;NM_001018071	Body;Body			TRUE				NA
cg17568962	0.0051	6.26e-05	0.0024	7.58e-02	0.0027	8.87e-02	1.82e-04	4.64e-02	0.071	0.072	0.072	0.07	NS	NS	NS	NS	chr6	35456312	+	NA	NA	NA	NA	NA	NA	chr6:35453776-35454435	S_Shore	TEAD3	NM_003214	5'UTR			NA		6:35455920-35456348	Unclassified_Cell_type_specific	TRUE
cg17586302	0.0192	1.62e-04	-0.0077	2.23e-01	0.027	1.26e-04	4.98e-05	2.12e-02	0.724	0.734	0.711	0.724	NS	NS	NS	NS	chr6	144013969	+	NA	NA	NA	NA	NA	NA		OpenSea	PHACTR2;PHACTR2;PHACTR2;PHACTR2	NM_001100164;NM_001100166;NM_014721;NM_001100165	Body;Body;Body;Body			TRUE				NA
cg17593384	0.0265	3.82e-08	-0.0006	9.16e-01	0.0271	6.71e-05	3.21e-08	7.20e-05	0.593	0.611	0.583	0.587	NS	NS	NS	NS	chr4	88000269	-	NA	NA	NA	NA	NA	NA		OpenSea	AFF1;AFF1	NM_001166693;NM_005935	Body;Body			TRUE				NA
cg17615115	0.0613	7.04e-22	0.0159	6.41e-02	0.0454	7.64e-07	2.47e-17	5.54e-13	0.587	0.633	0.581	0.573	NS	NS	NS	NS	chr17	60905352	-	NA	NA	rs62075234	0.028793	NA	NA		OpenSea						TRUE				NA
cg17633523	0.0283	2.07e-07	-0.0046	4.63e-01	0.0329	7.35e-07	1.74e-06	1.97e-03	0.798	0.823	0.789	0.792	NS	NS	NS	NS	chr17	37841458	-	rs9892376	0.017281	NA	NA	NA	NA	chr17:37844112-37844481	N_Shelf	PGAP3	NM_033419	Body			NA				NA
cg17641118	0.0055	1.53e-07	0.0017	1.14e-01	0.0038	3.40e-03	1.48e-06	1.74e-03	0.077	0.08	0.077	0.075	NS	NS	NS	NS	chr11	117049889	-	NA	NA	NA	NA	NA	NA	chr11:117049399-117050234	Island	SIDT2	NM_001040455	TSS200			NA	11:116554610-116555325	11:117049871-117050152	Promoter_Associated	NA
cg17643699	0.0028	6.02e-02	0.0067	3.21e-04	-0.0039	8.33e-02	1.63e-04	4.35e-02	0.06	0.06	0.066	0.06	NS	NS	NS	NS	chr12	27091484	+	NA	NA	NA	NA	NA	NA	chr12:27091158-27091857	Island	FGFR1OP2;C12orf11;FGFR1OP2	NM_015633;NM_018164;NM_015633	5'UTR;TSS1500;1stExon			NA	12:26981982-26983221	12:27090819-27092210	Promoter_Associated	NA
cg17651451	0.0245	2.18e-04	0.0109	9.07e-02	0.0135	7.12e-02	1.73e-04	4.50e-02	0.234	0.248	0.232	0.229	NS	NS	NS	NS	chr5	178697400	+	NA	NA	NA	NA	NA	NA		OpenSea	ADAMTS2;ADAMTS2	NM_021599;NM_014244	Body;Body			TRUE				NA
cg17686973	-0.0207	3.93e-06	-0.0054	2.79e-01	-0.0152	1.04e-02	9.54e-06	6.95e-03	0.678	0.664	0.678	0.682	NS	NS	NS	NS	chr19	54181532	+	NA	NA	NA	NA	NA	NA		OpenSea	MIR515-2;MIR515-1	NR_030187;NR_030184	TSS1500;TSS1500			NA				NA
cg17707493	0.018	1.43e-09	0.0046	1.80e-01	0.0134	1.17e-04	1.74e-07	2.85e-04	0.887	0.9	0.887	0.883	NS	NS	NS	NS	chr17	42222405	-	NA	NA	NA	NA	NA	NA	chr17:42219153-42219616	S_Shelf	C17orf53;C17orf53	NM_024032;NM_001171251	Body;Body			NA				NA
cg17715896	0.0297	5.15e-05	0.0081	2.73e-01	0.0216	1.97e-02	1.97e-04	4.83e-02	0.248	0.268	0.242	0.242	NS	NS	NS	NS	chr7	33943437	-	NA	NA	NA	NA	NA	NA	chr7:33943665-33945509	N_Shore						TRUE				NA
cg17740322	-0.0159	1.56e-05	0.0008	8.71e-01	-0.0167	4.32e-03	1.95e-04	4.80e-02	0.135	0.121	0.138	0.136	NS	NS	NS	NS	chr10	104535521	-	NA	NA	NA	NA	NA	NA		OpenSea	C10orf26;C10orf26	NM_017787;NM_001083913	TSS1500;Body			TRUE				NA
cg17740822	-0.0111	3.64e-06	-0.0026	3.62e-01	-0.0085	5.57e-03	8.43e-05	2.91e-02	0.092	0.085	0.091	0.094	NS	NS	NS	NS	chr12	89744609	+	NA	NA	NA	NA	NA	NA	chr12:89745168-89748144	N_Shore	DUSP6;DUSP6	NM_001946;NM_022652	Body;Body	low-CpG:88268599-88268847	CDMR	NA	12:88268602-88269138			NA
cg17749033	-0.0155	1.12e-05	-0.0038	3.67e-01	-0.0117	1.36e-02	9.14e-05	3.04e-02	0.634	0.623	0.632	0.638	NS	NS	NS	NS	chr17	80197412	+	NA	NA	NA	NA	NA	NA	chr17:80195043-80195866	S_Shore						TRUE	17:77790624-77790828			NA
cg17753356	0.0202	2.86e-04	-0.0027	7.00e-01	0.0229	5.75e-03	1.89e-04	4.75e-02	0.454	0.469	0.44	0.451	NS	NS	NS	NS	chr2	60711641	+	NA	NA	NA	NA	NA	NA		OpenSea	BCL11A;BCL11A;BCL11A	NM_022893;NM_138559;NM_018014	Body;Body;Body			TRUE				NA
cg17766305	0.0402	4.60e-07	0.0153	7.15e-02	0.025	1.15e-02	1.81e-06	2.03e-03	0.523	0.548	0.52	0.516	NS	NS	NS	NS	chr10	90147030	+	NA	NA	NA	NA	NA	NA		OpenSea	RNLS;RNLS	NM_001031709;NM_018363	Body;Body			TRUE		10:90146997-90147236	Unclassified	NA
cg17793527	0.0052	2.48e-04	0.0026	6.23e-02	0.0026	1.42e-01	9.27e-05	3.07e-02	0.078	0.08	0.078	0.077	NS	NS	NS	NS	chr17	8027251	-	NA	NA	NA	NA	NA	NA	chr17:8028781-8029012	N_Shore	HES7;HES7	NM_001165967;NM_032580	Body;Body			NA	17:7965484-7968429	17:8026435-8027403	Unclassified	NA
cg17817057	0.0045	2.43e-04	0.0044	9.68e-04	0.0001	9.40e-01	1.85e-04	4.68e-02	0.961	0.962	0.964	0.96	NS	NS	NS	NS	chr3	31920898	-	NA	NA	NA	NA	NA	NA		OpenSea	OSBPL10	NM_017784	Body			TRUE				NA
cg17823829	0.081	1.56e-14	0.0076	4.77e-01	0.0734	1.47e-09	6.56e-15	9.32e-11	0.678	0.739	0.667	0.657	C	NS	NS	NS	chr1	202765754	-	NA	NA	NA	NA	NA	NA		OpenSea	KDM5B	NM_006618	Body			TRUE				NA
cg17857870	-0.0284	1.48e-05	-0.0036	6.09e-01	-0.0248	2.80e-03	2.58e-05	1.40e-02	0.777	0.767	0.778	0.778	NS	NS	NS	NS	chr20	62662424	-	NA	NA	NA	NA	NA	NA	chr20:62660961-62661352	S_Shore	PRPF6	NM_012469	Body			NA				NA
cg17859706	0.013	3.28e-05	0.003	3.61e-01	0.01	1.28e-02	1.43e-04	4.01e-02	0.436	0.448	0.433	0.433	NS	NS	NS	NS	chr1	16735717	-	NA	NA	NA	NA	NA	NA		OpenSea	SPATA21	NM_198546	Body			NA				NA
cg17872886	-0.0107	8.10e-03	0.0135	2.47e-02	-0.0243	2.59e-04	2.92e-05	1.50e-02	0.083	0.074	0.099	0.084	NS	NS	NS	NS	chr2	3642732	-	NA	NA	NA	NA	NA	NA	chr2:3642547-3642751	Island	COLEC11;COLEC11;COLEC11;COLEC11	NM_024027;NM_024027;NM_199235;NM_199235	1stExon;5'UTR;1stExon;5'UTR			TRUE	2:3620379-3620743			TRUE
cg17888086	0.0254	1.06e-06	0.0002	9.76e-01	0.0252	4.88e-04	1.81e-05	1.09e-02	0.589	0.606	0.58	0.585	C	NS	NS	NS	chr1	37945057	+	NA	NA	NA	NA	NA	NA		OpenSea	ZC3H12A	NM_025079	Body			NA		1:37943991-37945931	Promoter_Associated	NA
cg17910478	0.0651	1.56e-17	0.0142	1.13e-01	0.0509	2.50e-07	2.58e-14	3.13e-10	0.495	0.54	0.487	0.485	NS	NS	NS	NS	chr1	228581288	+	NA	NA	NA	NA	NA	NA	chr1:228582428-228582894	N_Shore						TRUE		1:228581024-228581673	Unclassified_Cell_type_specific	NA
cg17958180	0.0006	3.97e-01	0.0035	7.01e-05	-0.003	1.23e-03	1.26e-04	3.71e-02	0.031	0.031	0.034	0.031	NS	NS	NS	NS	chr8	145735102	-	NA	NA	NA	NA	NA	NA	chr8:145733793-145735370	Island	MFSD3	NM_138431	1stExon			NA	8:145704563-145706158	8:145735064-145735419	Promoter_Associated	NA
cg17971578	0.0179	1.65e-04	0.0167	3.48e-04	0.0013	8.22e-01	8.77e-05	2.98e-02	0.354	0.362	0.358	0.349	NS	NS	NS	NS	chr1	36852463	-	NA	NA	NA	NA	NA	NA	chr1:36851089-36851873	S_Shore	STK40	NM_032017	TSS1500		RDMR	TRUE		1:36852038-36852495	Promoter_Associated	NA
cg17982038	0.0201	7.66e-06	0.0001	9.88e-01	0.02	4.74e-03	8.11e-05	2.83e-02	0.572	0.584	0.564	0.568	NS	NS	NS	NS	chr15	37136938	+	NA	NA	NA	NA	NA	NA		OpenSea						TRUE				NA
cg17991695	0.0125	1.10e-04	-0.0041	3.50e-01	0.0166	1.20e-03	1.02e-04	3.27e-02	0.503	0.503	0.492	0.505	NS	NS	NS	NS	chr6	10882974	+	NA	NA	NA	NA	NA	NA	chr6:10882926-10883149	Island	GCM2	NM_004752	TSS1500			NA	6:10990836-10991135			NA
cg18009021	0.0378	1.78e-08	0.0087	2.76e-01	0.029	2.27e-03	1.50e-07	2.54e-04	0.652	0.677	0.648	0.646	NS	NS	NS	NS	chr4	95376488	-	NA	NA	NA	NA	NA	NA	chr4:95372801-95373535	S_Shelf	PDLIM5;PDLIM5;PDLIM5;PDLIM5;PDLIM5	NR_024179;NM_001011515;NM_006457;NM_001011516;NM_001011513	Body;Body;Body;Body;Body	low-CpG:95595502-95595528		NA				NA
cg18026955	-0.0316	2.92e-06	-0.0028	6.87e-01	-0.0288	2.29e-04	1.19e-06	1.47e-03	0.348	0.325	0.349	0.355	NS	NS	NS	NS	chr1	12541215	-	rs115037374	0.037159	NA	NA	NA	NA		OpenSea	VPS13D;VPS13D	NM_015378;NM_018156	Body;Body			NA		1:12540893-12541467	Unclassified_Cell_type_specific	TRUE
cg18037834	0.0258	8.21e-06	-0.0025	6.87e-01	0.0282	7.91e-05	1.28e-05	8.45e-03	0.275	0.293	0.265	0.273	NS	NS	NS	NS	chr12	53445199	+	NA	NA	NA	NA	NA	NA	chr12:53448008-53448406	N_Shelf	TENC1;TENC1;TENC1	NM_198316;NM_170754;NM_015319	5'UTR;Body;Body			TRUE		12:53444476-53445895	Unclassified_Cell_type_specific	NA
cg18048405	-0.0263	8.78e-07	0.0015	8.14e-01	-0.0277	2.26e-05	2.82e-06	2.81e-03	0.174	0.157	0.184	0.177	NS	NS	NS	NS	chr17	27333617	+	NA	NA	NA	NA	NA	NA	chr17:27332268-27333188	S_Shore	SEZ6;SEZ6	NM_178860;NM_001098635	TSS1500;TSS1500			NA				NA
cg18080532	0.0361	1.13e-06	0.0042	6.26e-01	0.0319	1.22e-03	3.45e-05	1.66e-02	0.701	0.729	0.696	0.695	NS	NS	NS	NS	chr18	7979736	-	NA	NA	NA	NA	NA	NA		OpenSea	PTPRM;PTPRM	NM_002845;NM_001105244	Body;Body			NA				NA
cg18100045	0.0283	8.41e-05	-0.0118	1.65e-01	0.04	9.31e-05	6.54e-06	5.31e-03	0.461	0.491	0.443	0.455	NS	NS	NS	NS	chr3	8634894	+	NA	NA	NA	NA	NA	NA		OpenSea						TRUE				NA
cg18100887	0.0296	1.31e-03	-0.0428	7.83e-04	0.0724	4.19e-08	2.94e-07	4.56e-04	0.729	0.755	0.687	0.724	NS	NS	NS	NS	chr17	34611341	+	NA	NA	NA	NA	NA	NA	chr17:34611597-34612571	N_Shore						NA				TRUE
cg18117403	0.0258	1.04e-05	0.0084	2.63e-01	0.0174	3.76e-02	1.85e-04	4.69e-02	0.756	0.77	0.753	0.751	NS	NS	NS	NS	chr1	229114792	+	rs73106745	0.017383	NA	NA	NA	NA		OpenSea						TRUE				NA
cg18123581	0.0363	8.27e-07	0.0155	4.50e-02	0.0209	2.91e-02	4.39e-06	3.91e-03	0.69	0.717	0.695	0.683	NS	NS	NS	NS	chr8	90772386	+	NA	NA	NA	NA	NA	NA	chr8:90769535-90770457	S_Shore	RIPK2	NM_003821	Body			NA				NA
cg18179075	0.0286	2.08e-05	0.0122	1.06e-01	0.0164	6.40e-02	1.20e-04	3.59e-02	0.639	0.648	0.638	0.635	NS	NS	NS	NS	chr7	129913008	-	NA	NA	NA	NA	NA	NA		OpenSea	CPA2	NM_001869	Body			TRUE	7:129700233-129700319	7:129912909-129913624	Unclassified_Cell_type_specific	NA
cg18182216	0.0264	4.75e-06	0.0058	3.94e-01	0.0207	6.69e-03	2.82e-05	1.47e-02	0.17	0.187	0.167	0.163	NS	NS	NS	NS	chr1	150978385	+	rs116471628	0.016942	NA	NA	NA	NA	chr1:150980735-150981092	N_Shelf	FAM63A;FAM63A;FAM63A;FAM63A;FAM63A	NM_018379;NM_001163259;NM_001163258;NM_001163260;NM_001040217	5'UTR;5'UTR;Body;5'UTR;5'UTR		RDMR	NA				NA
cg18234296	0.0314	6.44e-09	0.0044	5.21e-01	0.027	5.53e-04	4.47e-07	6.46e-04	0.406	0.433	0.399	0.398	NS	NS	NS	NS	chr1	210407896	+	NA	NA	NA	NA	NA	NA	chr1:210405952-210407250	S_Shore	C1orf133;SERTAD4	NR_024337;NM_019605	TSS1500;5'UTR			TRUE				NA
cg18274325	0.0038	9.06e-06	0.0029	2.58e-03	0.0008	4.75e-01	1.10e-05	7.62e-03	0.051	0.053	0.052	0.05	NS	NS	NS	NS	chr4	110651775	-	NA	NA	NA	NA	NA	NA	chr4:110650701-110651385	S_Shore	PLA2G12A	NM_030821	TSS1500			NA	4:110869970-110871272	4:110650357-110651962	Promoter_Associated	NA
cg18275819	-0.0073	1.60e-06	-0.0039	4.56e-02	-0.0034	1.18e-01	1.23e-05	8.21e-03	0.047	0.045	0.046	0.048	NS	NS	NS	NS	chr5	170764006	+	NA	NA	NA	NA	NA	NA		OpenSea					DMR	TRUE		5:170762878-170764727	Unclassified	NA
cg18297538	0.0015	4.01e-02	0.0045	1.08e-03	-0.0029	3.21e-02	1.41e-05	8.98e-03	0.031	0.031	0.034	0.031	NS	NS	NS	NS	chr6	30071373	+	NA	NA	NA	NA	NA	NA	chr6:30071225-30071428	Island	TRIM31	NM_007028	Body			NA	6:30178835-30179407			NA
cg18326022	-0.0141	1.07e-06	-0.0021	5.63e-01	-0.012	3.42e-03	3.27e-05	1.60e-02	0.513	0.503	0.512	0.517	NS	NS	NS	NS	chr17	73719885	+	rs116374012	0.029974	NA	NA	NA	NA	chr17:73717023-73717847	S_Shelf	ITGB4;ITGB4;ITGB4	NM_001005619;NM_000213;NM_001005731	TSS1500;5'UTR;5'UTR			NA				TRUE
cg18328579	-0.0206	1.96e-05	-0.0077	1.06e-01	-0.0129	3.87e-02	2.63e-05	1.42e-02	0.38	0.366	0.381	0.385	NS	NS	NS	NS	chr5	127270704	+	NA	NA	rs72792227	0.012153	rs72792227	0.012153		OpenSea						TRUE				TRUE
cg18356276	0.0234	2.15e-05	0.0048	4.44e-01	0.0186	9.82e-03	1.77e-04	4.57e-02	0.542	0.557	0.539	0.538	NS	NS	NS	NS	chr7	17337342	-	NA	NA	NA	NA	NA	NA	chr7:17338252-17339101	N_Shore	AHR	NM_001621	TSS1500			NA				NA
cg18359596	-0.0233	8.94e-06	-0.0134	4.05e-02	-0.0099	1.63e-01	1.08e-04	3.39e-02	0.585	0.57	0.582	0.594	NS	NS	NS	NS	chr14	89875471	+	NA	NA	NA	NA	NA	NA		OpenSea	FOXN3;FOXN3	NM_005197;NM_001085471	Body;Body			TRUE				NA
cg18406010	0.0156	6.89e-05	-0.0041	3.35e-01	0.0197	7.29e-05	4.48e-05	1.97e-02	0.866	0.878	0.86	0.864	NS	NS	NS	NS	chr14	51137626	+	NA	NA	NA	NA	NA	NA	chr14:51134480-51135304	S_Shelf						NA				NA
cg18443571	0.0149	1.98e-04	-0.0008	8.55e-01	0.0157	2.40e-03	1.70e-04	4.44e-02	0.129	0.138	0.122	0.128	NS	NS	NS	NS	chr15	90547692	+	NA	NA	NA	NA	NA	NA	chr15:90545272-90545911	S_Shore	ZNF710	NM_198526	5'UTR			NA		15:90547433-90548141	Unclassified_Cell_type_specific	NA
cg18450254	0.0264	2.91e-05	-0.0034	6.09e-01	0.0297	9.51e-05	6.02e-05	2.38e-02	0.646	0.667	0.632	0.64	NS	NS	NS	NS	chr3	64200005	+	NA	NA	NA	NA	NA	NA		OpenSea	PRICKLE2	NM_198859	5'UTR			TRUE				TRUE
cg18456481	0.0279	4.04e-06	0.0028	6.67e-01	0.0251	7.08e-04	4.12e-06	3.73e-03	0.523	0.546	0.516	0.516	NS	NS	NS	NS	chr14	62019963	-	NA	NA	NA	NA	NA	NA		OpenSea						TRUE				NA
cg18479711	0.0109	1.44e-09	-0.0001	9.62e-01	0.011	8.48e-06	4.31e-07	6.27e-04	0.94	0.95	0.94	0.938	NS	NS	NS	NS	chr2	240031454	-	NA	NA	NA	NA	NA	NA	chr2:240033147-240033453	N_Shore	HDAC4	NM_006037	Body			NA		2:240031274-240031468	Unclassified_Cell_type_specific	NA
cg18482822	0.0243	1.59e-03	-0.0084	2.77e-01	0.0326	8.35e-04	1.41e-04	3.98e-02	0.63	0.647	0.615	0.627	NS	NS	NS	NS	chr11	71146456	-	NA	NA	NA	NA	NA	NA	chr11:71146442-71146862	Island	DHCR7;DHCR7	NM_001163817;NM_001360	Body;Body			NA	11:70823842-70824480			NA
cg18503554	0.0293	8.56e-06	0.0133	9.50e-02	0.016	6.11e-02	7.99e-05	2.81e-02	0.467	0.484	0.47	0.46	NS	NS	NS	NS	chr3	189839061	-	NA	NA	NA	NA	NA	NA	chr3:189838080-189838879	S_Shore	LEPREL1;LEPREL1	NM_001134418;NM_018192	5'UTR;TSS200			NA				NA
cg18538340	-0.0067	5.44e-04	0.0035	1.92e-01	-0.0102	3.55e-04	4.42e-05	1.95e-02	0.055	0.05	0.06	0.056	NS	NS	NS	NS	chr3	132756780	+	NA	NA	NA	NA	NA	NA	chr3:132756985-132757895	N_Shore	TMEM108;TMEM108	NM_023943;NM_001136469	TSS1500;TSS1500			TRUE	3:134239393-134239490			NA
cg18544888	0.0261	5.47e-06	0.0015	7.82e-01	0.0245	1.21e-04	5.92e-06	4.91e-03	0.442	0.451	0.435	0.441	NS	NS	NS	NS	chr2	122259959	+	NA	NA	NA	NA	NA	NA		OpenSea	CLASP1;CLASP1;CLASP1	NM_001142273;NM_015282;NM_001142274	Body;Body;Body			TRUE				NA
cg18551353	0.0236	3.45e-06	-0.0023	7.42e-01	0.0259	7.17e-04	8.86e-06	6.65e-03	0.66	0.675	0.652	0.653	NS	NS	NS	NS	chr20	49454326	-	NA	NA	NA	NA	NA	NA	chr20:49457137-49457342	N_Shelf	BCAS4;BCAS4;BCAS4	NM_198799;NM_001010974;NM_017843	Body;Body;Body			TRUE		20:49453995-49454338	Unclassified_Cell_type_specific	TRUE
cg18560152	0.0395	1.97e-07	0.0045	4.78e-01	0.035	3.19e-05	2.29e-08	5.56e-05	0.262	0.289	0.253	0.254	NS	NS	NS	NS	chr3	34342358	-	NA	NA	NA	NA	NA	NA		OpenSea						TRUE				NA
cg18566702	-0.021	1.07e-05	-0.0056	2.82e-01	-0.0154	1.36e-02	4.41e-05	1.95e-02	0.706	0.695	0.707	0.711	NS	NS	NS	NS	chr17	73736931	-	NA	NA	NA	NA	NA	NA	chr17:73738579-73738810	N_Shore	ITGB4;ITGB4;ITGB4	NM_001005731;NM_001005619;NM_000213	Body;Body;Body			NA				NA
cg18585560	-0.0415	2.39e-05	-0.0163	1.29e-01	-0.0251	4.79e-02	8.09e-06	6.29e-03	0.832	0.799	0.822	0.844	NS	NS	NS	NS	chr14	70236546	+	NA	NA	NA	NA	NA	NA	chr14:70233570-70234668	S_Shore	SFRS5;SFRS5	NM_001039465;NM_006925	Body;Body			NA	14:69306033-69306426			NA
cg18608197	0.013	1.84e-04	-0.0015	7.00e-01	0.0145	9.82e-04	2.00e-04	4.86e-02	0.877	0.886	0.874	0.876	NS	NS	NS	NS	chr10	102738319	+	NA	NA	NA	NA	NA	NA		OpenSea	SEMA4G;MRPL43	NM_017893;NM_176792	Body;3'UTR			NA				NA
cg18611828	0.0081	6.69e-04	-0.0058	3.75e-02	0.0139	2.22e-05	1.67e-05	1.03e-02	0.924	0.93	0.916	0.923	NS	NS	NS	NS	chr10	3284127	-	NA	NA	NA	NA	NA	NA		OpenSea						NA	10:3274062-3274142			NA
cg18638180	0.071	1.03e-04	0.0165	3.26e-01	0.0545	7.17e-03	3.80e-05	1.75e-02	0.415	0.458	0.415	0.407	NS	NS	NS	NS	chr21	46379089	-	NA	NA	NA	NA	NA	NA	chr21:46378278-46378645	S_Shore	C21orf70	NM_058190	Body			TRUE		21:46378924-46379505	Gene_Associated_Cell_type_specific	TRUE
cg18642234	-0.039	4.17e-05	-0.0079	4.84e-01	-0.0312	8.84e-03	6.97e-05	2.60e-02	0.517	0.488	0.514	0.527	NS	NS	NS	NS	chr3	49394622	-	NA	NA	NA	NA	NA	NA	chr3:49394855-49395942	N_Shore	GPX1;GPX1;GPX1	NM_201397;NM_000581;NM_201397	3'UTR;3'UTR;1stExon			NA				NA
cg18676586	0.0196	8.01e-06	0.0003	9.56e-01	0.0193	3.07e-03	3.57e-05	1.69e-02	0.664	0.678	0.655	0.661	NS	NS	NS	NS	chr16	12058834	+	rs11570137	0.155245	NA	NA	NA	NA		OpenSea	TNFRSF17	NM_001192	TSS200			NA		16:12058699-12059008	Unclassified_Cell_type_specific	NA
cg18678231	0.0346	2.41e-06	0.0074	3.98e-01	0.0272	4.14e-03	2.84e-05	1.48e-02	0.676	0.695	0.669	0.669	NS	NS	NS	NS	chr20	43159945	-	NA	NA	NA	NA	NA	NA	chr20:43160339-43160817	N_Shore	PKIG;PKIG;PKIG	NM_007066;NM_181805;NM_181804	TSS1500;TSS1500;TSS1500			NA				NA
cg18709306	0.0202	7.61e-06	0.004	4.74e-01	0.0163	1.21e-02	1.58e-04	4.24e-02	0.687	0.701	0.68	0.681	NS	NS	NS	NS	chr2	106431541	-	NA	NA	NA	NA	NA	NA		OpenSea	NCK2;NCK2	NM_003581;NM_001004722	5'UTR;5'UTR			NA				NA
cg18736448	0.0155	5.33e-06	0.0036	4.45e-01	0.012	2.29e-02	9.09e-05	3.03e-02	0.43	0.442	0.427	0.426	NS	NS	NS	NS	chr8	134087171	-	NA	NA	NA	NA	NA	NA		OpenSea	TG;SLA;SLA	NM_003235;NM_001045557;NM_001045556	Body;Body;5'UTR	low-CpG:134156353-134156472		TRUE		8:134087088-134087434	Promoter_Associated_Cell_type_specific	NA
cg18788945	0.0018	4.74e-03	0.0026	1.01e-04	-0.0008	2.64e-01	1.94e-04	4.79e-02	0.05	0.051	0.052	0.05	NS	NS	NS	NS	chr19	17378096	-	NA	NA	NA	NA	NA	NA		OpenSea	C19orf62;C19orf62	NM_001033549;NM_014173	TSS200;TSS200			NA		19:17377683-17378805	Promoter_Associated	NA
cg18796027	0.0213	5.74e-07	0.0058	1.83e-01	0.0155	4.15e-03	3.31e-06	3.15e-03	0.333	0.351	0.329	0.326	NS	NS	NS	NS	chr6	33375357	-	NA	NA	NA	NA	NA	NA	chr6:33377929-33379167	N_Shelf	KIFC1	NM_002263	Body			NA		6:33374649-33375828	Gene_Associated	NA
cg18803104	0.001	4.64e-01	0.0067	1.05e-04	-0.0057	5.13e-03	1.90e-04	4.75e-02	0.052	0.051	0.057	0.052	NS	NS	NS	NS	chr6	28956324	+	NA	NA	NA	NA	NA	NA	chr6:28956106-28956578	Island						NA	6:29064223-29064833	6:28956010-28957008	Promoter_Associated	NA
cg18805734	0.0395	2.57e-12	0.0047	4.50e-01	0.0348	2.65e-06	4.64e-12	3.40e-08	0.426	0.458	0.419	0.417	NS	NS	NS	NS	chr12	31453901	-	NA	NA	NA	NA	NA	NA		OpenSea	FAM60A;FAM60A;FAM60A	NM_021238;NM_001135811;NM_001135812	5'UTR;5'UTR;5'UTR			TRUE				NA
cg18817444	0.0299	2.99e-06	0.0024	7.67e-01	0.0275	2.31e-03	2.82e-05	1.47e-02	0.384	0.408	0.379	0.379	NS	NS	NS	NS	chr17	39306458	+	NA	NA	NA	NA	NA	NA		OpenSea	KRTAP4-5	NM_033188	TSS1500			NA				NA
cg18852857	0.0332	1.50e-07	0.0183	2.36e-02	0.0149	7.93e-02	3.29e-06	3.14e-03	0.825	0.854	0.826	0.813	NS	NS	NS	NS	chr22	26118876	+	NA	NA	NA	NA	NA	NA		OpenSea	ADRBK2	NM_005160	3'UTR			NA				NA
cg18879793	0.0231	3.08e-06	0.0019	7.27e-01	0.0211	1.05e-03	1.33e-05	8.63e-03	0.308	0.324	0.293	0.304	NS	NS	NS	NS	chr1	156468722	-	rs72994652	0.02516	NA	NA	NA	NA	chr1:156469617-156471060	N_Shore	MEF2D	NM_005920	5'UTR			TRUE				NA
cg18885540	-0.0231	2.13e-05	-0.0083	1.69e-01	-0.0149	3.71e-02	7.39e-05	2.68e-02	0.56	0.543	0.554	0.565	NS	NS	NS	NS	chr14	64322768	+	rs71416319	0.061243	NA	NA	NA	NA	chr14:64319622-64320526	S_Shelf	SYNE2;SYNE2	NM_182914;NM_015180	5'UTR;5'UTR			NA				NA
cg18892169	0.0255	1.68e-05	-0.0016	8.32e-01	0.0271	1.34e-03	2.88e-05	1.49e-02	0.54	0.557	0.526	0.536	NS	NS	NS	NS	chr1	150737762	-	NA	NA	NA	NA	NA	NA		OpenSea	CTSS	NM_004079	5'UTR			TRUE				NA
cg18902795	0.023	3.69e-06	0.0052	4.03e-01	0.0178	9.27e-03	6.41e-05	2.47e-02	0.829	0.842	0.827	0.823	NS	NS	NS	NS	chr6	166124436	-	NA	NA	NA	NA	NA	NA		OpenSea						TRUE	6:166044415-166044567			NA
cg18973101	0.0271	9.58e-07	0.0099	1.44e-01	0.0172	1.67e-02	1.35e-05	8.71e-03	0.394	0.413	0.39	0.389	NS	NS	NS	NS	chr1	156251280	-	NA	NA	NA	NA	NA	NA		OpenSea	TMEM79;SMG5	NR_026678;NM_015327	TSS1500;Body		RDMR	NA		1:156251137-156251392	Promoter_Associated	NA
cg18982384	-0.0219	3.81e-05	0.0026	7.09e-01	-0.0245	2.03e-03	1.46e-04	4.05e-02	0.472	0.463	0.483	0.473	NS	NS	NS	NS	chr14	92357953	-	NA	NA	NA	NA	NA	NA		OpenSea	FBLN5	NM_006329	Body			TRUE				NA
cg18990313	-0.0144	5.93e-06	-0.0042	2.48e-01	-0.0102	1.10e-02	1.27e-04	3.71e-02	0.151	0.14	0.153	0.156	NS	NS	NS	NS	chr8	38831598	-	rs12114397	0.013889	NA	NA	NA	NA	chr8:38831592-38832353	Island	HTRA4	NM_153692	TSS200			TRUE	8:38950750-38951774			NA
cg19009305	0.017	4.57e-06	0.0044	3.13e-01	0.0126	1.29e-02	2.78e-05	1.46e-02	0.505	0.519	0.501	0.501	NS	NS	NS	NS	chr15	89181732	-	NA	NA	NA	NA	NA	NA		OpenSea	ISG20	NM_002201	TSS1500			TRUE		15:89181604-89182719	Promoter_Associated	NA
cg19033983	-0.0034	4.00e-04	-0.003	2.26e-03	-0.0004	7.23e-01	1.29e-04	3.77e-02	0.96	0.958	0.959	0.961	NS	NS	NS	NS	chr20	32264597	-	NA	NA	NA	NA	NA	NA	chr20:32264596-32264813	Island	E2F1	NM_005225	Body			NA				NA
cg19042287	0.0071	9.39e-02	-0.0157	1.13e-03	0.0228	4.72e-05	6.18e-05	2.42e-02	0.875	0.885	0.858	0.874	NS	C	NS	NS	chr6	108499426	-	NA	NA	NA	NA	NA	NA	chr6:108497595-108497996	S_Shore	NR2E1	NM_003269	Body			NA				NA
cg19063397	0.0036	1.10e-05	0.0018	2.66e-02	0.0019	4.82e-02	2.27e-05	1.29e-02	0.07	0.072	0.07	0.07	NS	NS	NS	NS	chr19	50887127	+	NA	NA	NA	NA	NA	NA	chr19:50887181-50887933	N_Shore	POLD1	NM_002691	TSS1500			NA		19:50886475-50888351	Promoter_Associated	NA
cg19064601	-0.0042	4.22e-05	0.0004	7.13e-01	-0.0046	3.83e-04	7.45e-05	2.69e-02	0.96	0.958	0.962	0.96	NS	NS	NS	NS	chr11	68142605	-	NA	NA	NA	NA	NA	NA		OpenSea	LRP5	NM_002335	Body			NA	11:67899062-67899448			NA
cg19080053	0.0184	2.50e-05	-0.0041	4.71e-01	0.0225	3.06e-04	2.76e-05	1.45e-02	0.69	0.702	0.681	0.687	NS	NS	NS	NS	chr6	5132887	+	NA	NA	NA	NA	NA	NA	chr6:5135172-5135795	N_Shelf	LYRM4;LYRM4	NM_001164841;NM_020408	3'UTR;Body			TRUE				NA
cg19084479	-0.0071	1.17e-01	0.0188	4.03e-03	-0.0259	3.40e-04	3.69e-05	1.72e-02	0.184	0.178	0.199	0.184	NS	I	NS	NS	chr7	44163941	+	NA	NA	NA	NA	NA	NA	chr7:44162850-44163720	S_Shore	POLD2;POLD2	NM_006230;NM_001127218	TSS1500;TSS1500			NA	7:44130446-44130511			NA
cg19100935	0.0267	1.35e-05	0.0042	5.52e-01	0.0225	5.79e-03	4.11e-05	1.86e-02	0.378	0.405	0.367	0.368	NS	NS	NS	NS	chr10	16819529	-	NA	NA	NA	NA	NA	NA		OpenSea	RSU1;RSU1	NM_152724;NM_012425	Body;Body			TRUE		10:16819222-16820558	Unclassified	TRUE
cg19109120	-0.0103	7.74e-03	0.0096	4.36e-02	-0.02	3.47e-04	1.65e-04	4.37e-02	0.105	0.097	0.117	0.106	NS	NS	NS	NS	chr12	111126532	+	NA	NA	NA	NA	NA	NA	chr12:111126611-111127347	N_Shore	HVCN1;HVCN1	NM_001040107;NM_032369	5'UTR;5'UTR			NA		12:111126438-111128161	Promoter_Associated	TRUE
cg19115490	0.0154	4.38e-06	-0.0032	5.06e-01	0.0186	1.52e-04	9.43e-05	3.11e-02	0.6	0.607	0.587	0.598	NS	NS	NS	NS	chr6	37483925	-	NA	NA	NA	NA	NA	NA		OpenSea						TRUE				NA
cg19120897	0.0379	1.80e-06	0.0162	4.64e-02	0.0217	2.47e-02	2.75e-06	2.77e-03	0.4	0.429	0.399	0.389	NS	NS	NS	NS	chr18	5546794	-	NA	NA	NA	NA	NA	NA	chr18:5542847-5543054	S_Shelf						NA		18:5546737-5546998	Unclassified_Cell_type_specific	NA
cg19144019	0.0161	2.60e-05	0.0107	2.63e-02	0.0054	2.98e-01	1.38e-04	3.92e-02	0.379	0.391	0.383	0.375	NS	NS	NS	NS	chr17	26875307	-	NA	NA	NA	NA	NA	NA	chr17:26879239-26879787	N_Shelf	UNC119;UNC119	NM_054035;NM_005148	Body;Body			NA		17:26875101-26875554	Promoter_Associated	TRUE
cg19145320	0.0272	8.50e-06	0.0002	9.75e-01	0.0269	6.93e-04	7.89e-05	2.79e-02	0.78	0.807	0.773	0.77	NS	NS	NS	NS	chr11	75130069	+	NA	NA	NA	NA	NA	NA		OpenSea						TRUE				TRUE
cg19245011	0.0204	1.35e-05	0.0029	6.09e-01	0.0175	6.34e-03	7.34e-05	2.68e-02	0.591	0.6	0.583	0.587	NS	NS	NS	NS	chr1	92414221	+	NA	NA	NA	NA	NA	NA	chr1:92414718-92414986	N_Shore	BRDT	NM_207189	TSS1500			NA		1:92413703-92414789	Unclassified_Cell_type_specific	NA
cg19246018	0.0187	5.15e-16	0.0022	5.15e-01	0.0165	1.25e-06	4.10e-11	2.21e-07	0.939	0.953	0.936	0.934	NS	NS	NS	NS	chr2	240031588	+	rs62189555	0.095064	NA	NA	NA	NA	chr2:240033147-240033453	N_Shore	HDAC4	NM_006037	Body			NA	2:239696512-239696671			NA
cg19251280	0.0153	3.49e-04	-0.0026	5.71e-01	0.0178	8.06e-04	1.82e-04	4.64e-02	0.603	0.606	0.591	0.603	NS	NS	NS	NS	chr8	98657731	+	NA	NA	NA	NA	NA	NA	chr8:98656153-98657230	S_Shore	MTDH	NM_178812	Body		RDMR	NA	8:98724980-98726995			NA
cg19296520	0.0047	4.27e-03	0.0094	3.96e-07	-0.0047	3.36e-02	4.80e-06	4.17e-03	0.094	0.094	0.1	0.092	NS	NS	NS	NS	chr15	42067443	+	NA	NA	NA	NA	NA	NA	chr15:42066488-42067230	S_Shore	MAPKBP1;MAPKBP1	NM_014994;NM_001128608	5'UTR;5'UTR			NA		15:42066004-42067646	Promoter_Associated	NA
cg19300307	0.0206	5.11e-06	0.0052	2.78e-01	0.0154	6.48e-03	1.12e-04	3.46e-02	0.175	0.191	0.174	0.172	NS	NS	NS	NS	chr13	99136580	-	NA	NA	NA	NA	NA	NA		OpenSea	STK24;STK24	NM_003576;NM_001032296	Body;Body			TRUE		13:99136498-99136964	Promoter_Associated	NA
cg19347782	0.0525	7.02e-06	0.0233	5.15e-02	0.0292	2.57e-02	9.31e-06	6.82e-03	0.439	0.472	0.44	0.428	NS	NS	NS	NS	chr11	12159762	-	NA	NA	NA	NA	NA	NA		OpenSea	MICAL2	NM_014632	5'UTR			TRUE				TRUE
cg19351603	0.0237	1.79e-05	0.0011	8.64e-01	0.0226	1.72e-03	1.30e-04	3.77e-02	0.487	0.498	0.48	0.485	C	NS	NS	NS	chr19	45943663	-	NA	NA	NA	NA	NA	NA	chr19:45942865-45943396	S_Shore						NA		19:45942731-45943768	Promoter_Associated	NA
cg19406975	-0.0283	1.19e-06	-0.0121	9.14e-02	-0.0162	4.28e-02	9.03e-06	6.73e-03	0.663	0.643	0.657	0.671	NS	NS	NS	NS	chr1	249110746	+	NA	NA	NA	NA	NA	NA		OpenSea	SH3BP5L	NM_030645	Body			NA		1:249110217-249110830	Promoter_Associated_Cell_type_specific	NA
cg19423854	0.0021	2.10e-02	0.0043	2.23e-04	-0.0022	9.64e-02	9.42e-05	3.11e-02	0.036	0.037	0.039	0.036	NS	NS	NS	NS	chr17	5974561	+	rs916622	0.034229	NA	NA	NA	NA	chr17:5973315-5974449	S_Shore	WSCD1	NM_015253	5'UTR			NA	17:5915263-5915359			NA
cg19438894	-0.0238	3.57e-05	-0.0058	3.38e-01	-0.018	1.23e-02	1.47e-04	4.07e-02	0.754	0.747	0.751	0.755	NS	NS	NS	NS	chr11	62344563	-	NA	NA	NA	NA	NA	NA	chr11:62341228-62341695	S_Shelf	TUT1	NM_022830	Body			NA				NA
cg19443786	-0.0202	1.20e-04	0.0069	3.44e-01	-0.0271	9.26e-04	8.35e-05	2.89e-02	0.129	0.117	0.132	0.131	NS	NS	NS	NS	chr17	26124907	-	NA	NA	rs28998802	0.086498	rs28998802	0.086498	chr17:26120369-26120944	S_Shelf	NOS2	NM_000625	Body			NA				NA
cg19453154	0.009	2.47e-07	0.0063	2.45e-04	0.0027	1.95e-01	4.40e-07	6.38e-04	0.1	0.106	0.104	0.098	NS	NS	NS	NS	chr3	157250627	-	NA	NA	NA	NA	NA	NA		OpenSea						TRUE				TRUE
cg19456451	0.0191	2.59e-04	-0.0043	4.56e-01	0.0234	6.95e-04	8.73e-05	2.98e-02	0.849	0.864	0.839	0.843	NS	NS	NS	NS	chr5	60699375	-	NA	NA	NA	NA	NA	NA		OpenSea	ZSWIM6	NM_020928	Body			TRUE				NA
cg19457909	0.0313	2.03e-06	-0.0008	9.08e-01	0.0321	6.00e-05	3.44e-06	3.25e-03	0.478	0.501	0.465	0.472	NS	NS	NS	NS	chr17	59206070	-	NA	NA	NA	NA	NA	NA		OpenSea	BCAS3;BCAS3	NM_001099432;NM_017679	Body;Body			TRUE				NA
cg19463665	-0.0128	1.54e-04	-0.0068	3.06e-02	-0.006	1.46e-01	1.78e-05	1.08e-02	0.93	0.925	0.927	0.932	NS	NS	NS	NS	chr13	113492776	+	NA	NA	NA	NA	NA	NA	chr13:113492486-113492836	Island	ATP11A;ATP11A	NM_015205;NM_032189	Body;Body			NA	13:112540424-112540919			NA
cg19476082	-0.0105	6.86e-06	-0.009	8.72e-03	-0.0015	6.89e-01	2.31e-05	1.30e-02	0.893	0.89	0.888	0.894	NS	NS	NS	NS	chr7	2414320	+	rs884565	0.151232	NA	NA	NA	NA		OpenSea	EIF3B;EIF3B	NM_001037283;NM_003751	Body;Body			NA	7:2380637-2381020			NA
cg19493651	0.0396	2.81e-05	0.004	7.40e-01	0.0356	8.47e-03	9.35e-05	3.09e-02	0.542	0.572	0.539	0.536	NS	NS	NS	NS	chr2	62428082	+	NA	NA	NA	NA	NA	NA	chr2:62422191-62424458	S_Shelf	B3GNT2	NM_006577	5'UTR			NA		2:62427747-62428166	Promoter_Associated	NA
cg19508622	0.0277	8.80e-10	0.0029	5.74e-01	0.0248	8.52e-06	1.41e-08	3.76e-05	0.324	0.346	0.317	0.317	NS	NS	NS	NS	chr8	129103558	-	NA	NA	NA	NA	NA	NA		OpenSea	PVT1	NR_003367	Body			TRUE				NA
cg19539391	0.0018	5.41e-02	0.0039	1.36e-04	-0.0021	9.41e-02	2.07e-04	4.94e-02	0.042	0.042	0.044	0.041	NS	NS	NS	NS	chr12	54611114	-	NA	NA	NA	NA	NA	NA	chr12:54611595-54612038	N_Shore						TRUE	12:52897084-52897424	12:54609910-54611676	Unclassified	TRUE
cg19548448	-0.034	2.83e-04	0.0065	5.13e-01	-0.0405	4.54e-04	1.06e-04	3.35e-02	0.567	0.543	0.578	0.572	NS	NS	NS	NS	chr5	160278962	+	NA	NA	NA	NA	NA	NA		OpenSea	ATP10B;ATP10B	NM_025153;NM_025153	5'UTR;1stExon			NA				NA
cg19550755	0.012	4.31e-04	0.0141	2.61e-04	-0.002	6.43e-01	5.22e-05	2.17e-02	0.133	0.141	0.141	0.129	NS	NS	NS	NS	chr11	18794896	+	NA	NA	NA	NA	NA	NA		OpenSea	PTPN5;PTPN5;PTPN5	NM_006906;NM_001039970;NM_032781	5'UTR;5'UTR;5'UTR			TRUE				NA
cg19554235	0.0438	3.39e-09	0.0075	4.27e-01	0.0363	4.25e-04	9.72e-08	1.84e-04	0.616	0.638	0.612	0.61	NS	NS	NS	NS	chr20	43159912	-	NA	NA	NA	NA	NA	NA	chr20:43160339-43160817	N_Shore	PKIG;PKIG;PKIG	NM_007066;NM_181805;NM_181804	TSS1500;TSS1500;TSS1500			NA				NA
cg19577082	-0.0156	4.83e-07	-0.0085	5.23e-02	-0.0071	1.24e-01	2.92e-05	1.50e-02	0.611	0.6	0.605	0.616	NS	NS	NS	NS	chr2	28887080	+	NA	NA	NA	NA	NA	NA		OpenSea						TRUE				NA
cg19578175	0.0496	1.48e-15	0.0098	1.98e-01	0.0399	7.14e-06	1.19e-13	1.17e-09	0.524	0.556	0.522	0.516	NS	NS	NS	NS	chr11	15964499	-	NA	NA	NA	NA	NA	NA	chr11:15962882-15963223	S_Shore						NA				NA
cg19601636	0.0145	1.64e-04	0.0059	1.16e-01	0.0085	6.60e-02	1.13e-04	3.48e-02	0.113	0.121	0.115	0.11	NS	NS	NS	NS	chr22	20001066	-	NA	NA	NA	NA	NA	NA	chr22:20003521-20004695	N_Shelf	ARVCF	NM_001670	5'UTR			NA		22:20000951-20001292	Unclassified	TRUE
cg19619416	-0.005	7.38e-05	-0.0027	8.34e-02	-0.0023	1.67e-01	1.64e-04	4.35e-02	0.958	0.956	0.958	0.959	NS	NS	NS	NS	chr1	1992232	-	NA	NA	NA	NA	NA	NA	chr1:1990779-1991171	S_Shore	PRKCZ	NM_002744	Body			NA	1:1981795-1982277			NA
cg19638398	0.0034	1.97e-03	-0.0014	1.96e-01	0.0047	1.05e-04	2.11e-04	4.98e-02	0.042	0.043	0.039	0.042	NS	NS	NS	NS	chr2	241076131	+	NA	NA	NA	NA	NA	NA	chr2:241075403-241075916	S_Shore	MYEOV2;MYEOV2	NM_138336;NM_001163424	TSS1500;TSS1500			NA	2:240723796-240725257			NA
cg19661309	0.0207	1.36e-05	-0.0072	1.96e-01	0.0279	3.82e-06	9.89e-06	7.10e-03	0.838	0.854	0.825	0.834	NS	NS	NS	NS	chr7	16677240	-	NA	NA	NA	NA	NA	NA		OpenSea	ANKMY2	NM_020319	Body			TRUE				NA
cg19692750	0.0197	1.54e-05	0.0083	1.53e-01	0.0115	7.63e-02	1.37e-04	3.90e-02	0.283	0.293	0.278	0.278	NS	NS	NS	NS	chr11	64099435	+	NA	NA	NA	NA	NA	NA		OpenSea						TRUE		11:64099030-64100072	Unclassified	NA
cg19699289	0.0016	1.88e-01	-0.0049	3.59e-03	0.0065	3.59e-04	1.62e-04	4.32e-02	0.955	0.956	0.949	0.955	NS	NS	NS	NS	chr2	71132518	+	NA	NA	NA	NA	NA	NA	chr2:71131200-71132256	S_Shore	VAX2	NM_012476	Body		RDMR	NA				NA
cg19702397	0.0384	8.91e-14	0.0037	5.76e-01	0.0347	6.50e-07	5.37e-10	2.22e-06	0.802	0.835	0.794	0.793	NS	NS	NS	NS	chr3	177138562	-	NA	NA	NA	NA	NA	NA		OpenSea						TRUE				NA
cg19715094	-0.0305	2.70e-05	-0.0113	1.54e-01	-0.0192	2.84e-02	5.86e-05	2.34e-02	0.727	0.703	0.723	0.737	NS	NS	NS	NS	chr11	118402540	+	NA	NA	NA	NA	NA	NA	chr11:118401235-118402069	S_Shore	TMEM25;TMEM25;TMEM25;TMEM25;TMEM25;TMEM25	NM_001144037;NM_001144036;NM_032780;NM_001144038;NM_001144034;NM_001144035	Body;Body;Body;Body;Body;Body		CDMR	NA				NA
cg19746186	0.0222	1.03e-05	-0.0026	6.71e-01	0.0249	2.19e-04	1.44e-05	9.08e-03	0.74	0.754	0.728	0.735	NS	NS	NS	NS	chr1	60158474	-	NA	NA	NA	NA	NA	NA		OpenSea	FGGY;FGGY	NM_018291;NM_001113411	Body;Body			TRUE				TRUE
cg19750282	0.0065	1.63e-06	0.0066	6.48e-05	-0.0001	9.60e-01	2.16e-07	3.50e-04	0.079	0.081	0.084	0.077	NS	NS	NS	NS	chr6	43670519	+	NA	NA	NA	NA	NA	NA		OpenSea						TRUE				TRUE
cg19753864	-0.0196	2.74e-05	0.0076	2.32e-01	-0.0272	1.53e-04	2.85e-05	1.48e-02	0.312	0.3	0.328	0.315	NS	NS	NS	NS	chr2	38320028	+	NA	NA	NA	NA	NA	NA		OpenSea						TRUE				NA
cg19765378	-0.0344	7.17e-04	0.0162	1.81e-01	-0.0506	2.47e-04	1.27e-04	3.73e-02	0.687	0.663	0.703	0.69	NS	NS	NS	NS	chr7	1148301	-	NA	NA	NA	NA	NA	NA	chr7:1149179-1150306	N_Shore	C7orf50;C7orf50;C7orf50	NM_001134395;NM_032350;NM_001134396	Body;Body;Body			NA	7:1114194-1114941			NA
cg19766489	0.0205	2.03e-04	0.0022	6.71e-01	0.0183	8.09e-03	8.66e-05	2.96e-02	0.519	0.529	0.507	0.517	NS	C	NS	NS	chr1	78511344	-	NA	NA	NA	NA	NA	NA	chr1:78511577-78512161	N_Shore	GIPC2	NM_017655	TSS1500			NA	1:78283878-78284077	1:78511202-78512206	Unclassified	NA
cg19800670	-0.0148	5.27e-05	-0.0007	8.76e-01	-0.0141	5.30e-03	1.18e-04	3.54e-02	0.147	0.134	0.152	0.152	NS	I	NS	NS	chr1	86081701	-	NA	NA	NA	NA	NA	NA	chr1:86081700-86082068	Island						NA	1:85854289-85854656			NA
cg19811934	0.038	1.15e-10	0.0007	9.19e-01	0.0373	1.91e-06	9.85e-10	3.68e-06	0.704	0.727	0.693	0.699	NS	NS	NS	NS	chr14	92927763	-	NA	NA	NA	NA	NA	NA		OpenSea	SLC24A4;SLC24A4;SLC24A4	NM_153647;NM_153648;NM_153646	Body;Body;Body		DMR	NA				NA
cg19815325	-0.0165	7.86e-04	0.0079	1.68e-01	-0.0244	2.43e-04	8.77e-05	2.98e-02	0.529	0.522	0.541	0.531	NS	NS	NS	NS	chr6	149357256	+	NA	NA	NA	NA	NA	NA		OpenSea	UST	NM_005715	Body			TRUE				NA
cg19823090	0.0411	6.14e-07	0.014	1.15e-01	0.0271	7.86e-03	2.45e-06	2.53e-03	0.811	0.835	0.814	0.802	NS	NS	NS	NS	chr5	71713858	+	rs113862141	0.02699	NA	NA	NA	NA	chr5:71713267-71713859	Island						NA	5:71749024-71749615			NA
cg19841369	0.0198	6.60e-06	0.0003	9.62e-01	0.0195	3.34e-03	1.31e-04	3.80e-02	0.795	0.802	0.784	0.791	NS	NS	NS	NS	chr14	64663928	-	NA	NA	NA	NA	NA	NA		OpenSea	SYNE2;SYNE2	NM_182914;NM_015180	Body;Body		RDMR	NA				NA
cg19847588	0.0226	1.47e-06	0.0039	4.95e-01	0.0187	4.47e-03	1.57e-05	9.77e-03	0.689	0.706	0.687	0.683	NS	NS	NS	NS	chr8	30462779	+	NA	NA	NA	NA	NA	NA		OpenSea	GTF2E2	NM_002095	Body			TRUE				NA
cg19867917	-0.0071	2.70e-02	0.0131	4.68e-02	-0.0202	2.12e-03	8.56e-05	2.94e-02	0.066	0.057	0.083	0.067	NS	NS	NS	NS	chr2	3642629	-	NA	NA	NA	NA	NA	NA	chr2:3642547-3642751	Island	COLEC11;COLEC11	NM_199235;NM_024027	TSS200;TSS200			TRUE	2:3620379-3620743			TRUE
cg19910654	0.0108	6.11e-04	-0.0062	1.34e-01	0.017	5.44e-05	7.74e-05	2.76e-02	0.906	0.914	0.9	0.904	NS	NS	NS	NS	chr4	169787123	+	NA	NA	NA	NA	NA	NA		OpenSea	PALLD;PALLD;PALLD;PALLD	NM_001166110;NM_016081;NM_001166109;NM_001166108	5'UTR;Body;Body;Body			TRUE				NA
cg19942083	0.0314	2.69e-07	0.0033	5.99e-01	0.0281	5.86e-05	2.69e-06	2.71e-03	0.478	0.498	0.47	0.474	NS	NS	NS	NS	chr12	7070562	-	NA	NA	NA	NA	NA	NA		OpenSea						TRUE	12:6940819-6941051	12:7069947-7071841	Promoter_Associated	NA
cg19955019	-0.023	3.13e-08	-0.0106	5.45e-02	-0.0125	3.03e-02	3.52e-06	3.30e-03	0.282	0.271	0.28	0.286	NS	NS	NS	NS	chr3	143773022	+	NA	NA	NA	NA	NA	NA		OpenSea						TRUE				NA
cg19979853	0.0179	1.13e-03	-0.0145	4.70e-02	0.0324	1.26e-04	6.52e-05	2.50e-02	0.53	0.544	0.512	0.53	NS	NS	NS	NS	chr12	92456539	+	rs76439972	0.033854	NA	NA	NA	NA		OpenSea						TRUE				NA
cg19987800	0.0238	1.02e-05	0.0067	2.72e-01	0.0171	1.07e-02	5.22e-05	2.17e-02	0.849	0.869	0.847	0.844	NS	NS	NS	NS	chr13	43181173	+	NA	NA	NA	NA	NA	NA		OpenSea	TNFSF11;TNFSF11	NM_003701;NM_033012	3'UTR;3'UTR			NA				NA
cg19991046	0.0327	6.24e-11	0.0086	1.49e-01	0.0241	5.45e-04	5.13e-10	2.15e-06	0.363	0.386	0.356	0.355	NS	NS	NS	NS	chr8	142183677	+	rs60386529	0.0165	NA	NA	NA	NA	chr8:142183432-142183767	Island	DENND3	NM_014957	Body			TRUE	8:142252639-142252944	8:142183268-142183686	Unclassified	TRUE
cg20005056	-0.0017	6.62e-01	0.0161	1.91e-04	-0.0178	2.38e-04	4.27e-05	1.91e-02	0.387	0.387	0.398	0.386	NS	NS	NS	NS	chr2	26398994	+	NA	NA	NA	NA	NA	NA	chr2:26396102-26397204	S_Shore	FAM59B	NM_001168241	Body			NA		2:26398847-26399098	Unclassified_Cell_type_specific	NA
cg20007892	-0.0209	3.14e-06	-0.0009	8.85e-01	-0.02	3.55e-03	2.66e-05	1.43e-02	0.844	0.829	0.849	0.847	NS	NS	NS	NS	chr8	135614834	-	NA	NA	NA	NA	NA	NA		OpenSea	ZFAT;ZFAT;ZFAT	NM_001029939;NM_001167583;NM_020863	Body;Body;Body			NA	8:135683865-135684075			NA
cg20059881	0.0274	1.49e-05	-0.0059	4.06e-01	0.0333	7.35e-05	4.85e-05	2.08e-02	0.496	0.516	0.487	0.491	NS	NS	NS	NS	chr12	56655821	-	NA	NA	NA	NA	NA	NA	chr12:56651692-56652527	S_Shelf						NA				TRUE
cg20067526	-0.0192	4.43e-02	0.0355	7.85e-04	-0.0548	3.15e-06	1.17e-04	3.54e-02	0.726	0.704	0.757	0.729	NS	NS	NS	NS	chr12	103798514	+	NA	NA	NA	NA	NA	NA		OpenSea	C12orf42;C12orf42	NM_001099336;NM_198521	Body;Body			TRUE				NA
cg20071945	0.0043	4.20e-06	0.0027	2.48e-02	0.0016	2.37e-01	1.15e-05	7.83e-03	0.05	0.052	0.052	0.05	NS	NS	NS	NS	chr14	21458390	-	NA	NA	NA	NA	NA	NA	chr14:21458389-21458608	Island	METT11D1;METT11D1	NM_001029991;NM_022734	Body;Body			NA	14:20527886-20528413	14:21457265-21458877	Promoter_Associated	NA
cg20093661	-0.0449	2.56e-07	-0.013	2.61e-01	-0.0319	1.06e-02	2.86e-05	1.48e-02	0.757	0.73	0.758	0.766	NS	NS	NS	NS	chr9	140437771	+	rs115635900	0.011729	NA	NA	NA	NA	chr9:140437727-140437955	Island	PNPLA7;PNPLA7	NM_152286;NM_001098537	Body;Body			NA	9:139557479-139557758			NA
cg20120614	0.014	1.94e-05	-0.0003	9.33e-01	0.0143	3.22e-04	1.26e-04	3.70e-02	0.849	0.859	0.843	0.846	NS	NS	NS	NS	chr10	34915830	+	NA	NA	NA	NA	NA	NA		OpenSea	PARD3	NM_019619	Body			NA				NA
cg20153322	0.0234	3.96e-06	0.0002	9.67e-01	0.0232	4.87e-04	1.31e-05	8.56e-03	0.485	0.495	0.476	0.482	NS	NS	NS	NS	chr12	120703977	-	NA	NA	NA	NA	NA	NA	chr12:120702976-120703541	S_Shore	PXN;PXN	NM_001080855;NM_002859	TSS1500;TSS1500			NA		12:120702413-120704727	Promoter_Associated	NA
cg20157095	0.0334	4.69e-08	-0.0031	6.48e-01	0.0364	2.85e-06	6.00e-08	1.22e-04	0.478	0.501	0.464	0.474	NS	NS	NS	NS	chr11	67780637	+	NA	NA	NA	NA	NA	NA		OpenSea	ALDH3B1;ALDH3B1;ALDH3B1	NM_001030010;NM_000694;NM_001161473	5'UTR;5'UTR;5'UTR			TRUE				TRUE
cg20220755	0.0213	2.76e-05	0.0134	9.98e-03	0.008	1.90e-01	2.63e-05	1.42e-02	0.207	0.22	0.214	0.201	NS	NS	NS	NS	chr7	142012034	-	NA	NA	NA	NA	NA	NA		OpenSea						NA				NA
cg20241876	0.0165	1.14e-07	0.0076	1.13e-01	0.0089	9.02e-02	4.62e-05	2.02e-02	0.527	0.54	0.532	0.525	NS	NS	NS	NS	chr6	32180045	+	NA	NA	NA	NA	NA	NA		OpenSea	NOTCH4	NM_004557	Body			NA				NA
cg20285609	0.0341	6.18e-09	0.0071	2.84e-01	0.027	8.74e-04	1.62e-07	2.70e-04	0.782	0.806	0.778	0.773	NS	NS	NS	NS	chr1	41622030	-	NA	NA	NA	NA	NA	NA		OpenSea	SCMH1;SCMH1	NM_001031694;NM_012236	5'UTR;Body			NA				NA
cg20289911	0.0249	6.58e-11	-0.002	6.38e-01	0.0269	1.33e-08	8.27e-11	4.10e-07	0.417	0.437	0.406	0.411	NS	NS	NS	NS	chr20	816362	-	NA	NA	NA	NA	NA	NA	chr20:814120-814755	S_Shore	FAM110A;FAM110A	NM_207121;NM_001042353	TSS1500;5'UTR			NA		20:815940-816664	Unclassified_Cell_type_specific	NA
cg20312557	0.0063	2.85e-06	-0.0006	7.78e-01	0.0069	9.17e-04	9.20e-05	3.05e-02	0.939	0.943	0.938	0.938	NS	NS	NS	NS	chr2	97357134	-	rs62156206	0.089204	NA	NA	NA	NA		OpenSea	FER1L5	NM_001113382	Body			NA	2:96720729-96720862			NA
cg20316538	-0.02	1.46e-04	0.0064	3.06e-01	-0.0264	1.03e-04	1.91e-04	4.77e-02	0.514	0.505	0.524	0.517	NS	NS	NS	NS	chr2	218937982	+	NA	NA	NA	NA	NA	NA		OpenSea	RUFY4	NM_198483	Body			NA				NA
cg20340720	-0.0567	3.02e-34	0.0044	3.17e-01	-0.0611	1.49e-26	2.25e-37	4.78e-32	0.427	0.38	0.444	0.442	C	NS	NS	NS	chr10	104512523	-	rs12269418	0.017811	NA	NA	NA	NA		OpenSea	C10orf26	NM_001083913	Body			TRUE				TRUE
cg20388732	0.0212	8.20e-05	-0.0016	7.79e-01	0.0229	5.60e-04	1.19e-04	3.58e-02	0.672	0.69	0.664	0.667	NS	NS	NS	NS	chr17	40439433	-	NA	NA	NA	NA	NA	NA	chr17:40440188-40441014	N_Shore	STAT5A	NM_003152	TSS200		DMR	TRUE		17:40439308-40439991	Promoter_Associated	NA
cg20430631	0.0346	1.01e-08	0.0056	4.07e-01	0.029	1.93e-04	6.25e-08	1.25e-04	0.489	0.504	0.477	0.485	NS	NS	NS	NS	chr11	76340765	-	NA	NA	NA	NA	NA	NA		OpenSea						TRUE				NA
cg20435485	-0.0224	5.12e-05	-0.006	3.60e-01	-0.0164	3.23e-02	1.00e-04	3.23e-02	0.263	0.236	0.268	0.274	NS	NS	NS	NS	chr22	50753068	-	NA	NA	NA	NA	NA	NA		OpenSea	FAM116B	NM_001001794	Body		DMR	NA	22:49095555-49095824			TRUE
cg20438445	-0.0391	3.40e-06	-0.0033	7.52e-01	-0.0358	1.77e-03	3.91e-05	1.79e-02	0.678	0.654	0.684	0.687	NS	NS	NS	NS	chr17	40309357	+	NA	NA	NA	NA	NA	NA	chr17:40306909-40307263	S_Shelf	KCNH4	NM_012285	3'UTR			NA				NA
cg20445727	0.0373	4.00e-06	0.0092	2.53e-01	0.028	3.85e-03	2.08e-05	1.21e-02	0.465	0.484	0.459	0.46	NS	NS	NS	NS	chr11	110728789	+	NA	NA	NA	NA	NA	NA		OpenSea						TRUE				NA
cg20453861	0.0318	7.31e-06	0.0052	4.67e-01	0.0265	2.56e-03	2.47e-05	1.36e-02	0.548	0.571	0.55	0.543	NS	NS	NS	NS	chr2	158687877	+	NA	NA	NA	NA	NA	NA		OpenSea	ACVR1;ACVR1	NM_001105;NM_001111067	5'UTR;5'UTR			TRUE				TRUE
cg20466767	0.0025	2.28e-04	-0.0001	8.48e-01	0.0026	3.16e-03	2.07e-04	4.94e-02	0.053	0.054	0.052	0.052	NS	NS	NS	NS	chr20	13619655	-	rs2423730	0.371261	NA	NA	NA	NA	chr20:13619285-13619770	Island	TASP1	NM_017714	TSS200			NA	20:13567177-13567795	20:13619084-13620161	Promoter_Associated	NA
cg20496314	0.0531	1.57e-19	0.009	1.39e-01	0.0441	1.28e-10	9.49e-19	3.11e-14	0.514	0.551	0.505	0.501	NS	I	NS	NS	chr22	39759864	+	NA	NA	NA	NA	NA	NA		OpenSea	SYNGR1;SYNGR1;SYNGR1	NM_145738;NM_004711;NM_145731	TSS1500;Body;Body			TRUE				NA
cg20520561	0.0278	1.74e-05	0.0099	2.20e-01	0.0178	5.06e-02	2.06e-04	4.94e-02	0.663	0.687	0.666	0.657	NS	NS	NS	NS	chr2	19417431	+	NA	NA	NA	NA	NA	NA		OpenSea						TRUE				NA
cg20522398	0.0245	4.22e-04	-0.0082	2.38e-01	0.0327	6.47e-05	1.92e-04	4.78e-02	0.288	0.31	0.278	0.283	NS	NS	NS	NS	chr7	17316151	+	NA	NA	NA	NA	NA	NA		OpenSea						TRUE				TRUE
cg20566484	0.0316	6.10e-09	-0.0037	4.87e-01	0.0353	4.41e-09	4.34e-09	1.31e-05	0.463	0.492	0.451	0.457	C	NS	NS	NS	chr14	94489832	-	NA	NA	NA	NA	NA	NA	chr14:94492639-94493297	N_Shelf						NA				NA
cg20567768	0.0203	7.83e-06	0.0119	1.87e-02	0.0084	1.36e-01	4.13e-06	3.73e-03	0.384	0.397	0.386	0.381	NS	NS	NS	NS	chr8	22082066	-	NA	NA	NA	NA	NA	NA	chr8:22079100-22079346	S_Shelf	PHYHIP;PHYHIP	NM_014759;NM_001099335	Body;Body			NA				TRUE
cg20569772	0.0045	1.77e-01	-0.0124	2.26e-04	0.0169	4.10e-05	9.73e-05	3.17e-02	0.882	0.885	0.872	0.882	NS	NS	NS	NS	chr2	217359566	+	NA	NA	NA	NA	NA	NA	chr2:217363524-217363826	N_Shelf						NA				NA
cg20576160	0.0197	1.33e-05	0.0096	9.30e-02	0.01	1.24e-01	1.54e-04	4.18e-02	0.817	0.827	0.82	0.814	NS	NS	NS	NS	chr8	17016860	+	NA	NA	NA	NA	NA	NA	chr8:17013436-17014790	S_Shelf	ZDHHC2	NM_016353	Body		CDMR	NA				NA
cg20627652	0.0175	5.00e-05	0.0127	5.02e-03	0.0048	3.51e-01	3.17e-05	1.58e-02	0.576	0.587	0.577	0.57	NS	NS	NS	NS	chr17	57484425	+	NA	NA	NA	NA	NA	NA		OpenSea						TRUE				TRUE
cg20632537	-0.0292	6.30e-07	0.0034	6.87e-01	-0.0325	2.15e-04	5.03e-06	4.34e-03	0.578	0.556	0.583	0.586	NS	NS	NS	NS	chr1	19218839	-	NA	NA	NA	NA	NA	NA		OpenSea	ALDH4A1;ALDH4A1;ALDH4A1	NM_001161504;NM_170726;NM_003748	TSS1500;Body;Body			NA				NA
cg20636559	-0.0525	1.25e-11	-0.0141	1.18e-01	-0.0384	1.35e-04	1.28e-09	4.53e-06	0.695	0.652	0.691	0.712	NS	NS	NS	NS	chr15	101253502	+	NA	NA	NA	NA	NA	NA		OpenSea						TRUE				TRUE
cg20640246	-0.0223	1.14e-05	-0.0031	5.99e-01	-0.0192	2.68e-03	5.39e-05	2.21e-02	0.308	0.29	0.307	0.317	NS	NS	NS	NS	chr12	89749718	-	NA	NA	NA	NA	NA	NA	chr12:89745168-89748144	S_Shore					RDMR	NA		12:89747962-89749741	Promoter_Associated	NA
cg20641675	-0.0225	1.22e-05	0	1.00e+00	-0.0225	6.94e-04	1.36e-04	3.90e-02	0.637	0.621	0.643	0.64	NS	NS	NS	NS	chr7	48124396	+	NA	NA	NA	NA	NA	NA	chr7:48128046-48128499	N_Shelf						NA				TRUE
cg20646556	-0.0291	3.65e-04	0.0073	4.38e-01	-0.0364	5.94e-04	1.91e-04	4.76e-02	0.724	0.704	0.742	0.731	NS	NS	NS	NS	chr7	1022806	+	NA	NA	NA	NA	NA	NA	chr7:1024021-1024233	N_Shore	CYP2W1	NM_017781	TSS200			NA				NA
cg20722088	-0.041	7.08e-09	0.0043	4.96e-01	-0.0453	1.13e-07	8.46e-11	4.14e-07	0.703	0.671	0.711	0.711	NS	NS	NS	NS	chr12	89742886	+	NA	NA	NA	NA	NA	NA	chr12:89745168-89748144	N_Shelf	DUSP6;DUSP6	NM_001946;NM_022652	3'UTR;3'UTR		CDMR	TRUE				NA
cg20771622	-0.0256	9.61e-05	-0.0012	8.68e-01	-0.0244	2.78e-03	1.80e-04	4.61e-02	0.472	0.461	0.478	0.476	NS	NS	NS	NS	chr1	205658253	+	NA	NA	NA	NA	NA	NA		OpenSea						TRUE				NA
cg20798740	0.0162	4.27e-05	0.0041	3.13e-01	0.0121	1.10e-02	7.98e-05	2.81e-02	0.416	0.428	0.41	0.412	NS	NS	NS	NS	chr8	37560840	-	NA	NA	NA	NA	NA	NA	chr8:37557927-37558887	S_Shore						TRUE				NA
cg20825472	-0.0245	5.19e-05	-0.0121	3.87e-02	-0.0123	7.90e-02	1.90e-05	1.14e-02	0.556	0.543	0.557	0.561	NS	NS	NS	NS	chr6	149207153	-	NA	NA	NA	NA	NA	NA		OpenSea	UST	NM_005715	Body			TRUE				NA
cg20830848	-0.0213	8.37e-06	0.0002	9.65e-01	-0.0215	1.30e-03	1.22e-05	8.19e-03	0.604	0.588	0.607	0.608	NS	NS	NS	NS	chr7	134853645	-	NA	NA	NA	NA	NA	NA	chr7:134854975-134855696	N_Shore	C7orf49;C7orf49;C7orf49	NR_024185;NR_024186;NM_024033	Body;Body;Body			TRUE		7:134853565-134854514	Promoter_Associated	NA
cg20841134	0.0242	5.38e-06	0.0024	6.48e-01	0.0218	7.47e-04	1.27e-05	8.40e-03	0.28	0.297	0.272	0.274	NS	NS	NS	NS	chr2	64247030	-	NA	NA	NA	NA	NA	NA	chr2:64245934-64246893	S_Shore	VPS54;VPS54	NM_016516;NM_001005739	TSS1500;TSS1500			NA		2:64245639-64247621	Promoter_Associated	TRUE
cg20902353	-0.0247	3.81e-08	-0.0062	2.82e-01	-0.0185	2.94e-03	1.41e-06	1.69e-03	0.579	0.567	0.58	0.583	NS	NS	NS	NS	chr14	94425114	-	NA	NA	NA	NA	NA	NA		OpenSea	ASB2	NM_016150	TSS1500			NA				NA
cg20908276	-0.0297	3.29e-07	-0.0144	1.50e-02	-0.0153	3.18e-02	1.16e-07	2.09e-04	0.857	0.839	0.855	0.864	NS	NS	NS	NS	chr14	106134542	-	NA	NA	NA	NA	NA	NA		OpenSea						NA	14:105205557-105206287			NA
cg20912066	0.0072	2.92e-05	0.0045	7.08e-03	0.0027	1.87e-01	1.67e-05	1.03e-02	0.075	0.079	0.076	0.074	NS	NS	NS	NS	chr11	107436729	-	NA	NA	NA	NA	NA	NA		OpenSea	ALKBH8	NM_138775	TSS1500			NA		11:107435728-107436824	Promoter_Associated	NA
cg20923498	-0.0254	8.69e-05	-0.0011	8.84e-01	-0.0243	3.42e-03	1.35e-04	3.87e-02	0.588	0.576	0.587	0.59	NS	NS	NS	NS	chr2	99096920	+	NA	NA	NA	NA	NA	NA		OpenSea	INPP4A;INPP4A;INPP4A;INPP4A	NM_001566;NM_004027;NM_001134224;NM_001134225	5'UTR;5'UTR;5'UTR;5'UTR			TRUE		2:99096833-99096945	Promoter_Associated	TRUE
cg20926024	0.0146	1.23e-04	0.0045	1.57e-01	0.0102	1.65e-02	1.16e-05	7.86e-03	0.121	0.134	0.122	0.117	NS	NS	NS	NS	chr5	138598494	-	NA	NA	NA	NA	NA	NA		OpenSea						TRUE		5:138597905-138599054	Unclassified	NA
cg20927567	-0.0199	3.69e-04	0.0045	3.67e-01	-0.0243	1.17e-04	3.76e-05	1.74e-02	0.525	0.516	0.532	0.528	NS	NS	NS	NS	chr17	27049656	-	NA	NA	NA	NA	NA	NA	chr17:27052941-27054084	N_Shelf	RPL23A;SNORD42A;SNORD4B;SNORD4A	NM_000984;NR_000014;NR_000009;NR_000010	Body;TSS1500;TSS1500;Body			NA				NA
cg20938708	-0.029	6.80e-06	0.0046	5.51e-01	-0.0336	2.94e-05	4.74e-05	2.05e-02	0.553	0.532	0.563	0.557	NS	NS	NS	NS	chr17	73679983	-	NA	NA	NA	NA	NA	NA		OpenSea	SAP30BP	NM_013260	Body			TRUE				NA
cg20964423	0.0365	3.09e-06	0.0121	1.32e-01	0.0244	9.74e-03	6.15e-06	5.06e-03	0.361	0.386	0.358	0.352	NS	NS	NS	NS	chr1	165513361	-	NA	NA	NA	NA	NA	NA		OpenSea	LOC400794;LRRC52	NR_026744;NM_001005214	Body;TSS200			TRUE				NA
cg20999795	0.0131	3.06e-07	0.0081	1.52e-02	0.005	1.46e-01	8.75e-06	6.61e-03	0.884	0.888	0.89	0.884	NS	NS	NS	NS	chr12	125605694	-	NA	NA	NA	NA	NA	NA		OpenSea	AACS	NM_023928	Body			NA	12:124171509-124171677			NA
cg21025494	0.0269	1.69e-08	0.0109	4.47e-02	0.016	1.21e-02	5.83e-07	8.03e-04	0.499	0.52	0.494	0.492	NS	NS	NS	NS	chr7	23502744	-	NA	NA	NA	NA	NA	NA		OpenSea	IGF2BP3	NM_006547	Body			TRUE				NA
cg21037265	0.0186	4.15e-06	0.0084	6.28e-02	0.0101	6.19e-02	3.27e-05	1.60e-02	0.452	0.465	0.452	0.449	NS	NS	NS	NS	chr19	6481819	+	NA	NA	NA	NA	NA	NA		OpenSea	DENND1C	NM_024898	TSS200	low-CpG:6432765-6432824		NA		19:6481218-6482190	Promoter_Associated_Cell_type_specific	NA
cg21046160	0.0212	6.37e-07	0.0035	4.43e-01	0.0177	7.66e-04	1.09e-05	7.61e-03	0.304	0.318	0.3	0.298	NS	NS	NS	NS	chr22	24105147	+	NA	NA	NA	NA	NA	NA		OpenSea	C22orf15	NM_182520	TSS200			NA				TRUE
cg21066063	0.0396	6.17e-12	0.0012	8.45e-01	0.0384	1.19e-08	4.46e-13	4.04e-09	0.671	0.701	0.657	0.661	NS	NS	NS	NS	chr5	171570130	-	NA	NA	NA	NA	NA	NA		OpenSea	STK10	NM_005990	Body			TRUE				NA
cg21069965	0.036	6.97e-06	-0.0015	8.69e-01	0.0376	5.55e-04	6.46e-06	5.27e-03	0.357	0.384	0.349	0.35	NS	NS	NS	NS	chr6	25230306	+	NA	NA	NA	NA	NA	NA		OpenSea						TRUE				NA
cg21080710	0.0266	1.25e-10	0.0116	3.23e-02	0.015	6.02e-03	1.26e-07	2.24e-04	0.901	0.918	0.904	0.896	NS	NS	NS	NS	chr12	110207029	+	NA	NA	NA	NA	NA	NA		OpenSea	MGC14436;MGC14436;C12orf34	NR_026661;NR_026662;NM_032829	Body;Body;Body			NA	12:108690239-108691534			NA
cg21091985	0.0173	3.71e-05	0.0069	1.11e-01	0.0103	6.43e-02	1.95e-05	1.15e-02	0.142	0.154	0.141	0.138	NS	NS	NS	NS	chr6	31706222	-	NA	NA	NA	NA	NA	NA	chr6:31707489-31708336	N_Shore						TRUE		6:31705277-31706694	Promoter_Associated	NA
cg21130113	0.0456	2.46e-08	-0.0019	8.19e-01	0.0475	7.00e-07	4.30e-09	1.31e-05	0.575	0.602	0.559	0.566	NS	NS	NS	NS	chr3	193973396	+	NA	NA	NA	NA	NA	NA		OpenSea					DMR	NA		3:193973037-193973731	Unclassified_Cell_type_specific	NA
cg21145416	0.0215	1.26e-04	0.0081	2.24e-01	0.0134	6.50e-02	2.07e-04	4.94e-02	0.597	0.609	0.597	0.594	NS	NS	NS	NS	chr4	55795664	+	NA	NA	NA	NA	NA	NA		OpenSea						TRUE				NA
cg21161138	-0.0209	1.91e-05	-0.0018	7.59e-01	-0.019	5.05e-03	9.04e-05	3.02e-02	0.277	0.261	0.28	0.283	NS	C	C	C	chr5	399360	-	rs6887131	0.041703	NA	NA	NA	NA		OpenSea	AHRR	NM_020731	Body			NA	5:451758-452440			NA
cg21162977	-0.0069	7.66e-07	-0.0009	5.98e-01	-0.006	1.38e-03	6.62e-05	2.52e-02	0.057	0.051	0.057	0.058	NS	NS	NS	NS	chr9	19050395	-	NA	NA	NA	NA	NA	NA	chr9:19049081-19049949	S_Shore	RRAGA	NM_006570	1stExon			NA	9:19039082-19040538	9:19048718-19050504	Promoter_Associated	NA
cg21163617	-0.0384	7.79e-05	-0.0205	3.46e-02	-0.0179	1.22e-01	2.02e-04	4.90e-02	0.364	0.345	0.358	0.369	NS	NS	NS	NS	chr7	157384658	-	rs115517509	0.015204	NA	NA	NA	NA	chr7:157387053-157387322	N_Shelf	PTPRN2;PTPRN2;PTPRN2	NM_002847;NM_130842;NM_130843	Body;Body;Body			NA	7:157077316-157077420			NA
cg21171115	-0.0519	1.71e-07	-0.029	7.36e-03	-0.0229	7.95e-02	2.49e-08	5.95e-05	0.511	0.473	0.494	0.524	NS	NS	NS	NS	chr9	112887903	-	NA	NA	NA	NA	NA	NA		OpenSea	AKAP2;PALM2-AKAP2;PALM2-AKAP2;AKAP2	NM_001004065;NM_147150;NM_007203;NM_001136562	Body;Body;Body;5'UTR			TRUE				TRUE
cg21171978	0.0183	4.61e-14	0.0044	1.09e-01	0.014	1.33e-05	1.42e-11	8.77e-08	0.127	0.14	0.124	0.122	NS	NS	NS	NS	chr22	32029943	-	NA	NA	NA	NA	NA	NA	chr22:32026297-32026874	S_Shelf						NA		22:32029274-32030483	Gene_Associated	TRUE
cg21205392	0.0303	1.93e-05	0.0147	6.39e-02	0.0157	7.31e-02	1.69e-04	4.43e-02	0.538	0.559	0.546	0.53	NS	NS	NS	NS	chr1	151035398	+	NA	NA	NA	NA	NA	NA	chr1:151031767-151032352	S_Shelf	MLLT11	NM_006818	5'UTR			NA				TRUE
cg21223803	0.026	2.92e-05	-0.0001	9.87e-01	0.0261	1.23e-03	1.82e-04	4.63e-02	0.827	0.845	0.814	0.822	NS	NS	NS	NS	chr6	168711821	+	NA	NA	NA	NA	NA	NA	chr6:168709592-168710204	S_Shore	DACT2	NM_214462	Body			NA				NA
cg21224291	-0.0038	8.18e-06	0.0005	6.32e-01	-0.0043	7.66e-05	2.79e-05	1.47e-02	0.056	0.053	0.056	0.057	NS	NS	NS	NS	chr5	72251508	+	NA	NA	NA	NA	NA	NA	chr5:72251182-72252513	Island	FCHO2;FCHO2	NM_001146032;NM_138782	TSS1500;TSS1500			NA	5:72286942-72288269			NA
cg21236500	-0.0177	4.84e-05	-0.002	7.04e-01	-0.0157	7.59e-03	1.63e-04	4.33e-02	0.428	0.409	0.429	0.435	NS	NS	NS	NS	chr9	139779897	-	NA	NA	NA	NA	NA	NA	chr9:139780406-139781527	N_Shore	TRAF2	NM_021138	TSS1500			NA				NA
cg21249371	0.0259	1.43e-05	0.0059	3.84e-01	0.02	7.49e-03	6.14e-05	2.41e-02	0.522	0.539	0.511	0.516	NS	NS	NS	NS	chr12	122019117	+	NA	NA	NA	NA	NA	NA	chr12:122016170-122017693	S_Shore	KDM2B;KDM2B	NM_032590;NM_001005366	TSS200;TSS1500	low-CpG:120503262-120503513	RDMR	NA	12:120503188-120503547	12:122019013-122020752	Promoter_Associated	NA
cg21252596	-0.0041	5.41e-05	-0.0015	1.91e-01	-0.0026	6.18e-02	1.96e-04	4.80e-02	0.038	0.037	0.037	0.037	NS	NS	NS	NS	chr6	71277126	+	NA	NA	NA	NA	NA	NA	chr6:71276541-71277035	S_Shore	C6orf57	NM_145267	Body			NA		6:71276005-71277150	Promoter_Associated_Cell_type_specific	NA
cg21278103	0.0266	7.31e-07	-0.0032	5.90e-01	0.0298	3.00e-05	1.68e-06	1.93e-03	0.552	0.567	0.534	0.547	NS	NS	NS	NS	chr20	2928233	-	NA	NA	NA	NA	NA	NA		OpenSea	PTPRA;PTPRA;PTPRA	NM_002836;NM_080841;NM_080840	5'UTR;5'UTR;5'UTR			TRUE				NA
cg21337927	0.0214	6.43e-05	0.0148	1.14e-02	0.0066	3.39e-01	1.40e-04	3.95e-02	0.768	0.783	0.772	0.762	NS	NS	NS	NS	chr18	33765057	+	NA	NA	NA	NA	NA	NA	chr18:33766391-33768145	N_Shore					RDMR	NA				NA
cg21340621	0.0202	3.96e-06	0.0014	7.95e-01	0.0189	2.66e-03	2.58e-05	1.40e-02	0.782	0.795	0.77	0.776	NS	NS	NS	NS	chr12	122020166	+	NA	NA	NA	NA	NA	NA	chr12:122018170-122018457	S_Shore	KDM2B	NM_032590	TSS1500	low-CpG:120504543-120504591		NA		12:122019013-122020752	Promoter_Associated	NA
cg21357629	-0.0024	1.38e-01	0.0062	6.96e-03	-0.0086	8.92e-04	1.04e-04	3.32e-02	0.052	0.049	0.058	0.052	NS	NS	NS	NS	chr21	47063665	+	rs117509889	0.405382	NA	NA	NA	NA	chr21:47061773-47064308	Island				high-CpG:45888001-45888113	DMR	NA	21:45886436-45888736			TRUE
cg21360867	-0.0254	2.89e-06	-0.0116	8.00e-02	-0.0138	6.93e-02	7.49e-05	2.70e-02	0.747	0.728	0.738	0.755	NS	NS	NS	NS	chr3	41117325	+	NA	NA	NA	NA	NA	NA		OpenSea						TRUE				NA
cg21368161	0.0382	2.92e-05	0.0175	8.89e-02	0.0207	9.36e-02	1.89e-04	4.75e-02	0.533	0.556	0.532	0.528	NS	NS	NS	NS	chr7	1596136	-	NA	NA	NA	NA	NA	NA		OpenSea	TMEM184A	NM_001097620	TSS200			NA		7:1594906-1596387	Unclassified_Cell_type_specific	NA
cg21372107	0.0207	5.40e-10	0.0056	1.61e-01	0.0152	9.27e-04	3.61e-09	1.12e-05	0.479	0.497	0.478	0.474	NS	NS	NS	NS	chr2	134900674	+	NA	NA	NA	NA	NA	NA		OpenSea						TRUE				NA
cg21375869	0.0366	4.15e-06	0.0066	4.52e-01	0.0299	2.63e-03	1.89e-05	1.13e-02	0.395	0.409	0.391	0.391	NS	NS	NS	NS	chr15	37170554	-	NA	NA	NA	NA	NA	NA	chr15:37172473-37173018	N_Shore	LOC145845	NR_024264	Body			TRUE	15:34957673-34957847			NA
cg21381511	0.0126	1.78e-05	0.0049	1.19e-01	0.0077	4.55e-02	1.16e-04	3.53e-02	0.138	0.142	0.137	0.137	NS	NS	NS	NS	chr10	104264849	+	NA	NA	NA	NA	NA	NA	chr10:104263676-104264155	S_Shore	SUFU	NM_016169	Body			NA		10:104263259-104264879	Promoter_Associated	NA
cg21406113	-0.0194	4.22e-03	0.0168	1.87e-02	-0.0362	3.01e-05	1.67e-04	4.40e-02	0.746	0.737	0.767	0.746	NS	NS	NS	NS	chr1	200969673	-	NA	NA	NA	NA	NA	NA	chr1:200969623-200969938	Island	KIF21B	NM_017596	Body			NA	1:199236247-199236561			NA
cg21417259	-0.0262	2.70e-05	-0.0002	9.82e-01	-0.0261	2.46e-03	2.07e-04	4.94e-02	0.794	0.774	0.798	0.799	NS	NS	NS	NS	chr7	5401609	+	NA	NA	NA	NA	NA	NA	chr7:5400611-5401610	Island	TNRC18	NM_001080495	Body			NA	7:5367138-5368252	7:5401505-5401619	Gene_Associated_Cell_type_specific	NA
cg21434251	0.0022	2.83e-06	0.0001	9.09e-01	0.0022	5.67e-05	1.24e-05	8.26e-03	0.03	0.031	0.029	0.029	NS	NS	NS	NS	chr1	236305875	-	NA	NA	NA	NA	NA	NA	chr1:236305534-236306674	Island	GPR137B;GPR137B	NM_003272;NM_003272	1stExon;5'UTR			NA	1:234371935-234373525	1:236305558-236306031	Promoter_Associated	NA
cg21447167	-0.0011	4.61e-01	-0.0076	1.94e-05	0.0065	1.99e-03	3.69e-05	1.72e-02	0.953	0.953	0.946	0.954	NS	NS	NS	NS	chr22	46364407	+	rs73446573	0.012809	NA	NA	NA	NA	chr22:46366726-46368726	N_Shelf	WNT7B	NM_058238	Body			TRUE		22:46364194-46364553	Unclassified_Cell_type_specific	NA
cg21447620	-0.0208	2.97e-05	0.0022	6.84e-01	-0.023	3.00e-04	3.53e-05	1.68e-02	0.642	0.626	0.649	0.647	NS	NS	NS	NS	chr8	144208625	+	NA	NA	NA	NA	NA	NA		OpenSea						NA	8:144279922-144280097			NA
cg21457676	0.0018	4.81e-03	-0.0012	7.02e-02	0.003	8.68e-05	2.07e-04	4.94e-02	0.033	0.034	0.032	0.033	NS	NS	NS	NS	chr12	95611957	-	NA	NA	NA	NA	NA	NA	chr12:95610834-95611997	Island	VEZT;FGD6	NM_017599;NM_018351	Body;TSS1500			NA	12:94134849-94136362	12:95610566-95612215	Promoter_Associated	NA
cg21481966	0.0193	2.68e-10	0.0003	9.41e-01	0.019	2.73e-06	1.77e-08	4.44e-05	0.45	0.465	0.447	0.446	NS	NS	NS	NS	chr2	233280609	-	rs744873	0.100592	NA	NA	NA	NA	chr2:233283397-233285959	N_Shelf					RDMR	NA				NA
cg21482489	0.0315	4.66e-04	0.0409	4.30e-05	-0.0093	4.20e-01	1.17e-05	7.94e-03	0.289	0.315	0.31	0.276	NS	NS	NS	NS	chr5	121414366	+	NA	NA	NA	NA	NA	NA	chr5:121412500-121414077	S_Shore	LOX	NM_002317	TSS1500			TRUE				TRUE
cg21493516	0.0239	2.76e-07	0.0028	6.27e-01	0.0211	2.49e-04	1.88e-05	1.13e-02	0.659	0.664	0.652	0.656	NS	NS	NS	NS	chr12	54446033	+	NA	NA	NA	NA	NA	NA	chr12:54445876-54446113	Island	HOXC4	NM_014620	5'UTR		RDMR	NA	12:52732262-52732368	12:54445573-54446110	Unclassified_Cell_type_specific	NA
cg21495156	0.0054	3.10e-04	0.0029	3.65e-02	0.0025	1.52e-01	1.94e-04	4.79e-02	0.065	0.069	0.066	0.063	NS	NS	NS	NS	chr6	90995476	+	NA	NA	NA	NA	NA	NA		OpenSea	BACH2;BACH2	NM_021813;NM_001170794	5'UTR;5'UTR			TRUE				TRUE
cg21498002	0.003	1.28e-06	0.0023	1.73e-03	0.0008	3.59e-01	1.27e-06	1.56e-03	0.037	0.038	0.039	0.037	NS	NS	NS	NS	chr11	18656420	-	NA	NA	NA	NA	NA	NA	chr11:18655811-18656482	Island	SPTY2D1	NM_194285	TSS1500			NA	11:18612004-18613058	11:18655239-18656721	Promoter_Associated	NA
cg21503275	0.0017	6.39e-01	0.017	6.07e-04	-0.0154	3.40e-03	1.12e-04	3.46e-02	0.407	0.407	0.417	0.406	NS	NS	NS	NS	chr14	68944441	+	rs36103282	0.018113	NA	NA	NA	NA		OpenSea	RAD51L1;RAD51L1;RAD51L1	NM_133509;NM_133510;NM_002877	Body;3'UTR;Body			TRUE				NA
cg21544633	0.0274	3.70e-07	0.0042	5.21e-01	0.0232	1.41e-03	3.60e-06	3.35e-03	0.319	0.34	0.31	0.312	NS	NS	NS	NS	chr11	12494428	+	NA	NA	NA	NA	NA	NA		OpenSea	PARVA	NM_018222	Body			TRUE				NA
cg21565627	0.0022	4.22e-04	0.0024	3.12e-03	-0.0002	7.90e-01	1.40e-04	3.95e-02	0.044	0.044	0.046	0.044	NS	NS	NS	NS	chr22	36044486	-	NA	NA	rs77311828	0.012587	rs77311828	0.012587		OpenSea	APOL6;APOL6	NM_030641;NM_030641	5'UTR;1stExon	low-CpG:34374358-34374519		NA		22:36044011-36045175	Promoter_Associated	TRUE
cg21571135	0.0429	1.09e-12	0.0182	2.89e-02	0.0247	7.51e-03	6.75e-11	3.46e-07	0.669	0.695	0.667	0.658	NS	NS	NS	NS	chr4	88038713	-	NA	NA	NA	NA	NA	NA		OpenSea	AFF1;AFF1	NM_001166693;NM_005935	Body;Body			TRUE				NA
cg21572000	0.046	8.18e-09	-0.0098	3.29e-01	0.0558	6.67e-07	2.07e-08	5.09e-05	0.362	0.395	0.337	0.355	NS	NS	NS	NS	chr14	69546193	+	NA	NA	NA	NA	NA	NA		OpenSea	DCAF5	NM_003861	Body			TRUE				NA
cg21585707	0.0089	2.91e-05	0.0061	1.28e-02	0.0028	3.37e-01	5.66e-05	2.29e-02	0.926	0.93	0.929	0.924	NS	NS	NS	NS	chr7	5535302	+	NA	NA	NA	NA	NA	NA	chr7:5534384-5534766	S_Shore	FBXL18	NM_024963	Body			TRUE	7:5501812-5502241	7:5534203-5535349	Unclassified	NA
cg21616627	-0.0169	1.80e-04	0.0017	7.17e-01	-0.0186	1.27e-03	2.02e-04	4.88e-02	0.811	0.803	0.816	0.812	NS	NS	NS	NS	chr1	22155444	-	NA	NA	NA	NA	NA	NA	chr1:22155300-22155565	Island	HSPG2	NM_005529	Body			NA	1:22028031-22028145			NA
cg21620535	0.018	1.76e-05	0.0083	7.78e-02	0.0097	6.86e-02	1.30e-04	3.78e-02	0.246	0.258	0.246	0.241	NS	NS	NS	NS	chr11	17297732	+	NA	NA	NA	NA	NA	NA	chr11:17297779-17298694	N_Shore	NUCB2	NM_005013	TSS1500			NA		11:17297415-17299304	Promoter_Associated	NA
cg21625817	-0.0305	8.66e-06	-0.012	1.77e-01	-0.0185	5.35e-02	3.32e-05	1.62e-02	0.552	0.542	0.552	0.557	NS	NS	NS	NS	chr15	50475495	-	NA	NA	NA	NA	NA	NA	chr15:50474322-50475186	S_Shore	SLC27A2;SLC27A2	NM_001159629;NM_003645	Body;Body			NA		15:50474146-50475737	Promoter_Associated_Cell_type_specific	NA
cg21678736	-0.031	1.16e-05	-0.0062	4.25e-01	-0.0249	7.52e-03	1.18e-05	7.95e-03	0.586	0.565	0.588	0.594	NS	NS	NS	NS	chr17	75282776	-	NA	NA	NA	NA	NA	NA		OpenSea	SEPT9;SEPT9	NM_001113491;NM_001113492	Body;TSS1500			TRUE		17:75282712-75282931	Unclassified_Cell_type_specific	NA
cg21708058	0.036	8.05e-05	0.0149	1.15e-01	0.0211	8.10e-02	6.97e-05	2.60e-02	0.226	0.254	0.236	0.215	NS	NS	NS	NS	chr8	38585602	+	rs28364583	0.08331	NA	NA	NA	NA		OpenSea	TACC1	NM_001146216	TSS200			TRUE				NA
cg21741284	-0.0491	1.50e-06	-0.0235	6.73e-02	-0.0256	6.91e-02	8.86e-06	6.65e-03	0.659	0.625	0.645	0.674	NS	NS	NS	NS	chr11	2908036	+	NA	NA	NA	NA	NA	NA	chr11:2905023-2907024	S_Shore	CDKN1C;CDKN1C;CDKN1C	NM_000076;NM_001122631;NM_001122630	TSS1500;TSS1500;TSS1500			NA				NA
cg21748207	-0.0052	2.27e-05	-0.0013	3.83e-01	-0.0039	1.44e-02	4.06e-05	1.84e-02	0.063	0.061	0.064	0.064	NS	NS	NS	NS	chr2	26395359	-	NA	NA	NA	NA	NA	NA	chr2:26395416-26395620	N_Shore	FAM59B	NM_001168241	TSS1500			NA	2:26248526-26250685			NA
cg21766898	0.0228	7.19e-05	-0.0159	1.79e-02	0.0387	4.95e-07	2.65e-07	4.16e-04	0.76	0.769	0.74	0.76	NS	NS	NS	NS	chr6	50814089	+	NA	NA	NA	NA	NA	NA	chr6:50813314-50813699	S_Shore	TFAP2B	NM_003221	3'UTR		DMR	NA				NA
cg21778987	0.0221	7.21e-06	0.0071	2.57e-01	0.015	2.65e-02	1.45e-04	4.05e-02	0.352	0.371	0.348	0.346	NS	NS	NS	NS	chr6	136915367	+	NA	NA	NA	NA	NA	NA		OpenSea	MAP3K5	NM_005923	Body		DMR	TRUE		6:136915081-136915583	Unclassified	TRUE
cg21828233	0.0183	1.38e-05	-0.0013	7.90e-01	0.0197	6.60e-04	4.70e-05	2.04e-02	0.774	0.781	0.762	0.773	NS	NS	NS	NS	chr1	113164672	+	NA	NA	NA	NA	NA	NA	chr1:113161591-113162571	S_Shelf	CAPZA1	NM_006135	Body			NA				NA
cg21844472	0.0589	5.20e-18	0.003	6.97e-01	0.056	3.15e-10	2.28e-19	8.84e-15	0.66	0.7	0.65	0.648	C	NS	NS	NS	chr3	160559936	+	NA	NA	NA	NA	NA	NA		OpenSea	PPM1L	NM_139245	Body			NA				NA
cg21923525	0.0186	3.17e-06	0.0045	3.37e-01	0.0142	9.26e-03	1.87e-05	1.12e-02	0.434	0.446	0.432	0.432	NS	NS	NS	NS	chr18	9474143	-	NA	NA	NA	NA	NA	NA	chr18:9474804-9475978	N_Shore	RALBP1	NM_006788	TSS1500		CDMR	NA				NA
cg21937969	0.0292	4.20e-06	-0.0045	5.61e-01	0.0337	1.02e-04	1.22e-05	8.17e-03	0.436	0.462	0.424	0.427	NS	NS	NS	NS	chr1	94155657	+	NA	NA	NA	NA	NA	NA		OpenSea						TRUE				NA
cg21944022	-0.0239	7.37e-06	0.0014	8.42e-01	-0.0252	2.13e-04	7.20e-05	2.65e-02	0.497	0.477	0.502	0.505	NS	NS	NS	NS	chr5	178288650	+	rs80110059	0.062672	NA	NA	NA	NA	chr5:178286874-178287942	S_Shore	ZNF354B	NM_058230	Body			NA	5:178221231-178221294			NA
cg21961707	0.002	9.17e-05	0.002	1.87e-04	0	9.50e-01	4.73e-05	2.04e-02	0.028	0.029	0.029	0.028	NS	NS	NS	NS	chr1	77333860	-	rs112911367	0.015554	NA	NA	NA	NA	chr1:77333111-77334534	Island	ST6GALNAC5	NM_030965	Body		DMR	NA	1:77105662-77107145	1:77332889-77334268	Unclassified	TRUE
cg21992501	0.0874	1.15e-19	-0.0081	4.70e-01	0.0955	8.75e-14	8.97e-20	3.82e-15	0.667	0.729	0.633	0.649	NS	C	NS	NS	chr2	32872637	+	NA	NA	NA	NA	NA	NA		OpenSea	TTC27	NM_017735	Body			TRUE				NA
cg22011804	-0.0172	1.15e-04	0.0035	4.07e-01	-0.0207	1.12e-04	4.44e-06	3.94e-03	0.518	0.506	0.523	0.52	NS	NS	NS	NS	chr7	150779284	-	NA	NA	NA	NA	NA	NA	chr7:150777607-150780879	Island	FASTK;TMUB1;TMUB1;FASTK	NM_033015;NM_031434;NM_001136044;NM_006712	TSS1500;Body;Body;TSS1500			NA		7:150779199-150779601	Promoter_Associated	NA
cg22016731	-0.0183	2.95e-06	-0.0115	4.15e-03	-0.0068	1.62e-01	3.17e-06	3.06e-03	0.535	0.526	0.527	0.539	NS	NS	NS	NS	chr1	40311142	+	NA	NA	NA	NA	NA	NA		OpenSea	TRIT1	NM_017646	Body			TRUE				NA
cg22018329	0.0682	6.83e-13	0.006	5.62e-01	0.0621	2.43e-07	3.10e-14	3.48e-10	0.756	0.803	0.746	0.743	NS	NS	NS	NS	chr19	3116716	-	NA	NA	NA	NA	NA	NA	chr19:3114752-3115094	S_Shore	GNA11	NM_002067	Body			TRUE	19:3067527-3067759			TRUE
cg22022957	-0.0331	1.10e-05	-0.0002	9.83e-01	-0.0329	8.08e-04	3.05e-05	1.54e-02	0.786	0.768	0.792	0.792	NS	NS	NS	NS	chr11	2908102	+	NA	NA	NA	NA	NA	NA	chr11:2905023-2907024	S_Shore	CDKN1C;CDKN1C;CDKN1C	NM_000076;NM_001122631;NM_001122630	TSS1500;TSS1500;TSS1500			NA				NA
cg22027399	0.0117	2.19e-06	0.005	7.18e-02	0.0067	4.38e-02	1.08e-05	7.56e-03	0.113	0.121	0.113	0.111	NS	NS	NS	NS	chr19	15217635	+	NA	NA	NA	NA	NA	NA	chr19:15217951-15218617	N_Shore	SYDE1	NM_033025	TSS1500			NA		19:15217447-15218971	Unclassified_Cell_type_specific	NA
cg22036248	-0.031	3.48e-04	-0.0431	6.33e-06	0.0121	2.48e-01	3.62e-06	3.36e-03	0.579	0.565	0.566	0.589	NS	NS	NS	NS	chr4	8089239	+	NA	NA	NA	NA	NA	NA	chr4:8087169-8087449	S_Shore	ABLIM2;ABLIM2;ABLIM2;ABLIM2;ABLIM2;ABLIM2;ABLIM2	NM_032432;NM_001130083;NM_001130087;NM_001130088;NM_001130084;NM_001130085;NM_001130086	Body;Body;Body;Body;Body;Body;Body			NA				NA
cg22065439	-0.0024	5.73e-02	-0.006	1.16e-05	0.0036	2.20e-02	1.79e-04	4.60e-02	0.042	0.042	0.038	0.043	NS	NS	NS	NS	chr5	133304001	+	NA	NA	NA	NA	NA	NA	chr5:133303986-133304399	Island	C5orf15	NM_020199	Body			NA	5:133331886-133332430	5:133303881-133304822	Promoter_Associated	NA
cg22080628	0.0342	3.34e-07	0.0051	5.34e-01	0.0291	5.57e-04	7.04e-06	5.64e-03	0.837	0.86	0.839	0.829	NS	NS	NS	NS	chr1	45473666	-	NA	NA	NA	NA	NA	NA	chr1:45476225-45477022	N_Shelf	HECTD3	NM_024602	Body			NA				NA
cg22087390	-0.0043	1.26e-05	-0.0018	1.76e-01	-0.0025	6.32e-02	1.37e-04	3.91e-02	0.046	0.044	0.046	0.047	NS	NS	NS	NS	chr7	98050531	-	NA	NA	NA	NA	NA	NA		OpenSea						NA	7:97888416-97888515	7:98050261-98050749	Unclassified	TRUE
cg22095582	0.0136	2.13e-07	0.0013	6.36e-01	0.0123	1.97e-04	3.78e-07	5.64e-04	0.483	0.493	0.478	0.481	NS	NS	NS	NS	chr15	90131512	+	NA	NA	NA	NA	NA	NA		OpenSea	C15orf42	NM_152259	Body			TRUE				NA
cg22102078	0.0184	3.70e-06	-0.0001	9.78e-01	0.0185	1.20e-03	1.09e-05	7.58e-03	0.848	0.861	0.843	0.845	NS	NS	NS	NS	chr6	130182512	-	NA	NA	NA	NA	NA	NA		OpenSea	C6orf191	NM_001010876	TSS200			NA				NA
cg22143809	0.0106	1.20e-04	0.0064	1.40e-02	0.0042	1.95e-01	1.15e-04	3.52e-02	0.392	0.402	0.395	0.389	NS	NS	NS	NS	chr7	128500290	-	NA	NA	NA	NA	NA	NA	chr7:128502715-128503276	N_Shelf					RDMR	TRUE		7:128500152-128500699	Unclassified	NA
cg22144450	0.0306	1.39e-06	0.0055	4.65e-01	0.0251	2.49e-03	1.42e-05	8.99e-03	0.725	0.742	0.72	0.722	NS	NS	NS	NS	chr17	38080378	-	NA	NA	NA	NA	NA	NA	chr17:38083226-38084052	N_Shelf	ORMDL3	NM_139280	Body			NA		17:38080372-38081357	Promoter_Associated	NA
cg22157525	-0.0238	1.76e-07	-0.0082	1.88e-01	-0.0156	2.30e-02	3.23e-06	3.11e-03	0.79	0.775	0.789	0.798	NS	NS	NS	NS	chr5	149900962	-	NA	NA	NA	NA	NA	NA		OpenSea	NDST1	NM_001543	Body			NA	5:149880786-149881409			NA
cg22173632	0.0191	1.46e-05	0.0096	6.03e-02	0.0095	1.24e-01	1.92e-04	4.78e-02	0.636	0.65	0.638	0.631	NS	NS	NS	NS	chr4	85878805	-	NA	NA	NA	NA	NA	NA		OpenSea	WDFY3	NM_014991	5'UTR			TRUE				NA
cg22182451	-0.0273	5.16e-05	-0.0066	3.67e-01	-0.0206	1.98e-02	2.06e-04	4.94e-02	0.7	0.676	0.7	0.708	NS	NS	NS	NS	chr15	72486158	+	NA	NA	NA	NA	NA	NA	chr15:72489478-72490119	N_Shelf	GRAMD2	NM_001012642	Body			NA				NA
cg22192275	-0.0356	1.03e-05	0.0082	4.68e-01	-0.0438	6.40e-04	1.74e-05	1.06e-02	0.639	0.617	0.653	0.642	NS	NS	NS	NS	chr2	217528557	-	NA	NA	NA	NA	NA	NA		OpenSea	IGFBP2	NM_000597	Body			NA	2:217236802-217237136			NA
cg22202689	-0.0258	4.52e-06	-0.0152	2.80e-02	-0.0106	1.52e-01	1.39e-05	8.90e-03	0.36	0.347	0.352	0.367	NS	NS	NS	NS	chr19	49298227	-	NA	NA	NA	NA	NA	NA	chr19:49298405-49298745	N_Shore						TRUE		19:49297793-49299613	Promoter_Associated	NA
cg22204103	0.0305	3.82e-07	0.0001	9.94e-01	0.0305	5.65e-04	4.11e-06	3.73e-03	0.43	0.458	0.417	0.421	NS	NS	NS	NS	chr4	41540115	-	NA	NA	NA	NA	NA	NA		OpenSea	LIMCH1;LIMCH1;LIMCH1	NM_014988;NM_001112718;NM_001112717	Body;Body;Body			NA				NA
cg22211672	0.0431	2.90e-05	-0.0014	9.14e-01	0.0445	1.48e-03	1.21e-04	3.62e-02	0.421	0.446	0.408	0.414	NS	NS	NS	NS	chr15	74610366	-	NA	NA	NA	NA	NA	NA		OpenSea	CCDC33;CCDC33	NM_025055;NM_182791	Body;TSS1500			TRUE				TRUE
cg22226821	0.0231	1.29e-05	0.0143	3.10e-02	0.0089	2.44e-01	1.60e-04	4.29e-02	0.607	0.617	0.609	0.601	NS	NS	NS	NS	chr1	240587072	-	rs142238309	0.0105	NA	NA	NA	NA		OpenSea	FMN2	NM_020066	Body			TRUE				NA
cg22235258	-0.0278	2.71e-05	-0.0006	9.39e-01	-0.0272	2.12e-03	4.25e-05	1.90e-02	0.565	0.546	0.575	0.571	NS	NS	NS	NS	chr11	34675402	+	NA	NA	NA	NA	NA	NA		OpenSea	EHF	NM_012153	Body			TRUE				NA
cg22242842	0.0185	1.80e-06	0.0005	9.19e-01	0.018	7.88e-04	1.82e-05	1.10e-02	0.721	0.735	0.715	0.716	NS	C	NS	NS	chr2	85167149	-	NA	NA	NA	NA	NA	NA		OpenSea						TRUE		2:85166466-85167294	Unclassified	NA
cg22267234	0.0295	1.46e-06	0.0018	7.75e-01	0.0277	2.90e-04	2.13e-06	2.30e-03	0.592	0.618	0.587	0.584	NS	NS	NS	NS	chr11	9087524	-	NA	NA	NA	NA	NA	NA		OpenSea	SCUBE2;SCUBE2	NM_020974;NM_001170690	Body;Body			TRUE				NA
cg22286732	-0.031	8.36e-07	-0.006	4.25e-01	-0.025	1.42e-03	1.33e-05	8.65e-03	0.593	0.571	0.6	0.601	NS	NS	NS	NS	chr13	113544293	+	NA	NA	NA	NA	NA	NA	chr13:113540350-113540558	S_Shelf						NA	13:112591932-112592870			NA
cg22313574	0.0249	9.87e-06	0.009	1.83e-01	0.0159	3.28e-02	3.83e-05	1.76e-02	0.542	0.555	0.539	0.536	NS	NS	NS	NS	chr8	27468981	+	rs9331887	0.153902	NA	NA	NA	NA	chr8:27471954-27472523	N_Shelf	CLU;CLU;CLU	NM_203339;NM_001831;NM_001171138	TSS200;Body;Body			TRUE				NA
cg22333836	0.0018	1.46e-03	0.0023	1.04e-03	-0.0004	5.94e-01	2.11e-04	5.00e-02	0.028	0.027	0.029	0.028	NS	NS	NS	NS	chr1	95392125	+	NA	NA	NA	NA	NA	NA	chr1:95391837-95393116	Island	CNN3	NM_001839	Body			NA	1:95164342-95166018	1:95391781-95392132	Unclassified	NA
cg22341908	0.0213	1.00e-04	0.0009	8.89e-01	0.0205	6.77e-03	1.86e-04	4.70e-02	0.462	0.475	0.454	0.457	NS	NS	NS	NS	chr1	197747884	-	NA	NA	NA	NA	NA	NA	chr1:197743931-197744788	S_Shelf						NA		1:197747791-197747984	Unclassified_Cell_type_specific	NA
cg22360146	0.0286	1.50e-06	0.0063	3.43e-01	0.0223	5.14e-03	2.91e-06	2.87e-03	0.572	0.598	0.569	0.567	NS	NS	NS	NS	chr1	115301208	+	NA	NA	NA	NA	NA	NA		OpenSea	CSDE1;CSDE1;CSDE1	NM_001130523;NM_007158;NM_001007553	TSS1500;TSS1500;TSS1500			NA		1:115299671-115301283	Promoter_Associated	NA
cg22364200	-0.0281	1.27e-05	0.0023	7.57e-01	-0.0304	9.74e-05	7.97e-05	2.81e-02	0.682	0.667	0.694	0.684	NS	NS	NS	NS	chr12	58068745	+	NA	NA	NA	NA	NA	NA	chr12:58068473-58068774	Island						NA	12:56354805-56355041			NA
cg22367191	0.0129	5.61e-04	-0.0093	7.34e-02	0.0222	1.22e-04	1.02e-04	3.28e-02	0.585	0.589	0.571	0.584	NS	NS	NS	NS	chr6	10425648	-	NA	NA	NA	NA	NA	NA	chr6:10426200-10426638	N_Shore						TRUE	6:10533539-10533671			NA
cg22367631	0.0182	1.22e-04	-0.0077	2.15e-01	0.0258	1.57e-04	1.31e-04	3.78e-02	0.648	0.658	0.632	0.648	NS	NS	NS	NS	chr1	39569079	+	NA	NA	NA	NA	NA	NA	chr1:39570665-39571859	N_Shore	MACF1	NM_012090	Body			NA		1:39568158-39569096	Unclassified	TRUE
cg22387253	-0.0322	1.87e-04	-0.021	2.60e-02	-0.0112	2.90e-01	1.82e-04	4.64e-02	0.359	0.347	0.346	0.36	NS	NS	NS	NS	chr15	61310104	-	NA	NA	NA	NA	NA	NA		OpenSea	RORA	NM_134261	Body			TRUE				NA
cg22462856	0.0274	3.26e-04	-0.0161	1.34e-01	0.0435	8.71e-05	1.94e-04	4.79e-02	0.874	0.9	0.852	0.871	NS	NS	NS	NS	chr12	54577513	+	NA	NA	NA	NA	NA	NA		OpenSea	SMUG1	NM_014311	Body			NA				NA
cg22464570	0.039	2.17e-14	0.0034	5.72e-01	0.0355	1.65e-07	7.66e-12	5.18e-08	0.845	0.869	0.838	0.839	NS	NS	NS	NS	chr5	157161695	+	NA	NA	NA	NA	NA	NA	chr5:157158378-157158856	S_Shelf	THG1L	NM_017872	Body			NA				NA
cg22487391	0.0232	6.59e-06	0.0086	1.85e-01	0.0146	3.13e-02	5.27e-05	2.18e-02	0.707	0.722	0.712	0.7	NS	NS	NS	NS	chr1	95437072	+	NA	NA	NA	NA	NA	NA		OpenSea						TRUE				NA
cg22497068	0.0135	7.39e-06	0.0024	4.68e-01	0.0111	4.20e-03	3.60e-05	1.69e-02	0.145	0.154	0.143	0.143	NS	NS	NS	NS	chr2	13147704	+	NA	NA	NA	NA	NA	NA		OpenSea						NA		2:13146911-13147860	Unclassified	NA
cg22544881	0.0238	6.63e-05	-0.0006	9.23e-01	0.0244	1.71e-03	1.84e-04	4.67e-02	0.409	0.427	0.402	0.407	NS	NS	NS	NS	chr7	130712346	-	NA	NA	NA	NA	NA	NA		OpenSea	FLJ43663;FLJ43663	NR_015431;NR_024153	Body;Body			TRUE		7:130712129-130712362	Unclassified_Cell_type_specific	TRUE
cg22584580	-0.0233	1.85e-04	-0.0018	7.97e-01	-0.0215	3.99e-03	1.97e-04	4.83e-02	0.678	0.669	0.677	0.68	NS	NS	NS	NS	chr5	175819705	+	NA	NA	NA	NA	NA	NA	chr5:175815288-175815847	S_Shelf	CLTB;CLTB	NM_001834;NM_007097	3'UTR;3'UTR			NA				NA
cg22587600	0.0234	2.21e-06	0.0027	6.38e-01	0.0208	1.12e-03	1.52e-05	9.50e-03	0.54	0.553	0.532	0.536	NS	NS	NS	NS	chr2	46883368	-	NA	NA	NA	NA	NA	NA		OpenSea						TRUE				NA
cg22627800	0.0067	3.06e-06	0.005	3.65e-03	0.0017	4.00e-01	1.14e-05	7.79e-03	0.069	0.073	0.072	0.068	NS	NS	NS	NS	chr1	204333036	-	NA	NA	NA	NA	NA	NA		OpenSea						NA	1:202599609-202599660	1:204332277-204333841	Promoter_Associated	TRUE
cg22638766	-0.0196	1.48e-05	-0.0036	4.58e-01	-0.0161	4.10e-03	1.33e-04	3.84e-02	0.761	0.751	0.757	0.764	NS	NS	NS	NS	chr7	99691486	-	NA	NA	NA	NA	NA	NA		OpenSea	MIR25;MCM7;MCM7;MIR93	NR_029498;NM_005916;NM_182776;NR_029510	TSS1500;Body;Body;TSS200			NA				NA
cg22650271	0.03	1.46e-06	0	9.98e-01	0.03	8.73e-06	8.32e-07	1.08e-03	0.64	0.663	0.628	0.633	NS	NS	NS	NS	chr22	39760165	+	rs111468234	0.034309	NA	NA	NA	NA		OpenSea	SYNGR1;SYNGR1;SYNGR1	NM_004711;NM_145738;NM_145731	Body;TSS200;Body			TRUE				NA
cg22651048	-0.0323	2.37e-05	-0.0187	2.79e-02	-0.0136	1.62e-01	1.10e-04	3.42e-02	0.613	0.597	0.609	0.621	NS	NS	NS	NS	chr7	70175567	-	NA	NA	NA	NA	NA	NA		OpenSea	AUTS2;AUTS2	NM_015570;NM_001127231	Body;Body			TRUE				TRUE
cg22661239	-0.0069	6.07e-06	-0.0041	3.12e-02	-0.0028	1.51e-01	1.30e-04	3.77e-02	0.077	0.074	0.074	0.078	NS	NS	NS	NS	chr7	105331690	-	NA	NA	NA	NA	NA	NA		OpenSea	ATXN7L1	NM_020725	Body			TRUE	7:105118864-105118927	7:105331281-105331913	Promoter_Associated	TRUE
cg22695637	-0.024	8.33e-05	-0.0028	5.95e-01	-0.0211	2.25e-03	6.25e-05	2.43e-02	0.794	0.776	0.797	0.799	NS	NS	NS	NS	chr12	92946772	+	NA	NA	NA	NA	NA	NA		OpenSea						TRUE				NA
cg22695729	0.035	6.88e-12	-0.0001	9.89e-01	0.0351	3.07e-07	7.13e-12	4.98e-08	0.213	0.239	0.21	0.207	NS	NS	NS	NS	chr5	176906134	+	NA	NA	NA	NA	NA	NA		OpenSea						TRUE				NA
cg22727965	0.0167	2.37e-07	0	9.95e-01	0.0167	1.57e-04	5.64e-06	4.75e-03	0.435	0.436	0.426	0.436	NS	NS	NS	NS	chr7	25898770	+	NA	NA	NA	NA	NA	NA	chr7:25898237-25898771	Island					RDMR	TRUE	7:25865039-25865358	7:25898672-25899046	Unclassified_Cell_type_specific	NA
cg22729539	0.032	1.28e-06	-0.0059	4.67e-01	0.038	3.28e-05	3.11e-06	3.00e-03	0.623	0.648	0.604	0.614	NS	NS	NS	NS	chr12	122519119	-	rs73417656	0.031963	NA	NA	NA	NA	chr12:122516193-122517207	S_Shore	MLXIP	NM_014938	Body		RDMR	TRUE				NA
cg22732731	0.0161	4.82e-06	0.0003	9.27e-01	0.0158	1.18e-04	1.07e-05	7.50e-03	0.366	0.379	0.359	0.362	NS	NS	NS	NS	chr2	220491907	+	NA	NA	NA	NA	NA	NA	chr2:220492105-220492748	N_Shore	SLC4A3;SLC4A3	NM_201574;NM_005070	TSS1500;TSS1500			NA		2:220491569-220493222	Unclassified_Cell_type_specific	NA
cg22747380	0.0165	1.15e-04	-0.0021	6.86e-01	0.0186	2.84e-03	9.62e-05	3.15e-02	0.813	0.819	0.803	0.81	NS	NS	NS	NS	chr8	118993090	+	NA	NA	NA	NA	NA	NA		OpenSea	EXT1	NM_000127	Body			TRUE				NA
cg22777668	0.0116	5.69e-06	0.0016	5.98e-01	0.01	3.13e-03	5.41e-05	2.22e-02	0.459	0.469	0.454	0.456	NS	NS	NS	NS	chr12	6881303	+	NA	NA	NA	NA	NA	NA	chr12:6882855-6883184	N_Shore	LAG3	NM_002286	TSS1500			NA		12:6881253-6882742	Unclassified	NA
cg22787719	0.0258	1.02e-06	0.012	9.85e-02	0.0138	7.65e-02	9.05e-05	3.02e-02	0.311	0.332	0.312	0.3	NS	NS	NS	NS	chr1	209570949	-	NA	NA	NA	NA	NA	NA		OpenSea						TRUE				NA
cg22843129	0.023	5.75e-08	-0.0029	6.01e-01	0.0259	1.71e-05	2.50e-08	5.95e-05	0.389	0.408	0.381	0.384	NS	NS	NS	NS	chr8	669177	-	NA	NA	NA	NA	NA	NA		OpenSea	ERICH1	NM_207332	Body			NA	8:659121-659260			NA
cg22846809	0.007	9.52e-05	0.0037	6.40e-02	0.0033	1.76e-01	8.48e-05	2.92e-02	0.077	0.081	0.08	0.076	NS	NS	NS	NS	chr22	22001120	+	NA	NA	NA	NA	NA	NA	chr22:21996241-21997332	S_Shelf						NA		22:22000557-22001406	Unclassified	TRUE
cg22855021	0.0367	1.25e-08	0.017	1.50e-02	0.0197	1.43e-02	2.39e-07	3.80e-04	0.731	0.754	0.738	0.723	NS	NS	NS	NS	chr14	81610812	+	NA	NA	NA	NA	NA	NA		OpenSea	TSHR	NM_000369	3'UTR			TRUE				NA
cg22860917	-0.0293	2.38e-04	-0.0075	3.01e-01	-0.0219	1.47e-02	1.39e-04	3.94e-02	0.56	0.538	0.563	0.566	NS	NS	NS	NS	chr2	38919351	-	NA	NA	NA	NA	NA	NA		OpenSea	GALM	NM_138801	Body			TRUE				NA
cg22861691	0.0044	3.61e-07	0.0037	1.01e-04	0.0007	5.74e-01	4.97e-07	7.04e-04	0.056	0.058	0.059	0.055	NS	NS	NS	NS	chr1	153643822	-	NA	NA	NA	NA	NA	NA	chr1:153643318-153643529	S_Shore	ILF2	NM_004515	TSS1500			NA		1:153643008-153644332	Promoter_Associated	NA
cg22877504	0.0231	4.04e-05	-0.0004	9.44e-01	0.0235	1.13e-03	1.01e-04	3.24e-02	0.552	0.564	0.544	0.552	NS	NS	NS	NS	chr2	216844602	+	NA	NA	NA	NA	NA	NA		OpenSea	MREG	NM_018000	Body			NA		2:216844447-216844691	Unclassified_Cell_type_specific	NA
cg22894805	0.0263	3.21e-04	-0.0061	4.34e-01	0.0324	1.16e-04	6.18e-05	2.42e-02	0.696	0.717	0.682	0.691	NS	NS	NS	NS	chr15	41983773	+	NA	NA	NA	NA	NA	NA		OpenSea	MGA;MGA;MIR626	NM_001080541;NM_001164273;NR_030356	Body;Body;TSS200			NA				NA
cg22903457	0.0243	8.99e-04	-0.0143	9.42e-02	0.0386	5.10e-05	1.17e-04	3.54e-02	0.458	0.479	0.445	0.452	NS	NS	NS	NS	chr2	5732815	+	NA	NA	NA	NA	NA	NA		OpenSea						TRUE				NA
cg22908581	0.0135	3.42e-07	0.0077	2.03e-02	0.0057	1.14e-01	3.00e-06	2.94e-03	0.142	0.15	0.144	0.14	NS	NS	NS	NS	chr12	6898975	+	NA	NA	NA	NA	NA	NA		OpenSea	CD4	NM_000616	5'UTR			NA				NA
cg22911462	-0.0139	5.27e-07	0.0011	7.38e-01	-0.015	1.76e-05	3.37e-06	3.20e-03	0.365	0.358	0.369	0.367	NS	NS	NS	NS	chr2	73162158	-	rs17008488	0.017838	NA	NA	NA	NA		OpenSea						TRUE				TRUE
cg22920967	0.0393	5.74e-06	0.007	5.09e-01	0.0323	5.84e-03	6.30e-05	2.44e-02	0.618	0.633	0.617	0.615	NS	NS	NS	NS	chr14	104047722	-	NA	NA	NA	NA	NA	NA		OpenSea	C14orf153	NM_032374	Body			NA	14:103117470-103117558			NA
cg22941646	0.0228	7.30e-05	-0.0041	5.39e-01	0.0269	5.21e-04	1.53e-04	4.17e-02	0.693	0.698	0.677	0.689	NS	NS	NS	NS	chr1	235814339	+	NA	NA	NA	NA	NA	NA	chr1:235814280-235814488	Island	GNG4;GNG4;GNG4	NM_001098722;NM_001098721;NM_004485	TSS1500;TSS1500;TSS1500		DMR	NA	1:233880949-233881111	1:235814105-235814861	Unclassified_Cell_type_specific	NA
cg22957228	0.0023	2.70e-04	0.0025	4.43e-04	-0.0002	8.48e-01	1.02e-04	3.27e-02	0.032	0.033	0.033	0.032	NS	NS	NS	NS	chr12	57610482	-	NA	NA	NA	NA	NA	NA	chr12:57609976-57611168	Island	NXPH4	NM_007224	TSS200			TRUE	12:55896269-55897435			NA
cg22976419	0.0334	3.85e-10	0.0045	4.92e-01	0.0289	1.46e-04	1.61e-09	5.53e-06	0.601	0.627	0.594	0.592	NS	NS	NS	NS	chr2	134898400	+	NA	NA	NA	NA	NA	NA		OpenSea						TRUE				NA
cg22976832	0.0102	8.17e-06	0.0036	1.47e-01	0.0066	2.42e-02	1.51e-05	9.45e-03	0.1	0.107	0.1	0.098	NS	NS	NS	NS	chr10	112295835	-	NA	NA	NA	NA	NA	NA		OpenSea						TRUE		10:112295514-112296131	Unclassified	NA
cg22984132	-0.0259	2.76e-04	0.0084	2.35e-01	-0.0343	6.27e-05	3.24e-05	1.60e-02	0.712	0.692	0.723	0.719	NS	NS	NS	NS	chr7	150779334	-	NA	NA	NA	NA	NA	NA	chr7:150777607-150780879	Island	FASTK;TMUB1;TMUB1;FASTK	NM_033015;NM_031434;NM_001136044;NM_006712	TSS1500;Body;Body;TSS1500			NA		7:150779199-150779601	Promoter_Associated	NA
cg22995449	0.0182	7.44e-06	0.0033	4.24e-01	0.0149	3.22e-03	2.80e-05	1.47e-02	0.507	0.516	0.502	0.503	NS	NS	NS	NS	chr14	75988765	+	NA	NA	NA	NA	NA	NA		OpenSea	BATF	NM_006399	TSS200	low-CpG:75058518-75058609		NA		14:75988208-75989511	Promoter_Associated	NA
cg23012855	-0.0196	3.19e-04	0.0074	1.46e-01	-0.027	1.36e-05	4.75e-05	2.05e-02	0.64	0.628	0.645	0.642	NS	NS	NS	NS	chr1	235111328	+	NA	NA	NA	NA	NA	NA		OpenSea						TRUE				NA
cg23013137	-0.009	1.64e-03	0.0071	4.33e-02	-0.0161	2.57e-05	1.57e-04	4.22e-02	0.579	0.571	0.585	0.58	NS	NS	NS	NS	chr14	24676542	-	rs1270764	0.055571	NA	NA	NA	NA		OpenSea	TSSK4	NM_174944	Body			NA				NA
cg23039580	0.0036	3.00e-04	0.0037	1.36e-02	0	9.77e-01	2.06e-04	4.94e-02	0.053	0.054	0.056	0.053	NS	NS	NS	NS	chr15	99194431	+	NA	NA	NA	NA	NA	NA	chr15:99190446-99194559	Island	IGF1R	NM_000875	Body		CDMR	NA	15:97011818-97012177	15:99193877-99194626	Promoter_Associated	NA
cg23047335	0.0522	4.35e-10	0.0072	4.50e-01	0.045	5.23e-05	1.69e-09	5.72e-06	0.674	0.71	0.665	0.663	NS	NS	NS	NS	chr17	38075408	-	rs73307958	0.018282	NA	NA	NA	NA		OpenSea	GSDMB;GSDMB;GSDMB	NM_001042471;NM_001165959;NM_001165958	TSS1500;TSS1500;TSS1500			NA				NA
cg23051970	-0.0316	3.24e-05	0.0004	9.71e-01	-0.032	4.72e-03	1.98e-04	4.83e-02	0.733	0.711	0.736	0.739	NS	NS	NS	NS	chr17	75284193	-	NA	NA	NA	NA	NA	NA		OpenSea	SEPT9;SEPT9;SEPT9	NM_001113492;NM_001113492;NM_001113491	1stExon;5'UTR;Body			TRUE				NA
cg23058998	0.0211	7.12e-06	0.0009	8.67e-01	0.0202	8.39e-04	4.90e-05	2.10e-02	0.553	0.566	0.543	0.548	NS	I	NS	NS	chr5	149969579	+	rs78578349	0.016073	NA	NA	NA	NA		OpenSea						TRUE		5:149969220-149969769	Unclassified_Cell_type_specific	TRUE
cg23072629	0.027	2.52e-05	0.0015	8.30e-01	0.0255	1.57e-03	1.66e-04	4.38e-02	0.599	0.624	0.591	0.592	NS	NS	NS	NS	chr2	239195537	+	NA	NA	NA	NA	NA	NA	chr2:239196923-239197900	N_Shore	PER2	NM_022817	5'UTR		RDMR	TRUE				NA
cg23077884	0.0192	1.25e-04	-0.0043	4.85e-01	0.0235	4.94e-04	1.24e-04	3.68e-02	0.419	0.436	0.411	0.414	NS	NS	NS	NS	chr2	157395835	+	NA	NA	NA	NA	NA	NA		OpenSea	GPD2;GPD2	NM_000408;NM_001083112	Body;Body			TRUE				NA
cg23095243	0.0207	4.87e-05	0.0149	9.18e-03	0.0058	4.00e-01	2.53e-05	1.39e-02	0.233	0.247	0.24	0.229	NS	NS	NS	NS	chr14	32435490	-	NA	NA	NA	NA	NA	NA		OpenSea						TRUE				NA
cg23095729	0.0318	8.44e-06	-0.0047	5.92e-01	0.0364	7.21e-05	7.44e-05	2.69e-02	0.702	0.728	0.688	0.699	NS	NS	NS	NS	chr22	20019674	+	NA	NA	NA	NA	NA	NA		OpenSea	C22orf25;MIR185	NM_152906;NR_029706	5'UTR;TSS1500			NA		22:20019524-20019945	Unclassified_Cell_type_specific	NA
cg23097499	0.0417	2.41e-12	0.0056	4.40e-01	0.0362	1.16e-05	9.67e-12	6.24e-08	0.589	0.624	0.584	0.58	NS	NS	NS	NS	chr1	12225569	+	NA	NA	NA	NA	NA	NA	chr1:12226876-12227712	N_Shore	TNFRSF1B	NM_001066	TSS1500			NA				NA
cg23097961	0.0295	2.25e-08	0.01	8.77e-02	0.0196	5.50e-03	3.25e-08	7.24e-05	0.556	0.578	0.558	0.55	NS	NS	NS	NS	chr19	49055412	+	NA	NA	NA	NA	NA	NA		OpenSea	SULT2B1	NM_177973	TSS200			NA				NA
cg23099913	-0.0307	6.63e-07	-0.0161	4.12e-02	-0.0146	8.51e-02	1.26e-05	8.38e-03	0.719	0.701	0.716	0.727	NS	NS	NS	NS	chr17	46607103	-	NA	NA	NA	NA	NA	NA	chr17:46607804-46608390	N_Shore	HOXB1	NM_002144	Body			NA				NA
cg23160522	-0.0485	5.52e-08	0.0192	6.08e-02	-0.0676	7.61e-09	1.11e-09	4.06e-06	0.351	0.31	0.375	0.359	NS	I	NS	NS	chr15	75015787	-	NA	NA	NA	NA	NA	NA	chr15:75018186-75019336	N_Shelf	CYP1A1	NM_000499	5'UTR			NA				NA
cg23195373	0.0074	1.53e-07	0.0045	1.25e-02	0.0029	1.31e-01	2.06e-06	2.24e-03	0.08	0.083	0.082	0.079	NS	NS	NS	NS	chr19	45954891	+	NA	NA	NA	NA	NA	NA	chr19:45954065-45954504	S_Shore					RDMR	NA		19:45953950-45955084	Promoter_Associated	NA
cg23207542	0.0234	6.10e-05	0.0205	2.80e-03	0.003	6.81e-01	7.62e-05	2.73e-02	0.328	0.341	0.335	0.321	NS	NS	NS	NS	chr2	66050436	+	NA	NA	NA	NA	NA	NA		OpenSea						NA				NA
cg23208271	-0.023	7.46e-05	0.0001	9.82e-01	-0.0231	1.04e-03	1.79e-04	4.60e-02	0.599	0.581	0.601	0.605	NS	NS	NS	NS	chr7	37148793	+	NA	NA	NA	NA	NA	NA		OpenSea	ELMO1	NM_014800	Body			TRUE				NA
cg23250593	0.0063	9.50e-02	0.0214	5.30e-05	-0.0151	6.28e-03	4.87e-05	2.09e-02	0.463	0.461	0.475	0.462	NS	NS	NS	NS	chr3	196065688	-	NA	NA	rs111696176	0.022852	NA	NA		OpenSea	TM4SF19	NM_138461	TSS1500			NA				TRUE
cg23304647	0.0116	1.35e-03	-0.01	2.00e-02	0.0216	3.66e-06	2.42e-05	1.34e-02	0.83	0.846	0.814	0.822	NS	NS	NS	NS	chr7	2778058	-	rs78261614	0.011729	NA	NA	NA	NA	chr7:2774444-2774655	S_Shelf	GNA12	NM_007353	Body			NA				NA
cg23336905	0.0183	1.04e-05	0.0035	5.12e-01	0.0148	1.54e-02	2.44e-05	1.35e-02	0.518	0.529	0.509	0.515	NS	NS	NS	NS	chr5	35803436	-	NA	NA	NA	NA	NA	NA		OpenSea	SPEF2	NM_024867	Body			TRUE		5:35803311-35803465	Unclassified_Cell_type_specific	NA
cg23357209	0.0172	1.25e-04	0.0174	7.44e-03	-0.0002	9.75e-01	1.80e-04	4.61e-02	0.594	0.605	0.605	0.588	NS	NS	NS	NS	chr13	51117881	+	NA	NA	NA	NA	NA	NA		OpenSea						TRUE				NA
cg23374992	-0.0355	1.51e-07	-0.015	7.85e-02	-0.0205	2.16e-02	2.50e-06	2.57e-03	0.166	0.141	0.156	0.174	NS	NS	NS	NS	chr2	136872067	-	NA	NA	NA	NA	NA	NA	chr2:136874086-136875780	N_Shelf	CXCR4;CXCR4;CXCR4	NM_001008540;NM_001008540;NM_003467	3'UTR;1stExon;3'UTR			NA				NA
cg23375552	0.0033	9.69e-04	0.0037	6.83e-04	-0.0004	7.59e-01	5.23e-05	2.18e-02	0.061	0.062	0.063	0.061	NS	NS	NS	NS	chr6	10426310	+	NA	NA	NA	NA	NA	NA	chr6:10426200-10426638	Island					DMR	TRUE	6:10533764-10534879			TRUE
cg23411065	0.0013	8.32e-02	0.0035	9.48e-05	-0.0022	4.09e-02	1.03e-04	3.28e-02	0.036	0.035	0.038	0.036	NS	NS	NS	NS	chr17	39705458	+	NA	NA	NA	NA	NA	NA	chr17:39705045-39705332	S_Shore						TRUE		17:39704917-39706001	Unclassified	NA
cg23495581	0.0036	6.42e-04	0.0035	8.52e-04	0.0001	9.62e-01	8.74e-05	2.98e-02	0.042	0.045	0.044	0.041	NS	NS	NS	NS	chr8	23572595	-	NA	NA	NA	NA	NA	NA	chr8:23571922-23572208	S_Shore					CDMR	TRUE				NA
cg23506143	0.0509	2.01e-06	0.0289	3.69e-02	0.0219	1.42e-01	5.22e-05	2.17e-02	0.632	0.662	0.641	0.622	NS	C	NS	NS	chr5	55761274	-	NA	NA	NA	NA	NA	NA		OpenSea						TRUE				NA
cg23520688	-0.0312	2.67e-09	-0.0074	2.38e-01	-0.0238	7.46e-04	1.07e-06	1.35e-03	0.353	0.331	0.359	0.363	NS	NS	NS	NS	chr14	103294740	+	NA	NA	NA	NA	NA	NA		OpenSea	TRAF3;TRAF3;TRAF3	NM_145726;NM_003300;NM_145725	5'UTR;5'UTR;5'UTR			NA	14:102364327-102364526			NA
cg23529037	0.003	1.34e-04	-0.0007	4.87e-01	0.0037	8.82e-04	1.39e-04	3.93e-02	0.044	0.046	0.043	0.043	NS	NS	NS	NS	chr2	192543570	+	NA	NA	NA	NA	NA	NA	chr2:192542573-192543329	S_Shore	OBFC2A;OBFC2A	NR_024415;NM_001031716	Body;Body			NA	2:192251704-192251888	2:192542350-192543663	Promoter_Associated	NA
cg23537820	0.0278	2.47e-08	-0.0002	9.69e-01	0.0281	1.43e-05	1.38e-07	2.42e-04	0.831	0.854	0.825	0.824	NS	NS	NS	NS	chr21	32627192	+	NA	NA	NA	NA	NA	NA	chr21:32624144-32624382	S_Shelf	TIAM1	NM_003253	Body			NA				NA
cg23548577	0.0466	1.49e-12	0.0018	8.35e-01	0.0447	2.39e-06	1.79e-09	5.98e-06	0.765	0.796	0.756	0.756	NS	NS	NS	NS	chr2	39890554	-	NA	NA	NA	NA	NA	NA	chr2:39893121-39893496	N_Shelf						NA				NA
cg23576092	0.0287	6.71e-06	0.0044	4.29e-01	0.0243	9.58e-04	7.99e-07	1.04e-03	0.732	0.75	0.727	0.725	NS	NS	NS	NS	chr2	28543298	+	NA	NA	NA	NA	NA	NA		OpenSea	BRE;BRE;BRE;BRE;BRE	NM_199193;NM_199191;NM_004899;NM_199194;NM_199192	3'UTR;Body;Body;Body;3'UTR			TRUE				NA
cg23580000	0.0353	4.92e-11	0.0093	1.59e-01	0.026	1.55e-04	1.72e-08	4.35e-05	0.833	0.862	0.83	0.82	C	NS	NS	NS	chr16	50322156	+	rs61731918	0.013513	NA	NA	NA	NA		OpenSea	ADCY7	NM_001114	1stExon			NA				NA
cg23595055	-0.0287	7.41e-06	-0.009	2.43e-01	-0.0197	2.11e-02	7.11e-05	2.63e-02	0.633	0.614	0.632	0.64	NS	NS	NS	NS	chr1	167063668	+	NA	NA	NA	NA	NA	NA		OpenSea	DUSP27	NM_001080426	TSS1500			TRUE				NA
cg23599110	0.0181	1.82e-04	-0.0008	8.58e-01	0.019	9.76e-04	1.71e-04	4.46e-02	0.855	0.866	0.856	0.854	NS	NS	NS	NS	chr2	12969272	+	NA	NA	NA	NA	NA	NA		OpenSea						TRUE				NA
cg23664174	0.0267	1.52e-07	0.0061	3.63e-01	0.0206	8.62e-03	3.52e-06	3.30e-03	0.628	0.647	0.627	0.623	NS	NS	NS	NS	chr4	54357316	+	NA	NA	NA	NA	NA	NA		OpenSea	LNX1;LNX1	NM_032622;NM_001126328	Body;Body			TRUE		4:54357261-54357484	Unclassified_Cell_type_specific	TRUE
cg23679982	0.0106	4.08e-05	-0.0015	6.23e-01	0.0121	2.96e-04	1.32e-04	3.82e-02	0.895	0.897	0.89	0.894	NS	NS	NS	NS	chr17	1686737	+	NA	NA	NA	NA	NA	NA		OpenSea	SMYD4	NM_052928	Body			NA	17:1633338-1633518	17:1686655-1688004	Unclassified	NA
cg23680900	-0.0104	7.53e-11	-0.0027	1.87e-01	-0.0077	3.23e-04	1.71e-08	4.35e-05	0.103	0.095	0.102	0.104	NS	I	NS	I	chr15	75017924	-	NA	NA	NA	NA	NA	NA	chr15:75018186-75019336	N_Shore	CYP1A1	NM_000499	TSS200			NA		15:75017651-75019215	Unclassified_Cell_type_specific	TRUE
cg23707540	0.0409	3.11e-06	-0.0074	3.00e-01	0.0483	3.74e-07	4.96e-08	1.04e-04	0.175	0.211	0.152	0.166	NS	NS	NS	NS	chr10	126836038	-	NA	NA	NA	NA	NA	NA	chr10:126839791-126841034	N_Shelf	CTBP2;CTBP2	NM_001083914;NM_001329	5'UTR;5'UTR			TRUE				TRUE
cg23721533	-0.0217	1.28e-02	0.0235	5.92e-03	-0.0452	2.25e-05	1.84e-04	4.67e-02	0.69	0.68	0.713	0.69	NS	NS	NS	NS	chr6	38129040	+	NA	NA	rs56114002	0.166972	NA	NA		OpenSea						NA	6:38236559-38237211			NA
cg23764603	0.0221	2.42e-05	0.0118	7.03e-02	0.0104	1.46e-01	1.95e-04	4.80e-02	0.497	0.511	0.499	0.489	NS	NS	NS	NS	chr17	19976820	+	NA	NA	NA	NA	NA	NA		OpenSea						TRUE				NA
cg23791626	0.044	2.33e-11	0.0163	2.38e-02	0.0277	5.46e-04	2.92e-10	1.30e-06	0.367	0.396	0.366	0.358	NS	NS	NS	NS	chr17	65542892	-	NA	NA	NA	NA	NA	NA		OpenSea	PITPNC1;PITPNC1	NM_181671;NM_012417	Body;Body			TRUE		17:65542878-65543000	Unclassified_Cell_type_specific	NA
cg23792115	-0.0178	9.92e-06	-0.0021	6.96e-01	-0.0157	1.30e-02	1.16e-04	3.52e-02	0.71	0.708	0.713	0.709	NS	NS	NS	NS	chr17	79254229	-	NA	NA	NA	NA	NA	NA	chr17:79254407-79254608	N_Shore	SLC38A10;SLC38A10	NM_001037984;NM_138570	Body;Body			NA	17:76868679-76869291			NA
cg23817981	0.0219	1.41e-06	0.0025	6.77e-01	0.0194	3.22e-03	4.50e-05	1.97e-02	0.764	0.775	0.758	0.759	NS	NS	NS	NS	chr3	32993063	+	NA	NA	NA	NA	NA	NA		OpenSea	CCR4	NM_005508	TSS200			NA		3:32992895-32993419	Unclassified_Cell_type_specific	NA
cg23834919	0.0447	9.84e-09	0.0084	3.23e-01	0.0364	1.81e-04	2.38e-08	5.76e-05	0.688	0.709	0.684	0.678	NS	NS	NS	NS	chr11	122078745	+	NA	NA	NA	NA	NA	NA		OpenSea						TRUE		11:122078041-122078790	Unclassified_Cell_type_specific	NA
cg23836904	0.0073	1.33e-03	0.0096	6.54e-04	-0.0023	4.78e-01	1.74e-04	4.50e-02	0.096	0.099	0.102	0.094	NS	NS	NS	NS	chr2	25599488	-	NA	NA	NA	NA	NA	NA	chr2:25599676-25599895	N_Shore						TRUE		2:25598323-25600659	Promoter_Associated	NA
cg23866687	0.0233	6.53e-06	-0.0004	9.54e-01	0.0236	1.04e-03	1.82e-04	4.64e-02	0.73	0.746	0.725	0.727	NS	NS	NS	NS	chr11	96026956	+	NA	NA	NA	NA	NA	NA		OpenSea	MAML2	NM_032427	Body			TRUE				NA
cg23883738	0.0039	1.58e-02	-0.006	1.17e-02	0.0099	1.67e-04	8.66e-05	2.96e-02	0.947	0.948	0.94	0.947	NS	NS	NS	NS	chr2	179974586	+	NA	NA	NA	NA	NA	NA		OpenSea	SESTD1	NM_178123	3'UTR			NA				NA
cg23909079	-0.0163	1.20e-05	-0.0001	9.72e-01	-0.0161	4.90e-04	2.15e-05	1.24e-02	0.425	0.416	0.435	0.428	NS	NS	NS	NS	chr10	87403707	+	NA	NA	NA	NA	NA	NA		OpenSea	GRID1	NM_017551	Body			NA				NA
cg23928234	0.0247	7.42e-10	0.0008	8.80e-01	0.0239	2.85e-05	1.34e-07	2.36e-04	0.89	0.909	0.886	0.885	NS	NS	NS	NS	chr4	184235706	+	NA	NA	NA	NA	NA	NA		OpenSea	WWC2	NM_024949	Body			NA	4:184472578-184472701			NA
cg23936766	0.0189	3.63e-05	-0.0033	5.58e-01	0.0223	3.29e-04	8.95e-05	3.01e-02	0.744	0.76	0.732	0.739	NS	NS	NS	NS	chr1	230406371	-	NA	NA	NA	NA	NA	NA		OpenSea	GALNT2	NM_004481	Body			TRUE		1:230406317-230406737	Unclassified_Cell_type_specific	NA
cg23986143	0.0305	2.26e-05	0.0011	8.98e-01	0.0294	2.14e-03	9.71e-05	3.17e-02	0.683	0.7	0.674	0.68	NS	NS	NS	NS	chr7	76054256	+	NA	NA	NA	NA	NA	NA		OpenSea	ZP3;ZP3	NM_007155;NM_001110354	5'UTR;TSS200			NA				NA
cg23999801	0.0178	8.16e-06	0.0004	9.30e-01	0.0174	1.91e-03	3.29e-05	1.61e-02	0.505	0.519	0.502	0.503	NS	NS	NS	NS	chr10	126254661	-	rs73369441	0.045205	NA	NA	NA	NA		OpenSea	LHPP;LHPP	NM_022126;NM_001167880	Body;Body			TRUE		10:126254654-126254826	Unclassified_Cell_type_specific	TRUE
cg24003649	-0.0158	5.95e-03	-0.0298	1.14e-04	0.014	9.40e-02	6.24e-05	2.43e-02	0.289	0.283	0.268	0.293	NS	NS	NS	NS	chr14	84105960	+	NA	NA	NA	NA	NA	NA		OpenSea						NA	14:83175532-83175778			NA
cg24017800	0.0334	3.29e-06	-0.0057	4.90e-01	0.0391	2.72e-05	6.87e-07	9.15e-04	0.398	0.424	0.379	0.39	NS	NS	NS	NS	chr17	14276682	-	NA	NA	NA	NA	NA	NA		OpenSea						TRUE				NA
cg24033742	-0.0202	2.54e-05	-0.0001	9.81e-01	-0.0201	1.85e-03	1.32e-04	3.82e-02	0.54	0.528	0.543	0.543	NS	NS	NS	NS	chr1	38493031	-	rs60491838	0.034735	NA	NA	NA	NA		OpenSea						NA		1:38491669-38493164	Gene_Associated	NA
cg24062310	0.0426	1.79e-07	0.0061	5.54e-01	0.0366	2.25e-03	1.95e-06	2.14e-03	0.486	0.521	0.48	0.475	NS	NS	NS	NS	chr19	41289994	-	NA	NA	NA	NA	NA	NA	chr19:41292591-41292856	N_Shelf	RAB4B	NM_016154	Body			NA				NA
cg24069262	-0.0159	1.84e-04	0.0025	5.72e-01	-0.0184	5.75e-04	3.10e-05	1.56e-02	0.792	0.779	0.798	0.796	NS	NS	NS	NS	chr19	56180134	-	NA	NA	NA	NA	NA	NA	chr19:56176635-56176918	S_Shelf	U2AF2;U2AF2	NM_001012478;NM_007279	Body;Body			NA	19:60871946-60872070			NA
cg24083702	-0.0217	1.35e-04	0.0011	8.55e-01	-0.0227	5.79e-04	1.90e-04	4.75e-02	0.536	0.526	0.54	0.539	NS	NS	NS	NS	chr19	41281104	+	rs2233153	0.1	NA	NA	NA	NA	chr19:41283880-41284276	N_Shelf	MIA	NM_006533	TSS200			NA				NA
cg24092253	0.0178	4.28e-05	0.0145	3.78e-03	0.0032	5.83e-01	6.48e-05	2.49e-02	0.251	0.264	0.254	0.247	NS	NS	NS	NS	chr20	61848099	-	rs73151455	0.328617	NA	NA	NA	NA	chr20:61846843-61848103	Island	YTHDF1	NM_017798	TSS1500			NA				NA
cg24109739	-0.0176	1.65e-04	0.0093	8.70e-02	-0.0269	5.19e-05	1.09e-05	7.58e-03	0.728	0.72	0.738	0.728	NS	NS	NS	NS	chr11	68180666	+	NA	NA	rs72934434	0.011285	rs72934434	0.011285	chr11:68181086-68181289	N_Shore	LRP5	NM_002335	Body			NA	11:67937160-67937374			TRUE
cg24136700	0.0444	4.56e-08	-0.0014	8.78e-01	0.0457	1.09e-05	1.45e-07	2.48e-04	0.249	0.279	0.239	0.243	NS	NS	NS	NS	chr17	17696044	-	NA	NA	NA	NA	NA	NA	chr17:17697710-17698063	N_Shore	RAI1	NM_030665	5'UTR			TRUE	17:17636355-17637213	17:17695925-17696688	Unclassified_Cell_type_specific	TRUE
cg24152098	-0.0303	7.81e-05	0.0066	4.10e-01	-0.037	8.70e-05	2.46e-05	1.36e-02	0.423	0.402	0.438	0.429	NS	NS	NS	NS	chr13	113707579	-	NA	NA	NA	NA	NA	NA	chr13:113705500-113705778	S_Shore	MCF2L;MCF2L	NM_001112732;NM_024979	Body;Body			NA	13:112755461-112755581			NA
cg24177452	0.0456	3.61e-13	0.0012	8.83e-01	0.0444	3.15e-07	1.41e-11	8.77e-08	0.711	0.743	0.698	0.701	C	NS	NS	NS	chr17	27494295	+	NA	NA	NA	NA	NA	NA	chr17:27493203-27493880	S_Shore	MYO18A;MYO18A	NM_078471;NM_203318	5'UTR;5'UTR			NA				NA
cg24182584	0.0417	4.59e-05	0.0229	3.59e-02	0.0188	1.24e-01	1.72e-04	4.49e-02	0.803	0.83	0.806	0.792	NS	NS	NS	NS	chr15	75047385	+	rs2470890	0.384289	NA	NA	NA	NA		OpenSea	CYP1A2	NM_000761	Body			NA	15:72834377-72834466			NA
cg24193588	-0.0459	1.46e-15	0.0002	9.76e-01	-0.0461	2.10e-10	2.68e-14	3.17e-10	0.663	0.63	0.675	0.673	NS	NS	NS	NS	chr2	101736745	+	NA	NA	NA	NA	NA	NA		OpenSea	TBC1D8	NM_001102426	Body			TRUE				NA
cg24197051	-0.0145	1.42e-04	0.0006	8.89e-01	-0.0151	1.87e-03	8.23e-05	2.86e-02	0.631	0.623	0.636	0.634	NS	NS	NS	NS	chr10	99349361	-	NA	NA	NA	NA	NA	NA		OpenSea	C10orf62;DHDPSL;DHDPSL	NM_001009997;NM_138413;NM_001134670	TSS200;Body;Body			NA				NA
cg24200753	0.0295	1.23e-04	-0.0113	1.10e-01	0.0408	7.15e-07	3.60e-05	1.69e-02	0.383	0.404	0.366	0.378	NS	NS	NS	NS	chr3	19055533	+	rs77947209	0.031712	NA	NA	NA	NA		OpenSea						TRUE				NA
cg24259363	0.016	4.64e-04	0.0001	9.81e-01	0.0159	3.17e-03	1.96e-04	4.82e-02	0.132	0.144	0.127	0.129	NS	NS	NS	NS	chr3	8525217	+	NA	NA	NA	NA	NA	NA		OpenSea						TRUE				TRUE
cg24288715	0.0465	2.06e-11	0.0043	5.99e-01	0.0422	1.67e-05	1.40e-09	4.89e-06	0.687	0.718	0.682	0.676	NS	NS	NS	NS	chr6	163745629	-	NA	NA	NA	NA	NA	NA		OpenSea	LOC285796	NR_028390	TSS200			NA				NA
cg24304518	0.0192	1.16e-04	0.0047	4.00e-01	0.0145	2.25e-02	9.72e-05	3.17e-02	0.713	0.721	0.707	0.71	NS	NS	NS	NS	chr2	113299015	+	NA	NA	NA	NA	NA	NA	chr2:113299403-113300284	N_Shore	POLR1B;POLR1B	NM_019014;NM_001137604	TSS1500;TSS1500			NA				NA
cg24325991	0.0122	4.28e-06	0.0052	7.05e-02	0.007	2.68e-02	6.44e-06	5.26e-03	0.178	0.186	0.176	0.174	NS	NS	NS	NS	chr1	184943911	-	NA	NA	NA	NA	NA	NA	chr1:184942862-184943777	S_Shore	FAM129A	NM_052966	TSS1500			NA		1:184942323-184944202	Promoter_Associated	NA
cg24333845	0.0245	3.68e-05	0.0003	9.66e-01	0.0242	2.95e-03	1.98e-04	4.83e-02	0.528	0.545	0.511	0.524	NS	NS	NS	NS	chr3	152016806	-	NA	NA	NA	NA	NA	NA		OpenSea	MBNL1;MBNL1;MBNL1;MBNL1;MBNL1;MBNL1;MBNL1	NM_207295;NM_021038;NM_207297;NM_207293;NM_207296;NM_207294;NM_207292	TSS1500;5'UTR;TSS1500;TSS1500;TSS1500;TSS1500;5'UTR			TRUE				NA
cg24359926	0.0275	3.16e-05	-0.0029	6.91e-01	0.0303	1.52e-04	2.07e-05	1.21e-02	0.486	0.506	0.476	0.479	NS	NS	NS	NS	chr3	47138673	-	NA	NA	NA	NA	NA	NA		OpenSea	SETD2	NM_014159	Body			TRUE				NA
cg24363858	-0.0319	6.78e-10	0.0032	6.38e-01	-0.035	1.54e-06	1.62e-09	5.53e-06	0.771	0.749	0.776	0.778	NS	NS	NS	NS	chr6	138752062	+	NA	NA	NA	NA	NA	NA		OpenSea	NHSL1;NHSL1	NM_001144060;NM_020464	Body;Body			NA	6:138793716-138793765			NA
cg24376295	-0.0039	9.46e-06	-0.0002	8.92e-01	-0.0037	5.58e-03	1.53e-04	4.17e-02	0.045	0.042	0.045	0.045	NS	NS	NS	NS	chr3	188665276	-	NA	NA	NA	NA	NA	NA	chr3:188665275-188665552	Island						NA	3:190147878-190148655	3:188664402-188665495	Unclassified_Cell_type_specific	TRUE
cg24395387	0.0056	3.52e-05	0.0025	1.63e-01	0.0032	8.66e-02	1.97e-04	4.82e-02	0.947	0.951	0.949	0.947	NS	NS	NS	NS	chr4	519570	-	rs28409728	0.023766	NA	NA	NA	NA		OpenSea	PIGG;PIGG	NM_017733;NM_001127178	Body;Body			NA	4:509570-509740			NA
cg24435024	0.0017	3.05e-02	0.0035	6.51e-05	-0.0018	8.37e-02	7.15e-05	2.64e-02	0.04	0.041	0.043	0.04	NS	NS	NS	NS	chr20	49411312	+	NA	NA	NA	NA	NA	NA	chr20:49411401-49412142	N_Shore	BCAS4;BCAS4;BCAS4	NM_198799;NM_001010974;NM_017843	TSS200;TSS200;TSS200			NA	20:48844272-48845592	20:49410635-49412537	Promoter_Associated	NA
cg24435571	0.0274	1.01e-05	0.0069	3.23e-01	0.0205	8.21e-03	6.27e-05	2.44e-02	0.654	0.675	0.646	0.644	NS	NS	NS	NS	chr10	104436140	+	NA	NA	NA	NA	NA	NA		OpenSea	ARL3	NM_004311	3'UTR			TRUE				TRUE
cg24450157	-0.0004	3.75e-01	0.0022	6.00e-04	-0.0026	4.72e-04	1.88e-04	4.73e-02	0.023	0.023	0.025	0.023	NS	NS	NS	NS	chr6	30640543	+	NA	NA	NA	NA	NA	NA	chr6:30640431-30640853	Island	DHX16;DHX16	NM_003587;NM_001164239	1stExon;Body			NA	6:30748207-30748899	6:30640152-30641180	Promoter_Associated	NA
cg24479752	0.0261	1.53e-04	0.0024	7.25e-01	0.0238	3.73e-03	1.33e-04	3.84e-02	0.25	0.268	0.241	0.247	NS	NS	NS	NS	chr6	30005173	-	NA	NA	NA	NA	NA	NA		OpenSea	NCRNA00171	NR_026751	Body			NA		6:30004654-30005717	Unclassified	NA
cg24482246	0.0649	7.63e-08	-0.0066	6.21e-01	0.0715	3.23e-06	1.83e-08	4.57e-05	0.712	0.746	0.692	0.703	NS	NS	NS	NS	chr17	19548992	+	NA	NA	NA	NA	NA	NA	chr17:19551344-19552483	N_Shelf						NA				NA
cg24482747	0.0227	1.22e-07	0.0005	9.27e-01	0.0222	1.65e-04	3.74e-06	3.47e-03	0.61	0.627	0.604	0.607	NS	NS	NS	NS	chr12	123315780	+	NA	NA	NA	NA	NA	NA	chr12:123319750-123321043	N_Shelf						NA				TRUE
cg24544105	-0.0273	1.98e-07	0.0023	7.00e-01	-0.0296	2.32e-05	3.60e-07	5.39e-04	0.433	0.411	0.44	0.438	NS	NS	NS	NS	chr2	74753312	+	NA	NA	NA	NA	NA	NA	chr2:74756223-74757930	N_Shelf	DQX1;DQX1	NM_133637;NM_133637	1stExon;5'UTR	low-CpG:74606819-74606897		NA				TRUE
cg24577455	0.0462	9.42e-15	-0.0007	9.00e-01	0.0469	2.71e-11	6.43e-15	9.32e-11	0.465	0.497	0.454	0.458	NS	NS	NS	NS	chr1	2069012	-	NA	NA	NA	NA	NA	NA	chr1:2066367-2066666	S_Shelf	PRKCZ;PRKCZ;PRKCZ	NM_001033582;NM_002744;NM_001033581	5'UTR;Body;5'UTR			NA		1:2068894-2069102	Unclassified_Cell_type_specific	NA
cg24583987	0.0596	1.70e-12	-0.0022	8.38e-01	0.0619	2.02e-07	1.00e-10	4.73e-07	0.582	0.623	0.565	0.567	NS	NS	NS	NS	chr1	42618041	+	NA	NA	NA	NA	NA	NA		OpenSea	GUCA2B	NM_007102	TSS1500			NA				NA
cg24636540	-0.0201	9.36e-07	-0.0072	2.14e-01	-0.0129	3.90e-02	5.25e-05	2.18e-02	0.757	0.743	0.756	0.763	NS	NS	NS	NS	chr6	31746919	-	rs34120100	0.011848	NA	NA	NA	NA		OpenSea	VARS	NM_006295	Body			NA	6:31854774-31855249			NA
cg24641276	0.0125	1.35e-03	-0.0101	2.55e-02	0.0226	6.19e-06	1.02e-04	3.27e-02	0.444	0.445	0.43	0.445	NS	NS	NS	NS	chr5	170743715	-	NA	NA	NA	NA	NA	NA	chr5:170743178-170744107	Island					DMR	TRUE	5:170675784-170676720			NA
cg24642236	0.0104	1.63e-08	0.0029	1.06e-01	0.0074	7.25e-04	8.12e-09	2.29e-05	0.077	0.081	0.075	0.074	NS	NS	NS	NS	chr1	156460304	-	NA	NA	NA	NA	NA	NA		OpenSea	MEF2D	NM_005920	5'UTR			TRUE		1:156460256-156461587	Promoter_Associated	TRUE
cg24674887	-0.0188	5.64e-03	0.0186	7.80e-03	-0.0375	9.04e-06	6.30e-05	2.44e-02	0.637	0.627	0.655	0.637	NS	NS	NS	NS	chr1	20092256	-	NA	NA	rs80251264	0.017376	rs80251264	0.017376		OpenSea	TMCO4	NM_181719	Body			TRUE				TRUE
cg24685109	-0.0203	6.30e-08	-0.0033	4.41e-01	-0.017	2.88e-04	9.95e-07	1.26e-03	0.533	0.517	0.532	0.54	NS	NS	NS	NS	chr15	43477090	+	NA	NA	NA	NA	NA	NA	chr15:43477588-43477816	N_Shore	TMEM62;CCNDBP1;CCNDBP1;CCNDBP1;CCNDBP1	NM_024956;NM_012142;NM_037370;NR_027513;NR_027514	3'UTR;TSS1500;TSS1500;TSS1500;TSS1500			NA		15:43476922-43480165	Promoter_Associated	NA
cg24703339	0.014	3.84e-05	-0.0125	6.38e-03	0.0264	1.74e-07	1.07e-07	1.98e-04	0.396	0.406	0.382	0.395	NS	NS	NS	NS	chr1	12600744	+	NA	NA	NA	NA	NA	NA	chr1:12600347-12600556	S_Shore						TRUE				TRUE
cg24718756	0.0505	3.29e-15	-0.0047	6.19e-01	0.0552	1.85e-08	8.49e-14	8.61e-10	0.542	0.585	0.526	0.532	NS	NS	NS	NS	chr5	126308095	+	NA	NA	NA	NA	NA	NA		OpenSea	MARCH3	NM_178450	5'UTR			TRUE		5:126307928-126308553	Unclassified	NA
cg24718970	0.0062	5.23e-04	-0.0022	2.63e-01	0.0084	2.63e-04	6.65e-05	2.52e-02	0.935	0.939	0.933	0.934	NS	NS	NS	NS	chr11	61662947	+	NA	NA	NA	NA	NA	NA	chr11:61658569-61659592	S_Shelf						NA				NA
cg24725201	-0.0278	3.86e-05	-0.0108	1.48e-01	-0.017	5.14e-02	7.43e-05	2.69e-02	0.812	0.794	0.806	0.82	NS	NS	NS	NS	chr11	2753818	-	rs2283219	0.028794	NA	NA	NA	NA		OpenSea	KCNQ1;KCNQ1	NM_000218;NM_181798	Body;Body			NA	11:2710356-2710527			NA
cg24735129	-0.0312	6.69e-07	-0.0062	3.75e-01	-0.025	1.50e-03	4.15e-07	6.11e-04	0.38	0.351	0.376	0.39	NS	NS	NS	NS	chr11	70957520	+	NA	NA	NA	NA	NA	NA		OpenSea					RDMR	TRUE				NA
cg24758280	0.0236	4.58e-05	0.006	3.84e-01	0.0176	2.40e-02	1.84e-04	4.67e-02	0.768	0.783	0.763	0.763	NS	NS	NS	NS	chr2	208494443	+	NA	NA	NA	NA	NA	NA	chr2:208489428-208491030	S_Shelf						NA				NA
cg24773770	0.0194	7.79e-08	0.001	8.46e-01	0.0185	3.97e-04	9.72e-06	7.03e-03	0.572	0.587	0.565	0.566	NS	NS	NS	NS	chr12	52291288	-	NA	NA	NA	NA	NA	NA	chr12:52294173-52294632	N_Shelf						NA				NA
cg24776427	-0.0198	5.91e-04	0.009	1.61e-01	-0.0289	1.27e-04	1.91e-04	4.76e-02	0.803	0.793	0.809	0.807	NS	NS	NS	NS	chr15	37294113	-	NA	NA	NA	NA	NA	NA		OpenSea	MEIS2;MEIS2;MEIS2;MEIS2;MEIS2;MEIS2;MEIS2	NM_172316;NM_170674;NM_170675;NM_172315;NM_002399;NM_170677;NM_170676	Body;Body;Body;Body;Body;Body;Body			TRUE				NA
cg24834394	0.0349	8.18e-05	-0.0028	7.89e-01	0.0377	8.19e-04	2.07e-04	4.94e-02	0.684	0.71	0.671	0.677	NS	NS	NS	NS	chr12	12620789	-	rs888202	0.140517	NA	NA	NA	NA		OpenSea						NA		12:12620184-12620894	Unclassified_Cell_type_specific	NA
cg24835159	-0.019	6.34e-06	0.0041	4.45e-01	-0.0231	7.67e-05	9.55e-06	6.95e-03	0.124	0.112	0.131	0.128	NS	NS	NS	NS	chr17	56494554	-	NA	NA	NA	NA	NA	NA		OpenSea	RNF43;RNF43	NM_017763;NM_017763	5'UTR;1stExon			NA		17:56494468-56495640	Unclassified	NA
cg24848787	0.0193	2.23e-04	0.0194	9.60e-04	-0.0001	9.90e-01	1.08e-04	3.40e-02	0.392	0.402	0.395	0.389	NS	NS	NS	NS	chr15	58844359	-	NA	NA	NA	NA	NA	NA		OpenSea	LIPC	NM_000236	Body			NA	15:56631472-56632032			NA
cg24863152	0.0101	3.07e-06	0.0025	3.22e-01	0.0077	6.69e-03	8.87e-05	3.00e-02	0.517	0.524	0.513	0.514	NS	NS	NS	NS	chr6	151134876	+	NA	NA	NA	NA	NA	NA		OpenSea	PLEKHG1	NM_001029884	Body			TRUE		6:151134869-151134923	Unclassified_Cell_type_specific	NA
cg24865110	0.0301	1.77e-07	0.0092	1.85e-01	0.0209	7.35e-03	1.21e-06	1.49e-03	0.345	0.367	0.337	0.338	NS	NS	NS	NS	chr17	57407818	+	NA	NA	NA	NA	NA	NA	chr17:57408787-57410145	N_Shore	YPEL2	NM_001005404	TSS1500			TRUE		17:57406381-57407893	Unclassified	NA
cg24873171	-0.0198	2.30e-05	-0.006	2.66e-01	-0.0138	3.03e-02	1.86e-04	4.70e-02	0.677	0.669	0.675	0.679	NS	NS	NS	NS	chr15	43501932	-	NA	NA	NA	NA	NA	NA		OpenSea	EPB42;EPB42	NM_000119;NM_001114134	Body;Body			NA				NA
cg24882097	-0.0084	1.18e-06	-0.0039	9.02e-02	-0.0045	8.90e-02	2.71e-05	1.44e-02	0.066	0.064	0.063	0.066	NS	NS	NS	NS	chr11	102188439	-	NA	NA	NA	NA	NA	NA	chr11:102188179-102188440	Island	BIRC3;BIRC3	NM_182962;NM_001165	5'UTR;5'UTR		RDMR	TRUE	11:101693184-101693650	11:102187818-102189698	Promoter_Associated	NA
cg24890964	-0.0197	1.39e-04	-0.0002	9.67e-01	-0.0195	6.46e-03	2.03e-04	4.91e-02	0.646	0.634	0.641	0.649	NS	NS	NS	NS	chr20	36153642	-	NA	NA	NA	NA	NA	NA	chr20:36156022-36156669	N_Shelf	BLCAP;BLCAP;BLCAP;BLCAP;BLCAP	NM_001167821;NM_001167823;NM_001167820;NM_001167822;NM_006698	5'UTR;TSS1500;5'UTR;5'UTR;5'UTR			TRUE				TRUE
cg24904788	-0.0253	2.11e-05	-0.0271	3.27e-05	0.0018	8.14e-01	2.75e-05	1.45e-02	0.645	0.634	0.626	0.655	NS	NS	NS	NS	chr11	45114842	+	rs111524839	0.013266	NA	NA	NA	NA		OpenSea	PRDM11	NM_020229	TSS1500			NA				NA
cg24913349	0.0118	5.39e-07	0.0009	7.62e-01	0.011	4.40e-04	5.34e-06	4.57e-03	0.087	0.096	0.085	0.084	NS	NS	NS	NS	chr5	38557634	+	NA	NA	NA	NA	NA	NA	chr5:38556222-38557563	S_Shore	LIFR;LIFR	NM_001127671;NM_002310	TSS1500;5'UTR		DMR	NA	5:38591865-38593392			NA
cg24936179	-0.0438	1.76e-05	0.0035	7.92e-01	-0.0473	7.69e-04	5.54e-05	2.25e-02	0.727	0.692	0.745	0.732	NS	NS	NS	NS	chr20	62398989	+	NA	NA	NA	NA	NA	NA	chr20:62398409-62398990	Island	ZBTB46	NM_025224	Body			NA				NA
cg24968964	-0.0144	4.64e-07	-0.0037	3.50e-01	-0.0108	1.82e-02	3.97e-06	3.63e-03	0.896	0.889	0.893	0.898	NS	NS	NS	NS	chr11	134026755	-	NA	NA	NA	NA	NA	NA		OpenSea	NCAPD3	NM_015261	Body			NA	11:133531744-133532154			NA
cg24969820	0.007	1.23e-05	0.0042	4.95e-02	0.0028	2.42e-01	2.07e-04	4.94e-02	0.087	0.09	0.091	0.086	NS	NS	NS	NS	chr3	98497864	+	NA	NA	NA	NA	NA	NA		OpenSea	ST3GAL6	NM_006100	Body			TRUE				TRUE
cg24995083	-0.0338	3.15e-06	-0.0004	9.63e-01	-0.0335	1.17e-04	2.96e-05	1.51e-02	0.764	0.739	0.769	0.77	NS	NS	NS	NS	chr14	95787435	+	NA	NA	NA	NA	NA	NA	chr14:95785752-95786151	S_Shore	CLMN	NM_024734	TSS1500			NA		14:95787204-95787488	Unclassified_Cell_type_specific	NA
cg25004838	0.0259	9.77e-06	0.0102	1.67e-01	0.0157	5.34e-02	1.69e-04	4.43e-02	0.59	0.61	0.59	0.582	NS	NS	NS	NS	chr6	32112189	+	NA	NA	NA	NA	NA	NA		OpenSea					DMR	NA				NA
cg25012649	-0.0252	6.33e-08	-0.0054	4.18e-01	-0.0198	4.91e-03	1.92e-06	2.12e-03	0.701	0.681	0.701	0.709	NS	NS	NS	NS	chr8	485766	-	rs28503665	0.260731	NA	NA	NA	NA		OpenSea	C8orf42	NM_175075	Body			TRUE				NA
cg25031061	0.0245	1.96e-06	0.0024	6.87e-01	0.0222	1.26e-03	6.07e-06	5.01e-03	0.423	0.434	0.419	0.422	NS	NS	NS	NS	chr1	36809495	-	NA	NA	NA	NA	NA	NA	chr1:36807362-36807584	S_Shore	STK40	NM_032017	Body			TRUE				NA
cg25054841	-0.0287	2.05e-04	-0.0082	2.49e-01	-0.0205	1.81e-02	1.71e-04	4.47e-02	0.533	0.517	0.531	0.539	NS	NS	NS	NS	chr10	1247653	-	NA	NA	rs12261719	0.017336	NA	NA		OpenSea	ADARB2	NM_018702	Body			NA	10:1237440-1237713			NA
cg25098793	0.0284	1.26e-05	-0.0061	4.78e-01	0.0345	2.67e-04	1.52e-04	4.15e-02	0.868	0.89	0.856	0.862	NS	NS	NS	NS	chr1	55332551	+	NA	NA	NA	NA	NA	NA		OpenSea	DHCR24	NM_014762	Body			TRUE				NA
cg25112191	0.0276	3.20e-11	0.0017	6.99e-01	0.0258	1.13e-06	3.57e-11	1.99e-07	0.556	0.575	0.548	0.552	C	NS	NS	NS	chr1	151804260	-	NA	NA	NA	NA	NA	NA		OpenSea	RORC;RORC	NM_005060;NM_005060	1stExon;5'UTR	low-CpG:150070849-150070927		NA				NA
cg25123566	0.0273	6.16e-06	0.0018	8.28e-01	0.0255	5.06e-03	4.04e-05	1.83e-02	0.719	0.73	0.705	0.716	NS	NS	NS	NS	chr12	47610734	+	NA	NA	NA	NA	NA	NA		OpenSea	FAM113B;LOC100233209	NM_138371;NR_026544	5'UTR;TSS1500			NA		12:47609972-47610867	Promoter_Associated_Cell_type_specific	NA
cg25150953	0.0301	1.75e-04	0.0037	6.32e-01	0.0264	5.59e-03	7.68e-05	2.74e-02	0.183	0.205	0.171	0.176	NS	I	NS	NS	chr4	41540229	-	rs28718072	0.077626	NA	NA	NA	NA		OpenSea	LIMCH1;LIMCH1;LIMCH1	NM_014988;NM_001112718;NM_001112717	Body;Body;Body	low-CpG:41234930-41235091		NA				NA
cg25174412	0.0205	3.01e-05	-0.0044	4.99e-01	0.0249	2.79e-04	8.24e-05	2.86e-02	0.768	0.779	0.753	0.764	NS	NS	NS	NS	chr12	105803653	-	NA	NA	NA	NA	NA	NA		OpenSea						TRUE		12:105803613-105803700	Unclassified_Cell_type_specific	NA
cg25186332	-0.022	2.62e-05	0.0052	3.94e-01	-0.0273	1.37e-04	1.96e-05	1.16e-02	0.682	0.66	0.693	0.689	NS	NS	NS	NS	chr12	53776149	-	NA	NA	NA	NA	NA	NA	chr12:53774336-53774603	S_Shore	SP1;SP1	NM_003109;NM_138473	Body;Body		RDMR	TRUE		12:53775334-53776683	Promoter_Associated	NA
cg25189904	-0.0092	2.83e-05	0.0002	9.50e-01	-0.0093	3.56e-04	3.87e-05	1.78e-02	0.097	0.087	0.095	0.099	NS	C	NS	NS	chr1	68299493	+	NA	NA	NA	NA	NA	NA	chr1:68298371-68299315	S_Shore	GNG12	NM_018841	TSS1500			NA	1:68070960-68072208			TRUE
cg25214900	0.0285	7.65e-08	-0.0043	4.41e-01	0.0327	5.01e-07	4.39e-08	9.26e-05	0.445	0.466	0.433	0.441	NS	NS	NS	NS	chr12	79693302	+	NA	NA	NA	NA	NA	NA		OpenSea	SYT1;SYT1;SYT1	NM_005639;NM_001135805;NM_001135806	Body;Body;Body			TRUE				NA
cg25225655	-0.0236	2.84e-06	-0.0066	2.51e-01	-0.017	7.31e-03	1.01e-05	7.17e-03	0.608	0.594	0.605	0.614	NS	NS	NS	NS	chr17	55468616	+	NA	NA	NA	NA	NA	NA		OpenSea	MSI2;MSI2	NM_138962;NM_170721	Body;Body			TRUE				NA
cg25247520	-0.0223	5.64e-05	-0.002	7.15e-01	-0.0203	1.83e-03	1.24e-04	3.67e-02	0.357	0.343	0.361	0.364	NS	C	NS	NS	chr8	128808017	+	NA	NA	NA	NA	NA	NA	chr8:128806081-128806899	S_Shore	MIR1204;PVT1	NR_031609;NR_003367	TSS200;Body		RDMR	NA				NA
cg25323497	-0.022	2.01e-05	-0.0085	1.11e-01	-0.0135	4.04e-02	2.33e-05	1.31e-02	0.285	0.268	0.284	0.29	NS	NS	NS	NS	chr6	46923451	-	NA	NA	NA	NA	NA	NA		OpenSea	GPR116	NM_015234	TSS1500			NA				NA
cg25329415	0.033	7.95e-06	0.0071	3.20e-01	0.0259	3.99e-03	1.08e-05	7.55e-03	0.648	0.669	0.646	0.64	NS	NS	NS	NS	chr6	28076851	+	rs203885	0.093802	NA	NA	NA	NA	chr6:28072464-28072926	S_Shelf						NA		6:28076638-28076887	Unclassified_Cell_type_specific	NA
cg25352733	-0.0265	7.48e-06	-0.011	9.86e-02	-0.0154	4.09e-02	4.56e-05	1.99e-02	0.762	0.749	0.759	0.768	NS	NS	NS	NS	chr1	94060102	-	NA	NA	rs80273723	0.011719	NA	NA		OpenSea	BCAR3	NM_003567	Body			TRUE				NA
cg25398315	-0.0204	1.77e-03	0.0109	1.61e-01	-0.0313	3.97e-04	1.73e-04	4.50e-02	0.629	0.615	0.64	0.63	NS	NS	NS	NS	chr8	135938022	+	NA	NA	NA	NA	NA	NA		OpenSea						TRUE				NA
cg25461300	0.0048	7.99e-03	0.0087	1.62e-04	-0.0039	1.29e-01	3.71e-05	1.73e-02	0.078	0.079	0.084	0.077	NS	NS	NS	NS	chr18	3015372	-	NA	NA	NA	NA	NA	NA	chr18:3012547-3013173	S_Shelf						NA				TRUE
cg25468058	-0.0212	4.88e-05	-0.0014	7.94e-01	-0.0198	2.72e-03	1.13e-04	3.48e-02	0.546	0.532	0.551	0.55	NS	NS	NS	NS	chr1	150953680	+	NA	NA	NA	NA	NA	NA		OpenSea	ANXA9	NM_003568	TSS1500			NA				TRUE
cg25486618	0.025	1.31e-05	0.0082	1.40e-01	0.0168	1.53e-02	7.98e-06	6.22e-03	0.559	0.577	0.552	0.551	NS	NS	NS	NS	chr11	78136642	+	NA	NA	NA	NA	NA	NA		OpenSea						TRUE				NA
cg25489035	0.0363	2.00e-03	0.0502	3.06e-04	-0.0139	3.89e-01	1.74e-04	4.50e-02	0.455	0.467	0.491	0.443	NS	NS	NS	NS	chr7	145057782	-	NA	NA	rs10265359	0.188241	NA	NA		OpenSea						NA	7:144688659-144689121			NA
cg25500616	0.0278	2.48e-04	-0.002	7.84e-01	0.0298	1.65e-03	2.04e-04	4.91e-02	0.536	0.554	0.531	0.534	NS	NS	NS	NS	chr2	131800227	-	NA	NA	NA	NA	NA	NA	chr2:131797362-131798088	S_Shelf	ARHGEF4;ARHGEF4	NM_032995;NM_015320	Body;Body			NA				TRUE
cg25503804	-0.0187	9.38e-05	0.0098	1.25e-01	-0.0285	2.20e-05	5.43e-05	2.22e-02	0.187	0.169	0.195	0.192	NS	NS	NS	NS	chr11	46739832	-	NA	NA	NA	NA	NA	NA		OpenSea	F2	NM_000506	TSS1500			NA		11:46739822-46740104	Unclassified_Cell_type_specific	NA
cg25521400	0.0245	3.01e-06	0.0011	8.46e-01	0.0235	5.97e-04	7.64e-06	6.00e-03	0.572	0.591	0.562	0.565	NS	NS	NS	NS	chr2	62445279	+	NA	NA	NA	NA	NA	NA		OpenSea	B3GNT2	NM_006577	5'UTR			TRUE				NA
cg25562925	0.0151	4.14e-04	-0.0055	3.15e-01	0.0206	1.45e-03	1.72e-04	4.48e-02	0.686	0.69	0.672	0.686	NS	NS	NS	NS	chr2	25110049	-	NA	NA	NA	NA	NA	NA		OpenSea	ADCY3	NM_004036	Body			NA	2:24963553-24963872			NA
cg25585967	0.0825	2.48e-22	0.0225	1.71e-02	0.0599	7.40e-08	1.76e-25	1.50e-20	0.713	0.772	0.709	0.692	C	NS	NS	NS	chr5	14452105	+	NA	NA	NA	NA	NA	NA		OpenSea	TRIO	NM_007118	Body			TRUE				NA
cg25589945	-0.0294	4.27e-08	-0.0032	5.91e-01	-0.0262	7.98e-05	9.51e-07	1.22e-03	0.478	0.448	0.482	0.489	C	NS	NS	NS	chr2	46429383	-	NA	NA	NA	NA	NA	NA		OpenSea						TRUE				NA
cg25591260	0.0218	8.67e-06	0.01	3.78e-02	0.0118	3.97e-02	8.40e-06	6.45e-03	0.467	0.484	0.465	0.461	NS	NS	NS	NS	chr19	38866635	+	NA	NA	NA	NA	NA	NA	chr19:38865263-38865733	S_Shore	PSMD8	NM_002812	Body			NA				NA
cg25629790	0.0184	1.17e-05	0.0112	8.08e-03	0.0072	1.50e-01	5.83e-05	2.33e-02	0.372	0.385	0.371	0.366	NS	NS	NS	NS	chr1	53527412	+	NA	NA	NA	NA	NA	NA	chr1:53527572-53528974	N_Shore	PODN	NM_153703	TSS1500		DMR	TRUE		1:53527342-53527558	Unclassified_Cell_type_specific	TRUE
cg25633772	-0.0216	1.02e-06	-0.0052	3.43e-01	-0.0164	7.13e-03	9.30e-06	6.82e-03	0.582	0.568	0.587	0.586	NS	NS	NS	NS	chr10	88727732	-	rs1240382	0.072494	NA	NA	NA	NA	chr10:88728039-88728720	N_Shore	C10orf116	NM_006829	TSS1500			TRUE		10:88727541-88727790	Unclassified_Cell_type_specific	NA
cg25646708	-0.0163	5.64e-06	-0.0055	2.17e-01	-0.0107	3.54e-02	7.34e-05	2.68e-02	0.529	0.514	0.528	0.536	NS	NS	NS	NS	chr3	134031685	-	NA	NA	NA	NA	NA	NA	chr3:134031662-134032591	Island						NA	3:135514143-135514720			NA
cg25670076	0.0239	3.23e-05	0.0114	7.77e-02	0.0125	1.06e-01	1.06e-04	3.35e-02	0.667	0.683	0.669	0.661	NS	NS	NS	NS	chr6	90807675	+	NA	NA	NA	NA	NA	NA		OpenSea	BACH2;BACH2	NM_021813;NM_001170794	5'UTR;5'UTR			TRUE				NA
cg25702651	0.0561	6.35e-14	0.0042	6.39e-01	0.0519	3.26e-07	8.09e-14	8.41e-10	0.494	0.541	0.48	0.483	NS	NS	NS	NS	chr3	192675515	-	NA	NA	NA	NA	NA	NA		OpenSea						TRUE				TRUE
cg25727853	0.0297	1.93e-06	-0.0011	8.75e-01	0.0308	6.59e-05	1.40e-06	1.69e-03	0.708	0.732	0.696	0.701	NS	NS	NS	NS	chr1	181098609	-	NA	NA	NA	NA	NA	NA		OpenSea						TRUE		1:181098443-181098610	Unclassified_Cell_type_specific	NA
cg25737313	0.0195	6.97e-07	0.0065	2.10e-01	0.013	2.44e-02	4.21e-05	1.89e-02	0.538	0.548	0.535	0.533	NS	NS	NS	NS	chr19	12899557	+	NA	NA	NA	NA	NA	NA	chr19:12900676-12901254	N_Shore						NA		19:12899276-12900080	Promoter_Associated_Cell_type_specific	NA
cg25739016	-0.0246	3.41e-06	-0.0044	4.49e-01	-0.0202	3.55e-03	2.57e-05	1.40e-02	0.571	0.557	0.573	0.574	NS	NS	NS	NS	chr1	167638918	+	NA	NA	NA	NA	NA	NA		OpenSea	RCSD1	NM_052862	Body			TRUE				NA
cg25744552	0.0156	5.79e-05	0.0099	3.05e-02	0.0056	3.02e-01	7.51e-05	2.70e-02	0.354	0.363	0.355	0.351	NS	NS	NS	NS	chr1	117368140	-	NA	NA	NA	NA	NA	NA		OpenSea						TRUE				NA
cg25756617	-0.0204	2.65e-08	-0.0074	6.97e-02	-0.013	5.16e-03	3.24e-07	4.96e-04	0.462	0.452	0.461	0.466	NS	NS	NS	NS	chr1	43734917	+	NA	NA	NA	NA	NA	NA	chr1:43738484-43738829	N_Shelf	TMEM125	NM_144626	TSS1500			NA				NA
cg25821783	0.0309	6.78e-07	0.001	8.96e-01	0.0298	7.99e-04	3.17e-05	1.58e-02	0.583	0.605	0.573	0.575	NS	NS	NS	NS	chr17	63746944	+	NA	NA	NA	NA	NA	NA		OpenSea	CCDC46;CCDC46	NM_001037325;NM_145036	Body;Body			TRUE				TRUE
cg25832796	0.0238	5.52e-07	0.0051	4.01e-01	0.0187	4.82e-03	3.37e-05	1.63e-02	0.329	0.348	0.322	0.323	NS	NS	NS	NS	chr14	24038103	-	NA	NA	NA	NA	NA	NA	chr14:24036399-24037076	S_Shore	JPH4;AP1G2;JPH4	NM_001146028;NM_003917;NM_032452	3'UTR;TSS1500;3'UTR			TRUE		14:24035629-24038473	Promoter_Associated	NA
cg25865108	0.0203	6.59e-05	0.0119	3.33e-02	0.0084	1.97e-01	1.91e-04	4.77e-02	0.521	0.535	0.525	0.514	NS	NS	NS	NS	chr6	45559104	+	NA	NA	NA	NA	NA	NA		OpenSea						TRUE				NA
cg25893679	-0.0225	1.33e-04	0.0013	8.50e-01	-0.0238	3.02e-03	1.54e-04	4.18e-02	0.565	0.555	0.574	0.566	NS	NS	NS	NS	chr7	3214289	-	NA	NA	NA	NA	NA	NA		OpenSea						NA				NA
cg25916135	0.0322	1.75e-05	0.0141	1.30e-01	0.0181	6.01e-02	1.55e-04	4.19e-02	0.523	0.545	0.52	0.515	NS	NS	NS	NS	chr2	59071761	+	NA	NA	NA	NA	NA	NA		OpenSea						TRUE				NA
cg25937884	0.0051	2.02e-05	0.003	2.13e-02	0.0021	1.62e-01	3.20e-05	1.59e-02	0.084	0.086	0.085	0.082	NS	NS	NS	NS	chr5	180674133	-	NA	NA	NA	NA	NA	NA	chr5:180673068-180673694	S_Shore						NA		5:180672931-180674384	Promoter_Associated	NA
cg25957043	0.016	2.45e-05	-0.0054	2.40e-01	0.0215	6.51e-05	1.18e-05	7.97e-03	0.841	0.856	0.83	0.838	NS	NS	NS	NS	chr3	129023906	-	NA	NA	NA	NA	NA	NA		OpenSea	C3orf37;C3orf37	NM_001006109;NM_020187	3'UTR;3'UTR			TRUE				NA
cg25960834	0.0063	6.84e-06	0.0029	9.24e-02	0.0033	9.60e-02	9.72e-05	3.17e-02	0.076	0.08	0.077	0.075	NS	NS	NS	NS	chr20	271741	-	NA	NA	NA	NA	NA	NA	chr20:271055-271437	S_Shore	C20orf96	NM_153269	TSS1500			NA		20:270368-271756	Promoter_Associated	NA
cg26002713	0.0025	5.53e-04	0.0019	1.09e-02	0.0006	5.51e-01	1.52e-04	4.15e-02	0.031	0.032	0.032	0.031	NS	NS	NS	NS	chr11	67806432	-	NA	NA	NA	NA	NA	NA	chr11:67806251-67806611	Island	TCIRG1	NM_006019	TSS200			NA	11:67562860-67563264	11:67806333-67806572	Promoter_Associated	NA
cg26045080	0.0258	3.52e-10	0.0037	4.61e-01	0.0221	3.23e-05	5.91e-09	1.75e-05	0.902	0.922	0.899	0.897	NS	NS	NS	NS	chr1	36807363	-	NA	NA	NA	NA	NA	NA	chr1:36807362-36807584	Island	STK40	NM_032017	Body			NA				NA
cg26056166	-0.0288	4.87e-05	-0.0049	5.26e-01	-0.0238	1.00e-02	1.96e-04	4.81e-02	0.648	0.634	0.646	0.65	NS	NS	NS	NS	chr1	62694587	+	NA	NA	NA	NA	NA	NA		OpenSea						TRUE				NA
cg26057969	-0.0049	2.70e-05	0.0004	7.80e-01	-0.0053	1.53e-03	1.07e-05	7.50e-03	0.085	0.082	0.086	0.086	NS	NS	NS	NS	chr3	127310291	+	NA	NA	NA	NA	NA	NA	chr3:127308568-127310132	S_Shore	TPRA1;TPRA1	NM_001136053;NM_001142646	TSS1500;TSS1500			NA	3:128792399-128793087			NA
cg26063904	0.0198	3.12e-05	0.0127	2.08e-02	0.0072	2.57e-01	8.83e-05	2.99e-02	0.664	0.675	0.668	0.659	NS	NS	NS	NS	chr1	101313199	+	NA	NA	NA	NA	NA	NA		OpenSea						TRUE				NA
[truncated: 118 more rows]

## Sheet: table S3
Table S3: Results from the regional analysis using comb-p : 203 Differentially Methylated Regions including 1023 CpGs
[truncated: 1,025 more rows]

## Sheet: table S4
Table S4: Comparison of the number of CpGs found significantly associated with smoking between the present EDEN study and previous studies conducted on placenta and cord blood
[truncated: 11 more rows]

[truncated: 1 more sheets: 450k annotation codebook]
