# Supplementary material for: Immediate and durable effects of maternal tobacco consumption alter placental DNA methylation in enhancer and imprinted gene-containing regions
Source: BMC Med. 2020 Oct 7;18:306. doi: 10.1186/s12916-020-01736-1 (PMC7542140; doi:10.1186/s12916-020-01736-1)
Supplement: Supplementary file 3 — Additional file 3: Table S5. Imprinted genes whose ICR [50, 51, 86] and/or promoters are affected by tobacco-induced altered DNA methylation profiles. [file 12916_2020_1736_MOESM3_ESM.xlsx]

## Sheet: table2(5) for paper
Additional file 3: Imprinted genes whose ICR and/or promoters are affected by tobacco-induced altered DNA methylation profiles
gene symbol	title	location	type	chrom_text	strand	tx_start	tx_end	cds_start	cds_end	DMR_id	DMR (our paper) (hg19)	DMR_chr_hg19.x	DMR_start_hg19.x	DMR_end_hg19.x	nb of significant probes in our DMR	delta methylation in smoker versus never-smoker (our study)	Placenta differentially methylated loci from Yuen et al. 2011 (a) Hamada et al. 2016 (b)	expressed allele (from db)	ICR methylation (from db or Yuen et al. 2011)	DB	overlap or distance between our DMR and the imprinted gene	Differentially methylated ICR (Court et al. 2014)	overlap or distance between our DMR and ICR (Court et al. 2014)	Differentially methylated ICR (Pervjakova et al. 2016)	overlap or distance between our DMR and ICR (Pervjakova et al 2016)	match with ICR defined by MetaImprint (if match: size of th ICR, if no match: distance from closest ICR)	extra_tab
SEMA3B	semaphorin 3B	3p21.31	protein-coding	3	+	50305039	50314572	50306672	50314137	dmr_39	chr3_50304463_50305084	chr3	50304463	50305084	5	S+	placenta imprinted (a)		P	Yuen 2011 (table S2)	0					na
MCCC1	methylcrotonoyl-CoA carboxylase 1	3q27.1	protein-coding	3	-	182733005	182817365	182733225	182817228	dmr_45	chr3_182816738_182816874	chr3	182816738	182816874	2	S+	placenta imprinted (a, b)		M	Yuen 2011 (table S2)	0					na
NNAT	neuronatin	20q11.23	protein-coding	20	+	36149606	36152090	36149733	36151161	dmr_195	chr20_36148264_36149272	chr20	36148264	36149272	35	S-		P	M	otago/gi	334	chr20_36149618_36149938	<500bp	chr20_36148604_36150528	overlap	match NNAT	x
NNAT	neuronatin	20q11.23	protein-coding	20	+	36149606	36152090	36149733	36151161	dmr_196	chr20_36152813_36153643	chr20	36152813	36153643	5	S-		P	M	otago/gi	723	chr20_36149618_36149938	<3kb	chr20_36148604_36150528	<3kb	match NNAT
BLCAP	BLCAP apoptosis inducing factor	20q11.23	protein-coding	20	-	36145818	36156333	36147312	36147576	dmr_195	chr20_36148264_36149272	chr20	36148264	36149272	35	S-	known (b)	M or P (isoform dependent)	M	otago/gi	0	chr20_36149618_36149938	<500bp	chr20_36148604_36150528	overlap		x
BLCAP	BLCAP apoptosis inducing factor	20q11.23	protein-coding	20	-	36145818	36156333	36147312	36147576	dmr_196	chr20_36152813_36153643	chr20	36152813	36153643	5	S-	known (b)	M or P (isoform dependent)	M	otago/gi	0	chr20_36149618_36149938	<3kb	chr20_36148604_36150528	<3kb
SGCE	sarcoglycan epsilon	7q21.3	protein-coding	7	-	94214535	94285521	94214810	94285410	dmr_83	chr7_94284258_94285005	chr7	94284258	94285005	9	S+	known (a)	P	M	otago/gi	0	chr7_94285559_94287422	<1kb	chr7_94285537_94287960	<1kb	match (150Mb ICR)	x
PEG10	paternally expressed 10	7q21.3	protein-coding	7	+	94285636	94299006	94292868	94294994	dmr_83	chr7_94284258_94285005	chr7	94284258	94285005	9	S+	known (a, b)	P	M	otago/gi	631	chr7_94285559_94287422	<1kb	chr7_94285537_94287960	<1kb		x
H19	H19 imprinted maternally expressed transcript	11p15.5	ncRNA	11	-	2016405	2019065	2016405	2016405	dmr_117	chr11_2017483_2018248	chr11	2017483	2018248	9	FS- S-	known (a,b)	M	P	otago/gi	0	chr11_2019655_2020114	<2kb	chr11_2018812_2024740	<1kb	match (500Mb ICR)	x
MIR675	microRNA 675	11p15.5	ncRNA	11	-	2017988	2018061	2017988	2017988	dmr_117	chr11_2017483_2018248	chr11	2017483	2018248	9	FS- S-		M	P	otago	0	chr11_2021207_2024349	<2kb	chr11_2018812_2024740	<1kb		x
SLC22A18	solute carrier family 22 member 18	11p15.4	protein-coding	11	+	2920950	2946476	2924575	2946427	dmr_120	chr11_2924523_2925635	chr11	2924523	2925635	11	S-		M		otago/gi	0	chr11_2721409_2722391	~200kb	chr11_2719948_2722259	~200kb	match (300Mb ICR)	x
SLC22A18AS	solute carrier family 22 member 18 antisense	11p15.4	protein-coding	11	-	2909326	2925175	2909409	2920931	dmr_120	chr11_2924523_2925635	chr11	2924523	2925635	11	S-		M		otago/gi	0	chr11_2721409_2722391	~200kb	chr11_2719948_2722259	~200kb		x
KCNQ1	potassium voltage-gated channel subfamily Q member 1	11p15.5-p15.4	protein-coding	11	+	2466220	2870340	2466328	2869233	dmr_119	chr11_2753818_2753951	chr11	2753818	2753951	3	S-	known (a)	M	M	otago/gi	0	chr11_2719463_2720701	~30kb	chr11_2719948_2722259	~30kb	match (300Mb ICR)	x
KCNQ1OT1	KCNQ1 opposite strand/antisense transcript 1	11p15.5	ncRNA	11	-	2629557	2721228	2629557	2629557	dmr_119	chr11_2753818_2753951	chr11	2753818	2753951	3	S-		P	M	otago/gi	32590	chr11_2720918_2721384	~30kb	chr11_2719948_2722259	~30kb		x
KCNQ1DN	KCNQ1 downstream neighbor	11p15.4|11p15.5	ncRNA	11	+	2891262	2893336	2891262	2891262	dmr_119	chr11_2753818_2753951	chr11	2753818	2753951	3	S-		M	M	otago/gi	137311	chr11_2721409_2722391	~30kb	chr11_2719948_2722259	~30kb		x
FASTK	Fas activated serine/threonine kinase	7q36.1	protein-coding	7	-	150773707	150777970	150773811	150777853	dmr_89	chr7_150778332_150779391	chr7	150778332	150779391	16	S-		M		gi	362	chr7_150901477_150901734	~100kb	chr7_154862719_154863382	~4000kb	no match (~500Mb)	x
HOXC4	homeobox C4	12q13.13	protein-coding	12	+	54410641	54449814	54447706	54448989	dmr_134	chr12_54446019_54446577	chr12	54446019	54446577	10	S+		M		gi	0	chr12_56329296_56329910	~2000kb	NA		no match (~500Mb)	x
LRP1	LDL receptor related protein 1	12q13.3	protein-coding	12	+	57522281	57607125	57522747	57606338	dmr_135	chr12_57587701_57588351	chr12	57587701	57588351	5	S+				gi	0	chr12_56329296_56329910	~1000kb	NA		no match (~1000Mb)	x
DMRs identified near and/or overlapping with 10 imprinted loci encompassing 16 imprinted genes or their imprinting control regions (ICR). The imprinted genes were identified from two databases http://www.geneimprint.com (gi) and http://igc.otago.ac.nz/home.html (OTAGO), as well as from data of two publications focused on placenta imprinted genes [49, 50]).
The methylation variations between the groups of women are expressed as follows: S or FS represent the groups, current smoker or former smokers respectively, where the variations were observed. The “+” and “-“ respectively correspond to an increase or decrease of the methylation level in the considered group (for example S- corresponds to a region where methylation level is reversibly decreased i…
The paternal (P) or maternal (M) allele expressed and/or methylated as defined by the geneimprint or OTAGO databases, or by the Yuen etal. 2011 analysis (for placenta-specific imprinted genes), are indicated when available.
